# Supplementary material for: Principal component analysis of coronaviruses reveals their diversity and seasonal and pandemic potential
Source: PLoS One. 2020 Dec 3;15(12):e0242954. doi: 10.1371/journal.pone.0242954 (PMC7714145; doi:10.1371/journal.pone.0242954)
Supplement: S3 Table — (XLSX) [file pone.0242954.s009.xlsx]

## Sheet: Sheet2
		V1	PC1	PC2	PC3	PC4	PC5	PC6	PC7	PC8	PC9	PC10	PC11	PC12	PC13	PC14	PC15	PC16	PC17	PC18	PC19	PC20	PC21	PC22	PC23	PC24	PC25	PC26	PC27	PC28	PC29	PC30	PC31	PC32	PC33	PC34	PC35	PC36	PC37	PC38	PC39	PC40	PC41	PC42	PC43	PC44	PC45	PC46	PC47
1985	USA	>KF530060|KF530060.1_Human_coronavirus_OC43_strain_OC43/human/USA/85115/1985_complete_genome.	0.159244	0.0772199	0.0110098	-0.0122274	0.0058667	0.00642532	-0.00310891	0.00166193	0.00939856	-0.00267051	-0.00260825	-0.000224858	0.00133601	-0.0029466	-0.00750294	-0.0126885	-0.00971962	-0.0141424	0.00426375	-0.00274499	-0.00279865	-0.00464354	0.014316	0.00489078	0.00125252	-0.00074669	-0.00171798	-0.000693462	0.00422238	0.00160775	0.0018745	0.00507613	-7.81985e-05	0.000359528	0.00193573	0.00252359	0.000219869	0.000181189	-0.00329183	-0.00911997	0.00102719	0.00291724	0.00116866	0.00405181	-0.00468856	-0.00296293	-0.00244687
1987	USA	>KF530087|KF530087.1_Human_coronavirus_OC43_strain_OC43/human/USA/8736/1987_complete_genome.	0.159083	0.0763258	0.010628	-0.0119409	0.00550888	0.00608257	-0.00374469	0.00170753	0.0099943	-0.00269129	-0.00269325	-0.000205451	0.00116062	-0.00248226	-0.00665018	-0.0106708	-0.00780467	-0.0107237	0.00270008	-0.00107928	-0.00185655	-0.00278175	0.00857643	0.00238407	0.000747974	9.75854e-05	-5.06804e-05	-0.000790948	0.00249554	0.000855451	0.00115957	0.00161095	-0.00147331	-0.000119191	-0.000619795	0.0016682	-0.000252966	0.00202558	0.000704757	-0.000835448	0.00126361	-0.00723928	-0.00512577	-0.0151887	-0.00263772	0.0113744	-0.0004968
1987	USA	>KF530077|KF530077.1_Human_coronavirus_OC43_strain_OC43/human/USA/87316/1987_complete_genome.	0.159244	0.0772199	0.0110098	-0.0122274	0.0058667	0.00642532	-0.00310891	0.00166193	0.00939856	-0.00267051	-0.00260825	-0.000224858	0.00133601	-0.0029466	-0.00750294	-0.0126885	-0.00971962	-0.0141424	0.00426375	-0.00274499	-0.00279865	-0.00464354	0.014316	0.00489078	0.00125252	-0.00074669	-0.00171798	-0.000693462	0.00422238	0.00160775	0.0018745	0.00507613	-7.81985e-05	0.000359528	0.00193573	0.00252359	0.000219869	0.000181189	-0.00329183	-0.00911997	0.00102719	0.00291724	0.00116866	0.00405181	-0.00468856	-0.00296293	-0.00244687
1987	USA	>KF530083|KF530083.1_Human_coronavirus_OC43_strain_OC43/human/USA/87319/1987_complete_genome.	0.159244	0.0772199	0.0110098	-0.0122274	0.0058667	0.00642532	-0.00310891	0.00166193	0.00939856	-0.00267051	-0.00260825	-0.000224858	0.00133601	-0.0029466	-0.00750294	-0.0126885	-0.00971962	-0.0141424	0.00426375	-0.00274499	-0.00279865	-0.00464354	0.014316	0.00489078	0.00125252	-0.00074669	-0.00171798	-0.000693462	0.00422238	0.00160775	0.0018745	0.00507613	-7.81985e-05	0.000359528	0.00193573	0.00252359	0.000219869	0.000181189	-0.00329183	-0.00911997	0.00102719	0.00291724	0.00116866	0.00405181	-0.00468856	-0.00296293	-0.00244687
1987	USA	>KF530086|KF530086.1_Human_coronavirus_OC43_strain_OC43/human/USA/8725/1987_complete_genome.	0.159244	0.0772199	0.0110098	-0.0122274	0.0058667	0.00642532	-0.00310891	0.00166193	0.00939856	-0.00267051	-0.00260825	-0.000224858	0.00133601	-0.0029466	-0.00750294	-0.0126885	-0.00971962	-0.0141424	0.00426375	-0.00274499	-0.00279865	-0.00464354	0.014316	0.00489078	0.00125252	-0.00074669	-0.00171798	-0.000693462	0.00422238	0.00160775	0.0018745	0.00507613	-7.81985e-05	0.000359528	0.00193573	0.00252359	0.000219869	0.000181189	-0.00329183	-0.00911997	0.00102719	0.00291724	0.00116866	0.00405181	-0.00468856	-0.00296293	-0.00244687
1987	USA	>KF530085|KF530085.1_Human_coronavirus_OC43_strain_OC43/human/USA/87125/1987_complete_genome.	0.161178	0.0768215	0.00984478	-0.013376	0.00700565	0.00923188	0.00239695	0.000554984	0.000317221	-0.000887295	-0.000528269	0.000238715	-0.00207807	-0.000522156	-0.000117472	-0.00224641	-0.00289281	-0.00481685	0.00446677	-0.00375204	5.25695e-05	-0.00241648	0.00369322	0.00103813	0.000547145	-0.000293979	-1.56917e-05	0.00242277	8.34886e-05	-0.000197866	0.000555286	-0.00123441	-0.000100049	-0.00034489	0.000633768	-0.00262978	-0.000623759	-2.80512e-05	0.00134909	0.00563058	-0.0013466	-0.00102755	0.000377725	-0.000758846	0.0055296	0.00125834	0.00267402
1989	USA	>KF530073|KF530073.1_Human_coronavirus_OC43_strain_OC43/human/USA/891237/1989_complete_genome.	0.161275	0.0769966	0.00987326	-0.0134541	0.00707321	0.00934656	0.0024495	0.00056996	0.000326227	-0.00091507	-0.00054794	0.000249266	-0.00218026	-0.000552257	-0.000124497	-0.00241159	-0.00312291	-0.00524001	0.00489395	-0.00413329	5.84027e-05	-0.00269832	0.00415533	0.00118036	0.000622827	-0.000336963	-1.80493e-05	0.0028045	9.75176e-05	-0.000233294	0.000663924	-0.001488	-0.000121426	-0.000422761	0.000780458	-0.00327351	-0.000780037	-3.54201e-05	0.00175869	0.00738969	-0.00180485	-0.00138702	0.000517664	-0.00106188	0.00779209	0.00183059	0.00394816
1990	USA	>KF530088|KF530088.1_Human_coronavirus_OC43_strain_OC43/human/USA/90154/1990_complete_genome.	0.0118606	-0.0252665	0.0934987	0.038412	-0.00598802	0.00735298	0.00559467	-0.013803	0.0163013	0.0195197	0.0147678	0.00187708	-0.00673284	0.014645	0.00422166	-0.00530299	-0.00961249	0.0138678	0.0101608	0.0099187	-0.00738046	-2.76294e-05	0.00249999	0.000231053	0.00608383	0.000638902	-0.00244307	-0.000607314	0.000833356	-0.000456522	-0.0015881	-0.000880851	0.000594864	-0.000908418	0.00034489	0.000279419	0.000713226	-0.000424901	-0.00064638	-0.000219292	-0.00142653	1.36186e-05	0.00045911	0.00150491	0.000238962	-0.000865933	0.000380473
1990	USA	>KF530065|KF530065.1_Human_coronavirus_OC43_strain_OC43/human/USA/90141/1990_complete_genome.	0.161178	0.0768215	0.00984478	-0.013376	0.00700565	0.00923188	0.00239695	0.000554984	0.000317221	-0.000887295	-0.000528269	0.000238715	-0.00207807	-0.000522156	-0.000117472	-0.00224641	-0.00289281	-0.00481685	0.00446677	-0.00375204	5.25695e-05	-0.00241648	0.00369322	0.00103813	0.000547145	-0.000293979	-1.56917e-05	0.00242277	8.34886e-05	-0.000197866	0.000555286	-0.00123441	-0.000100049	-0.00034489	0.000633768	-0.00262978	-0.000623759	-2.80512e-05	0.00134909	0.00563058	-0.0013466	-0.00102755	0.000377725	-0.000758846	0.0055296	0.00125834	0.00267402
1990	USA	>KF530066|KF530066.1_Human_coronavirus_OC43_strain_OC43/human/USA/90133/1990_complete_genome.	0.161178	0.0768215	0.00984478	-0.013376	0.00700565	0.00923188	0.00239695	0.000554984	0.000317221	-0.000887295	-0.000528269	0.000238715	-0.00207807	-0.000522156	-0.000117472	-0.00224641	-0.00289281	-0.00481685	0.00446677	-0.00375204	5.25695e-05	-0.00241648	0.00369322	0.00103813	0.000547145	-0.000293979	-1.56917e-05	0.00242277	8.34886e-05	-0.000197866	0.000555286	-0.00123441	-0.000100049	-0.00034489	0.000633768	-0.00262978	-0.000623759	-2.80512e-05	0.00134909	0.00563058	-0.0013466	-0.00102755	0.000377725	-0.000758846	0.0055296	0.00125834	0.00267402
1990	USA	>KF530061|KF530061.1_Human_coronavirus_OC43_strain_OC43/human/USA/90143/1990_complete_genome.	0.161219	0.0769553	0.00990894	-0.013668	0.00740004	0.00931508	0.00251623	0.000447792	0.000473365	-0.000485914	-0.000937276	-0.000550876	-0.0019166	-0.000626689	-5.27095e-05	-0.00185586	-0.00383007	-0.00609546	0.00419788	-0.00361436	-0.0015906	-0.00277166	0.00435886	0.000969487	0.00184408	-0.00279869	0.00155019	0.00339043	-0.00507078	-0.000430901	-0.000260039	-0.00295092	-0.000474602	-0.00135667	0.00170008	-0.00563058	-0.00355152	0.00144524	0.00318463	0.00627557	-0.0021306	-0.00230486	0.00141368	-0.00104786	0.00644658	0.00108976	0.000952989
1991	USA	>KF530067|KF530067.1_Human_coronavirus_OC43_strain_OC43/human/USA/91210/1991_complete_genome.	0.00953528	-0.0312692	0.0864683	0.037017	-0.00651325	0.00219165	0.00323269	-0.0129507	0.0117342	0.0147831	0.0169347	0.0047989	-0.00522847	0.00298765	0.00417028	0.00257675	0.0031202	-0.0126481	-0.0109318	-0.00591168	0.000175888	-0.00319721	-0.00157751	-0.00374273	-0.000490304	0.00247658	-0.00264508	-0.00297459	-0.00140911	-0.0086564	-0.0054779	0.00500958	-0.00799014	-0.0169056	-0.00134476	-0.00175015	0.000513836	0.0117447	0.000208553	0.00510325	0.0310745	0.0261693	0.00187779	-0.00432734	0.00417939	0.00565917	0.000402049
1991	USA	>KF530082|KF530082.1_Human_coronavirus_OC43_strain_OC43/human/USA/91211/1991_complete_genome.	0.0110989	-0.0295861	0.0949086	0.0378984	-0.016445	0.00563924	0.00463844	-0.0104326	0.00897899	0.0110357	0.00831042	0.00476893	-0.00295973	-0.00465721	0.00312058	0.00195353	0.00940373	-0.0141957	-0.0152766	-0.00721443	0.00425055	-0.00289374	-0.00252079	0.000265564	0.00115041	-0.00137003	0.000223647	0.00157953	0.000899595	-0.00163384	-0.00078644	0.00178344	-0.00281456	-0.00471862	-0.000159105	0.00081829	0.00180494	-0.000768515	-0.00188945	0.000983572	-0.00376617	-0.0030868	-0.000228193	0.000811011	-0.000640979	-0.000199151	0.000409068
1991	USA	>KF530094|KF530094.1_Human_coronavirus_OC43_strain_OC43/human/USA/91236/1991_complete_genome.	0.0110989	-0.0295861	0.0949086	0.0378984	-0.016445	0.00563924	0.00463844	-0.0104326	0.00897899	0.0110357	0.00831042	0.00476893	-0.00295973	-0.00465721	0.00312058	0.00195353	0.00940373	-0.0141957	-0.0152766	-0.00721443	0.00425055	-0.00289374	-0.00252079	0.000265564	0.00115041	-0.00137003	0.000223647	0.00157953	0.000899595	-0.00163384	-0.00078644	0.00178344	-0.00281456	-0.00471862	-0.000159105	0.00081829	0.00180494	-0.000768515	-0.00188945	0.000983572	-0.00376617	-0.0030868	-0.000228193	0.000811011	-0.000640979	-0.000199151	0.000409068
1991	USA	>KF530089|KF530089.1_Human_coronavirus_OC43_strain_OC43/human/USA/91166/1991_complete_genome.	0.0111554	-0.0295329	0.0950785	0.0381218	-0.0162146	0.00588074	0.00502625	-0.0114508	0.0091655	0.0112654	0.00851126	0.00427883	-0.00318976	-0.00599586	0.00540794	0.00281059	0.0128787	-0.014875	-0.0171261	-0.00682685	0.0070341	0.00687819	0.00254072	-0.000810117	0.00130072	0.00119987	0.00015643	-5.11413e-05	0.00205573	-0.000666743	-0.00350909	-0.000228322	-0.0042267	-0.00596796	8.7744e-05	-0.000977531	0.00123807	0.000311276	-0.0029257	-0.00185242	-0.0056218	-0.00511221	2.51044e-05	0.00118362	-0.000763789	-0.000719311	0.00035598
1991	USA	>KF530091|KF530091.1_Human_coronavirus_OC43_strain_OC43/human/USA/91158/1991_complete_genome.	0.0118606	-0.0252665	0.0934987	0.038412	-0.00598802	0.00735298	0.00559467	-0.013803	0.0163013	0.0195197	0.0147678	0.00187708	-0.00673284	0.014645	0.00422166	-0.00530299	-0.00961249	0.0138678	0.0101608	0.0099187	-0.00738046	-2.76294e-05	0.00249999	0.000231053	0.00608383	0.000638902	-0.00244307	-0.000607314	0.000833356	-0.000456522	-0.0015881	-0.000880851	0.000594864	-0.000908418	0.00034489	0.000279419	0.000713226	-0.000424901	-0.00064638	-0.000219292	-0.00142653	1.36186e-05	0.00045911	0.00150491	0.000238962	-0.000865933	0.000380473
1991	USA	>KF530076|KF530076.1_Human_coronavirus_OC43_strain_OC43/human/USA/91111/1991_complete_genome.	0.0118787	-0.026086	0.0962247	0.0406649	-0.00648302	0.0085138	0.00527328	-0.0113172	0.0136833	0.0176405	0.00739037	0.00127394	-0.00556444	0.0119915	-0.000674753	-0.00402398	-0.0135865	0.0205627	0.0198607	0.0136646	-0.0116652	0.00284916	0.00188395	-0.000495829	0.0075345	0.0021722	-0.00288736	0.00132796	0.00253146	0.000444305	-0.00379766	-0.000436982	-0.00100594	-0.0033552	-0.000450093	0.00110837	0.00164031	0.000649489	-0.00171967	0.00033208	-0.00293352	-0.00127778	0.000772564	0.00315365	0.000795012	-0.00298001	-0.00112611
1991	USA	>KF530079|KF530079.1_Human_coronavirus_OC43_strain_OC43/human/USA/91329/1991_complete_genome.	0.0128644	-0.030183	0.0944883	0.0379246	-0.0166494	0.00750508	0.0049329	-0.0111352	0.00993404	0.012063	0.00931445	0.00548514	-0.00498307	-0.00586163	0.00420575	0.00183304	0.0120243	-0.0188415	-0.0203903	-0.0101294	0.00631637	-0.00452119	-0.00352319	0.000195393	0.00161196	-0.00189169	0.000895679	0.00378191	0.00148015	-0.00341897	-0.00132374	0.00315276	-0.00649296	-0.0109268	0.00036644	0.00162452	0.00412346	-0.00277666	-0.00612835	0.00153473	-0.0155913	-0.0137818	-0.00114511	0.00520344	-0.00684586	-0.0029016	0.00542179
1991	USA	>KF530095|KF530095.1_Human_coronavirus_OC43_strain_OC43/human/USA/9126/1991_complete_genome.	0.0129678	-0.0265216	0.0969127	0.0367228	-0.0166353	0.00931169	0.00568012	-0.0106615	0.0124111	0.0152857	0.00693888	0.000435993	-0.000827217	0.0108753	0.0048929	-0.00468594	0.00274238	-0.00336553	-0.0069254	-0.00693478	0.00774427	-0.00244315	-0.000642294	0.0013325	-0.00962574	-0.00186503	0.00208518	-0.00285737	-0.00203742	0.00546788	0.0109975	-0.00569621	0.0133264	0.0259591	0.00113668	-0.001342	-0.00672868	-0.00560138	0.00842276	-0.00347059	0.00213346	0.00156121	0.000133911	-0.00259353	0.00319881	6.27085e-05	-0.00515919
1991	USA	>KF530096|KF530096.1_Human_coronavirus_OC43_strain_OC43/human/USA/91138/1991_complete_genome.	0.0129678	-0.0265216	0.0969127	0.0367228	-0.0166353	0.00931169	0.00568012	-0.0106615	0.0124111	0.0152857	0.00693888	0.000435993	-0.000827217	0.0108753	0.0048929	-0.00468594	0.00274238	-0.00336553	-0.0069254	-0.00693478	0.00774427	-0.00244315	-0.000642294	0.0013325	-0.00962574	-0.00186503	0.00208518	-0.00285737	-0.00203742	0.00546788	0.0109975	-0.00569621	0.0133264	0.0259591	0.00113668	-0.001342	-0.00672868	-0.00560138	0.00842276	-0.00347059	0.00213346	0.00156121	0.000133911	-0.00259353	0.00319881	6.27085e-05	-0.00515919
1992	USA	>KF530071|KF530071.1_Human_coronavirus_OC43_strain_OC43/human/USA/9251/1992_complete_genome.	0.0119322	-0.0261533	0.0961762	0.0407562	-0.00659684	0.00855524	0.00526579	-0.0117926	0.0147014	0.0182868	0.00888134	0.00162137	-0.00591129	0.0132398	0.000888242	-0.00603986	-0.0143213	0.0217547	0.0196533	0.0152099	-0.0120834	0.00208725	0.00261653	-0.000116947	0.00989019	0.00146722	-0.00352644	-0.00146846	0.00197049	0.000425573	-0.00521576	-0.00217528	-0.000364673	-0.0020513	-0.00288258	0.0027765	0.00186305	0.00454781	-0.00322407	0.0017066	-0.00254195	-0.00386055	-0.00242585	-0.00488874	-0.00233893	0.00182745	0.00442871
1992	USA	>KF530074|KF530074.1_Human_coronavirus_OC43_strain_OC43/human/USA/921233/1992_complete_genome.	0.163914	0.0750498	0.00727404	-0.0140277	0.00698977	0.0118983	0.00138542	0.000427105	0.000502414	-0.000277419	-0.00027319	-0.000452132	-0.000532539	0.000166008	0.00347373	0.00501202	0.00363451	0.00558639	-0.00147796	-0.000869291	-0.00120976	0.00218792	-0.00743795	-0.00167953	-0.000550244	-0.000572794	-9.60498e-05	-7.9519e-05	-0.000713696	0.00160832	0.000201096	0.0017795	1.60003e-05	-0.00027125	0.00300444	0.00367259	-0.00440926	-0.00240153	0.00464479	0.0203191	-0.00147251	0.0019183	-0.00267876	-0.00186352	-0.00562516	-0.00405248	-0.00171387
1992	USA	>KF530097|KF530097.1_Human_coronavirus_OC43_strain_OC43/human/USA/921143/1992_complete_genome.	0.163914	0.0750498	0.00727404	-0.0140277	0.00698977	0.0118983	0.00138542	0.000427105	0.000502414	-0.000277419	-0.00027319	-0.000452132	-0.000532539	0.000166008	0.00347373	0.00501202	0.00363451	0.00558639	-0.00147796	-0.000869291	-0.00120976	0.00218792	-0.00743795	-0.00167953	-0.000550244	-0.000572794	-9.60498e-05	-7.9519e-05	-0.000713696	0.00160832	0.000201096	0.0017795	1.60003e-05	-0.00027125	0.00300444	0.00367259	-0.00440926	-0.00240153	0.00464479	0.0203191	-0.00147251	0.0019183	-0.00267876	-0.00186352	-0.00562516	-0.00405248	-0.00171387
1993	USA	>KF530090|KF530090.1_Human_coronavirus_OC43_strain_OC43/human/USA/93185/1993_complete_genome.	0.163914	0.0750498	0.00727404	-0.0140277	0.00698977	0.0118983	0.00138542	0.000427105	0.000502414	-0.000277419	-0.00027319	-0.000452132	-0.000532539	0.000166008	0.00347373	0.00501202	0.00363451	0.00558639	-0.00147796	-0.000869291	-0.00120976	0.00218792	-0.00743795	-0.00167953	-0.000550244	-0.000572794	-9.60498e-05	-7.9519e-05	-0.000713696	0.00160832	0.000201096	0.0017795	1.60003e-05	-0.00027125	0.00300444	0.00367259	-0.00440926	-0.00240153	0.00464479	0.0203191	-0.00147251	0.0019183	-0.00267876	-0.00186352	-0.00562516	-0.00405248	-0.00171387
1995	USA	>KF530084|KF530084.1_Human_coronavirus_OC43_strain_OC43/human/USA/95118/1995_complete_genome.	0.00839	-0.0344904	0.088123	0.0389881	-0.00637926	0.00512872	-0.00107486	0.00786986	-0.0120335	-0.00770634	-0.0249253	-0.0028349	0.00803973	-0.015532	-0.0172198	0.00946584	-0.00120205	0.00271412	0.00631297	-0.00685353	0.00332708	0.00405687	-0.0011838	-0.000585569	-0.0116644	0.0010003	0.00519356	0.00632797	0.000723621	-0.000755873	0.00551614	0.00276041	-0.0023927	-0.00184129	0.00138898	-0.00243777	0.0026623	-0.000932084	0.00174881	0.00156164	0.00324483	0.00168411	0.000519885	0.000339817	-0.00153865	0.00859627	0.000537373
1995	USA	>KF530075|KF530075.1_Human_coronavirus_OC43_strain_OC43/human/USA/95323/1995_complete_genome.	0.162202	0.0768631	0.00266469	-0.00734515	0.00359957	0.0132822	-0.00190764	0.0030657	-0.000409471	0.00253732	0.00411407	-0.000514938	-0.00104434	-0.00557901	0.000408299	0.00223697	0.0055333	0.00638134	-0.00077638	-3.35464e-05	-0.00196541	0.00192317	-0.00591605	-0.000849424	-0.000399732	-0.00213893	-0.00557782	0.00119114	-0.00396043	9.08098e-06	-0.00320625	-0.00111378	0.00623697	0.00234474	0.00471138	0.00178459	-0.00179136	-0.00373313	-0.001773	0.0079691	0.00394777	-0.000742956	0.00331008	0.0099764	-0.00144643	0.00449482	0.00243656
1996	USA	>KF530063|KF530063.1_Human_coronavirus_OC43_strain_OC43/human/USA/961248/1996_complete_genome.	0.00622952	-0.0376943	0.0859979	0.0393353	-0.00692743	0.007024	-0.00169762	0.0104238	-0.0136551	-0.010584	-0.0261025	-0.00225196	0.00806517	-0.0183307	-0.0148635	0.00804711	-8.92159e-05	0.000291613	0.0128621	-0.00280502	0.00143412	0.00439481	-0.00401798	-0.00215013	-0.010909	0.0012916	0.00625138	0.00182286	-0.00238999	0.00242715	0.00521011	0.00563365	-0.00390319	-0.00414431	0.002978	-0.0030329	-0.000840625	-0.0070517	0.00274368	-0.00151167	0.00169535	0.000641728	0.000935933	0.000427324	0.0010303	0.00162149	-0.0027418
1996	USA	>KF530064|KF530064.1_Human_coronavirus_OC43_strain_OC43/human/USA/96129/1996_complete_genome.	0.162399	0.0758834	0.00855118	-0.0137184	0.0070988	0.0124304	0.00168471	0.000495632	0.00104312	-0.000324999	-0.000320039	-0.000599422	0.00105242	0.0004217	0.00371027	0.00917698	0.00698365	0.00901842	-0.00390174	0.00407273	0.00164015	0.00344826	-0.0109437	-0.00407844	-0.00190483	0.0013115	0.00159881	-0.00273664	-0.00159559	-0.000487399	-0.00126836	-0.00189346	-0.000714694	-1.66486e-07	-0.00373406	0.000659626	0.00185983	0.00178123	-0.00119949	-0.00797442	0.000692456	-0.000220417	0.000273705	-0.000202602	0.00169663	0.000199567	0.00016881
1996	USA	>KF530078|KF530078.1_Human_coronavirus_OC43_strain_OC43/human/USA/961229/1996_complete_genome.	0.162594	0.0762302	0.00860079	-0.0138795	0.00723704	0.0127431	0.00176022	0.000523122	0.00110408	-0.000346003	-0.000344795	-0.000654864	0.00116128	0.000473295	0.00418225	0.0106337	0.00819064	0.0107556	-0.00472695	0.00499401	0.00204956	0.00435883	-0.014074	-0.00537335	-0.00251637	0.00176069	0.00216416	-0.0037603	-0.00224013	-0.000700011	-0.00188536	-0.00287258	-0.00110309	-2.6359e-07	-0.00598317	0.00108723	0.0031033	0.0030505	-0.0022454	-0.0152212	0.00140687	-0.000457618	0.000595858	-0.000471984	0.00404647	0.000532484	0.000476106
1997	USA	>KF530099|KF530099.1_Human_coronavirus_OC43_strain_OC43/human/USA/9715/1997_complete_genome.	0.00625432	-0.038158	0.0878776	0.0408903	-0.00729549	0.0076507	-0.00123205	0.00923284	-0.0121684	-0.00815711	-0.0263481	-0.0022793	0.00702159	-0.0160444	-0.0169114	0.0081886	-0.00544624	0.00893685	0.0237334	0.0034843	-0.00491175	0.00688023	-0.00359351	-0.00306054	-0.00824402	0.00357816	0.00539794	0.00455254	-0.000322971	0.00306019	0.00358145	0.00699165	-0.00610801	-0.00931205	0.00436512	-0.00310955	0.000766421	-0.00970595	0.00193684	-0.00227834	-0.00248031	-0.00222466	0.00211707	0.00418005	0.00239396	-0.00119543	-0.00645301
1997	USA	>KF530072|KF530072.1_Human_coronavirus_OC43_strain_OC43/human/USA/971213/1997_complete_genome.	0.162399	0.0758834	0.00855118	-0.0137184	0.0070988	0.0124304	0.00168471	0.000495632	0.00104312	-0.000324999	-0.000320039	-0.000599422	0.00105242	0.0004217	0.00371027	0.00917698	0.00698365	0.00901842	-0.00390174	0.00407273	0.00164015	0.00344826	-0.0109437	-0.00407844	-0.00190483	0.0013115	0.00159881	-0.00273664	-0.00159559	-0.000487399	-0.00126836	-0.00189346	-0.000714694	-1.66486e-07	-0.00373406	0.000659626	0.00185983	0.00178123	-0.00119949	-0.00797442	0.000692456	-0.000220417	0.000273705	-0.000202602	0.00169663	0.000199567	0.00016881
1997	USA	>KF530080|KF530080.1_Human_coronavirus_OC43_strain_OC43/human/USA/971231/1997_complete_genome.	0.162455	0.0759366	0.00872105	-0.013495	0.00732918	0.0126719	0.00207252	-0.000522506	0.00122963	-9.53657e-05	-0.000119194	-0.00108952	0.000822388	-0.000916952	0.00599763	0.010034	0.0104586	0.00833916	-0.00575126	0.0044603	0.00442369	0.0132202	-0.0058822	-0.00515412	-0.00175451	0.0038814	0.0015316	-0.00436731	-0.000439454	0.000479694	-0.00399101	-0.00390523	-0.00212684	-0.00124951	-0.00348721	-0.0011362	0.00129297	0.00286102	-0.00223574	-0.0108104	-0.00116317	-0.00224582	0.000527002	0.000170004	0.00157382	-0.000320592	0.000115722
1998	USA	>KF530069|KF530069.1_Human_coronavirus_OC43_strain_OC43/human/USA/9824/1998_complete_genome.	0.00422239	-0.0362657	0.0822277	0.0356225	-0.00497411	0.00844699	-0.00162148	0.0112654	-0.0129182	-0.012593	-0.0226053	-0.00260915	0.00656565	-0.0166224	-0.0133254	0.00711133	-3.5255e-05	-0.000922145	0.0108561	-0.00308302	0.00267167	0.00381164	-0.0038355	-0.00175941	-0.0105662	0.000494436	0.00585089	0.00188078	-0.00281514	0.00147866	0.00452545	0.00454424	-0.00252396	-0.00230286	0.00357146	-0.0023487	-0.00185199	-0.00390669	0.00259097	-0.00205252	0.00162703	0.000544167	5.22217e-06	-0.00136574	-0.00107615	0.00170024	-0.000100742
1999	USA	>KF530070|KF530070.1_Human_coronavirus_OC43_strain_OC43/human/USA/99119/1999_complete_genome.	-0.00202095	-0.0330231	0.0755158	0.0284426	-0.0026827	0.0120636	-0.00703905	0.0276642	-0.0262139	-0.023862	-0.0325965	-0.000585523	0.00376928	-0.00365306	0.00112743	-0.00652229	0.000298201	0.000660779	-0.00823521	0.00178813	-0.000523317	-0.00307212	0.00164559	0.00225827	0.0127229	-0.00255349	-0.00686839	-0.00618111	0.00133591	-0.000869203	-0.00810882	-0.00747979	0.00491024	0.00784249	-0.00720358	0.00486125	-0.000595512	0.0109301	-0.00373447	0.00301679	0.000471227	0.00128996	-0.00140461	-0.00127033	-0.000126501	-0.00460194	0.00385141
1999	USA	>KF530081|KF530081.1_Human_coronavirus_OC43_strain_OC43/human/USA/9915/1999_complete_genome.	-0.00201974	-0.032948	0.0752979	0.0282776	-0.00265707	0.0119156	-0.00688806	0.0269373	-0.0254903	-0.0231377	-0.0314262	-0.000560738	0.00359261	-0.00345395	0.00106381	-0.00607554	0.000276229	0.000607417	-0.00751638	0.0016232	-0.000471048	-0.00275123	0.00146259	0.00198616	0.0111769	-0.00222776	-0.00597127	-0.00533977	0.00114372	-0.000737203	-0.00678197	-0.00620505	0.00404579	0.00639793	-0.00584964	0.00390529	-0.000476203	0.00865617	-0.00286471	0.00229865	0.000351582	0.000955639	-0.00102491	-0.000907815	-8.97709e-05	-0.00316334	0.00260849
2000	USA	>KF530068|KF530068.1_Human_coronavirus_OC43_strain_OC43/human/USA/00711/2000_complete_genome.	-0.0021548	-0.0325481	0.0732148	0.0264717	-0.00164611	0.0136605	-0.00717723	0.0281668	-0.0257814	-0.0249491	-0.0314642	-0.00100598	0.00369464	-0.00374552	0.00117866	-0.00602524	0.000297598	0.000233562	-0.0073777	0.00159394	-0.00056345	-0.00274833	0.00157254	0.00223589	0.0114144	-0.00263237	-0.00620986	-0.00556159	0.0011042	-0.000693202	-0.00708724	-0.00637903	0.00448445	0.00700334	-0.00580521	0.00421686	-0.000865448	0.00937679	-0.00292108	0.00178539	0.000267583	0.000988718	-0.00132304	-0.00158625	-0.000502745	-0.00363626	0.00343768
2000	USA	>KF530092|KF530092.1_Human_coronavirus_OC43_strain_OC43/human/USA/0085/2000_complete_genome.	0.162399	0.0758834	0.00855118	-0.0137184	0.0070988	0.0124304	0.00168471	0.000495632	0.00104312	-0.000324999	-0.000320039	-0.000599422	0.00105242	0.0004217	0.00371027	0.00917698	0.00698365	0.00901842	-0.00390174	0.00407273	0.00164015	0.00344826	-0.0109437	-0.00407844	-0.00190483	0.0013115	0.00159881	-0.00273664	-0.00159559	-0.000487399	-0.00126836	-0.00189346	-0.000714694	-1.66486e-07	-0.00373406	0.000659626	0.00185983	0.00178123	-0.00119949	-0.00797442	0.000692456	-0.000220417	0.000273705	-0.000202602	0.00169663	0.000199567	0.00016881
2003	Belgium	>AY903459|AY903459.1_Human_coronavirus_OC43_strain_87309_Belgium_2003_complete_genome.	0.092739	-0.0493677	-0.00353417	-0.00458148	0.00397392	0.0121359	-0.000294204	0.0271951	-0.0290264	-0.0130151	-0.0112825	-0.00242594	-0.0197941	0.00626927	0.0394393	-0.0140341	0.00750106	0.0157429	-0.0284879	0.00671822	-0.0230173	-0.00477451	0.00740307	0.00350354	0.0163977	-0.00361502	-0.00221361	0.0185703	0.00265762	0.00890378	0.0113096	0.00558963	-0.00211705	-0.00507755	0.0108914	-0.00386065	0.00668384	-0.0261246	0.00133792	-0.00540751	0.00186445	0.00510131	0.000252686	-0.00261369	0.00426281	0.00896398	0.000584456
2004	Belgium	>AY903460|AY903460.1_Human_coronavirus_OC43_strain_19572_Belgium_2004_complete_genome.	-0.0373046	-0.0215331	0.0387318	-0.00318331	0.0299017	-0.00388861	-0.00463806	0.0154576	-0.00638222	-0.0309013	0.0268574	0.000650246	0.000175804	0.0114128	0.00101085	0.00647826	-0.00112843	-0.00191025	0.00239856	-0.00191594	0.00139215	-0.00196739	0.00313036	0.000197942	-0.00149475	0.000594779	-0.00574378	0.000674815	-0.0016738	-0.00125211	-0.0043304	0.00407076	0.00160708	-0.000510859	0.00249982	-0.000240489	0.000286572	-0.00148655	0.000691539	-0.0038783	0.000502076	0.00336839	-0.00322452	-0.00364225	-0.000356001	-0.00099509	0.00104814
2004	France	>AY585228|AY585228.1_Human_coronavirus_OC43_strain_ATCC_VR759_complete_genome.	0.101318	0.0302799	0.0185614	0.0151856	-0.019981	-0.13795	-0.00672833	-0.00832897	-0.0193501	0.00311833	0.000566861	-0.00233186	0.00298101	0.00161948	0.00441257	-0.00780519	-0.00843494	0.00119864	0.000599267	-0.0188232	-0.0101759	0.0122024	-0.0103368	-0.000761969	0.00214426	-0.00287572	-0.00320034	-0.00451172	0.000183308	-4.16832e-05	-0.00106077	0.00114652	0.00123879	0.000758976	-0.00117666	0.000215395	0.00119911	0.000219067	3.01706e-05	-0.000467117	-0.000556083	-0.000183276	-0.000566427	3.6906e-05	0.000716365	0.000160761	0.000586139
2004	France	>AY585229|AY585229.1_Human_coronavirus_OC43_serotype_OC43Paris_complete_genome.	0.104958	0.0296757	0.0162205	0.0141467	-0.0198962	-0.13889	-0.00712707	-0.00845508	-0.0203618	0.00310209	0.000609673	-0.00246798	0.000598171	0.00134634	0.00570777	-0.00964362	-0.00922115	0.00149242	0.000961373	-0.0208058	-0.0107993	0.0129058	-0.0110363	-0.00117817	0.00210385	-0.00262041	-0.00274533	-0.00357798	-0.000433682	-0.000625758	-0.00106879	0.000477685	0.000917224	0.000445864	-0.000565987	-0.000448308	0.00115785	-0.000704884	0.000149388	-0.00239614	-0.000796486	-0.000392374	-0.000876525	-1.94978e-05	7.81426e-05	8.26194e-05	-0.000326109
2005	China	>KF923905|KF923905.1_Human_coronavirus_OC43_isolate_229/2005_complete_genome.	-0.0376743	-0.0206276	0.0338454	-0.00692707	0.0321119	-0.00144732	-0.011051	0.0183825	0.00346235	-0.0372152	0.0326314	-0.000464455	0.00294665	0.0122071	-0.00461456	0.00498928	-0.00521909	-0.00167992	-0.000880209	1.2718e-05	0.00500706	0.00179401	0.00030591	-0.00107478	-0.0111737	0.000232111	-0.00798239	-0.00350785	-0.00883781	-0.00684522	-0.0215453	0.0110338	0.0115485	-0.00262205	0.00622987	0.00118396	0.00484264	-0.00719864	0.00840137	-0.000730659	-0.00699061	-0.00290123	-0.00470188	-0.0046176	0.00459362	-0.00293075	-0.00418741
2005	Belgium	>AY391777|AY391777.1_Human_coronavirus_OC43_complete_genome.	0.0953602	0.0381747	0.0309882	0.023297	-0.0169277	-0.11497	-0.00398567	-0.00232289	-0.0100181	-0.00408615	-0.000190882	0.00172044	0.01119	0.00291381	-0.00467656	0.0157653	0.018354	0.00502464	-0.00625616	0.0470746	0.0244005	-0.0307879	0.0260411	0.00289481	-0.00489009	0.00788679	0.00766119	0.0077596	-0.00460609	0.00138688	0.00143476	-0.00339686	-0.00133991	-0.00117501	0.00136414	-0.00119847	-0.00181078	0.000151403	-0.000431334	0.00446216	0.000731689	-0.000150692	0.00134813	0.000612617	-0.000741416	-0.000991978	-0.000506728
2006	China	>KF923899|KF923899.1_Human_coronavirus_OC43_isolate_3582/2006_complete_genome.	-0.0422558	-0.0184202	0.0287037	-0.00129392	0.0291971	-0.00293882	-0.0121083	0.0208914	-0.0013785	-0.0351765	0.0400205	-0.00356205	0.00259053	0.00828302	-0.00313448	0.00301894	0.000332849	-0.00168318	0.00047499	-0.00212545	-0.00838063	0.00305324	-0.00198447	-0.00221139	0.00229025	0.00247556	0.0103173	-0.00124381	0.0068587	0.00696685	0.0185987	-0.00858411	-0.00836179	0.000625843	-0.00419592	-0.00351618	-0.00451475	0.00664255	-0.00393667	0.00298541	0.00126222	-0.00331097	0.00489238	0.00541134	-0.00286766	0.00131078	8.98446e-05
2006	China	>KF923900|KF923900.1_Human_coronavirus_OC43_isolate_3647/2006_complete_genome.	-0.0422558	-0.0184202	0.0287037	-0.00129392	0.0291971	-0.00293882	-0.0121083	0.0208914	-0.0013785	-0.0351765	0.0400205	-0.00356205	0.00259053	0.00828302	-0.00313448	0.00301894	0.000332849	-0.00168318	0.00047499	-0.00212545	-0.00838063	0.00305324	-0.00198447	-0.00221139	0.00229025	0.00247556	0.0103173	-0.00124381	0.0068587	0.00696685	0.0185987	-0.00858411	-0.00836179	0.000625843	-0.00419592	-0.00351618	-0.00451475	0.00664255	-0.00393667	0.00298541	0.00126222	-0.00331097	0.00489238	0.00541134	-0.00286766	0.00131078	8.98446e-05
2007	China	>KF923910|KF923910.1_Human_coronavirus_OC43_isolate_5445/2007_complete_genome.	-0.0631067	-0.0116117	0.00739796	-0.0244057	0.0282923	-0.00438049	0.000229893	-0.00163858	0.00286624	0.00893631	-0.00366967	-0.00767138	-0.000221065	-0.00166524	-0.00192831	0.00359286	-0.00121074	-0.00319584	-0.00307661	0.0013124	-0.00455814	-0.000627345	0.000182905	-0.000130852	0.00377823	-0.00506481	0.0025388	0.00136287	-0.00703128	-0.000517351	-0.00100747	-0.000209087	-0.000917533	0.000996804	0.000129825	-6.86951e-05	-0.000782294	-0.000132432	0.00174543	-0.00138477	-0.00120626	-0.00121128	0.000417825	-0.000149201	-0.000254828	-9.47164e-05	-0.00148747
2007	China	>KF923908|KF923908.1_Human_coronavirus_OC43_isolate_5414/2007_complete_genome.	-0.0620174	-0.0130118	0.00955347	-0.0264433	0.0306482	-0.0048151	0.000992466	-0.00444282	0.00474049	0.00586888	-0.000940794	-0.00160258	0.00603876	-0.0131926	0.0120341	-0.00573477	0.0104398	4.06707e-05	0.000729448	0.00394676	0.0256031	0.0554376	0.0312787	-0.0100743	0.0201445	0.0188395	-0.000629992	-0.000276837	-0.00203988	0.00640079	0.00101998	0.00258667	0.00776698	-0.00179937	-0.000630509	-0.00657718	-0.00558791	-0.00165088	0.00178211	0.00267789	0.00147911	0.00166189	-0.000175886	-0.000250228	-0.000790439	0.000605188	-5.28346e-05
2007	China	>KF923917|KF923917.1_Human_coronavirus_OC43_isolate_5566/2007_complete_genome.	-0.0618885	-0.0130604	0.00935712	-0.026155	0.0291649	-0.00477806	0.000472231	-0.00268065	0.00348952	0.00548534	-0.00234448	-0.000920858	0.00430361	-0.00605459	0.00141137	-0.0010944	-0.000728129	0.00335855	-0.000741507	-0.00261026	0.00160049	-0.000836957	0.00114696	-0.000875599	-0.00255141	-0.00059196	-0.00149611	0.00849943	0.0025573	-0.00557808	0.00488734	9.77118e-05	-0.00250123	0.00481297	0.000162006	0.0109837	0.0125587	0.00354571	-0.000857798	0.00346913	0.00116354	0.00045016	0.000543245	0.00191815	0.00287736	0.012126	-0.000726273
2007	China	>KF923892|KF923892.1_Human_coronavirus_OC43_isolate_5345/2007_complete_genome.	-0.0618192	-0.0128779	0.00940582	-0.0260231	0.0289348	-0.00737	0.000186113	-0.0026634	0.00329608	0.005322	-0.00126262	-0.000226727	0.00527925	-0.00813325	0.00613373	-0.00463632	0.00053123	0.00244714	0.0019913	0.000345855	0.00327178	-0.00459705	-0.000698148	-0.0073998	-0.00202425	-0.00686986	-0.00077463	0.000786722	0.00578733	0.000909888	0.000251164	0.000128521	0.000321621	0.000572459	-0.000352392	0.00294893	0.00320597	0.000108134	-0.000791947	0.000832357	-0.000161205	-0.000124236	-7.45413e-05	0.000242855	0.0010853	-0.00159137	0.00028139
2007	China	>KF923909|KF923909.1_Human_coronavirus_OC43_isolate_5442/2007_complete_genome.	-0.0618192	-0.0128779	0.00940582	-0.0260231	0.0289348	-0.00737	0.000186113	-0.0026634	0.00329608	0.005322	-0.00126262	-0.000226727	0.00527925	-0.00813325	0.00613373	-0.00463632	0.00053123	0.00244714	0.0019913	0.000345855	0.00327178	-0.00459705	-0.000698148	-0.0073998	-0.00202425	-0.00686986	-0.00077463	0.000786722	0.00578733	0.000909888	0.000251164	0.000128521	0.000321621	0.000572459	-0.000352392	0.00294893	0.00320597	0.000108134	-0.000791947	0.000832357	-0.000161205	-0.000124236	-7.45413e-05	0.000242855	0.0010853	-0.00159137	0.00028139
2007	China	>KF923915|KF923915.1_Human_coronavirus_OC43_isolate_5517/2007_complete_genome.	-0.0618192	-0.0128779	0.00940582	-0.0260231	0.0289348	-0.00737	0.000186113	-0.0026634	0.00329608	0.005322	-0.00126262	-0.000226727	0.00527925	-0.00813325	0.00613373	-0.00463632	0.00053123	0.00244714	0.0019913	0.000345855	0.00327178	-0.00459705	-0.000698148	-0.0073998	-0.00202425	-0.00686986	-0.00077463	0.000786722	0.00578733	0.000909888	0.000251164	0.000128521	0.000321621	0.000572459	-0.000352392	0.00294893	0.00320597	0.000108134	-0.000791947	0.000832357	-0.000161205	-0.000124236	-7.45413e-05	0.000242855	0.0010853	-0.00159137	0.00028139
2007	China	>KF923907|KF923907.1_Human_coronavirus_OC43_isolate_5370/2007_complete_genome.	-0.0617985	-0.0128986	0.00923133	-0.0257176	0.0283611	-0.00465231	0.000433089	-0.00219373	0.00357589	0.00477794	-0.00108658	-0.000115647	0.00406018	-0.00661526	0.0046798	-0.00338482	0.000417732	0.00112401	0.00142494	1.83928e-06	0.0010759	-0.00154525	-0.00032639	-0.00157456	-0.0010887	-0.00107603	-0.000241167	0.000614765	-0.00159411	-0.00214399	0.00266135	0.000942129	-0.0020331	0.00247575	-0.000186637	0.00654058	0.00498157	0.0003242	-0.0008863	0.000924816	-6.255e-05	-0.000169389	-4.06524e-05	0.000154563	0.00130706	-0.000825198	0.000199909
2007	China	>KF923914|KF923914.1_Human_coronavirus_OC43_isolate_5508/2007_complete_genome.	-0.0617985	-0.0128986	0.00923133	-0.0257176	0.0283611	-0.00465231	0.000433089	-0.00219373	0.00357589	0.00477794	-0.00108658	-0.000115647	0.00406018	-0.00661526	0.0046798	-0.00338482	0.000417732	0.00112401	0.00142494	1.83928e-06	0.0010759	-0.00154525	-0.00032639	-0.00157456	-0.0010887	-0.00107603	-0.000241167	0.000614765	-0.00159411	-0.00214399	0.00266135	0.000942129	-0.0020331	0.00247575	-0.000186637	0.00654058	0.00498157	0.0003242	-0.0008863	0.000924816	-6.255e-05	-0.000169389	-4.06524e-05	0.000154563	0.00130706	-0.000825198	0.000199909
2007	China	>KF923921|KF923921.1_Human_coronavirus_OC43_isolate_69A/2007_complete_genome.	-0.0617985	-0.0128986	0.00923133	-0.0257176	0.0283611	-0.00465231	0.000433089	-0.00219373	0.00357589	0.00477794	-0.00108658	-0.000115647	0.00406018	-0.00661526	0.0046798	-0.00338482	0.000417732	0.00112401	0.00142494	1.83928e-06	0.0010759	-0.00154525	-0.00032639	-0.00157456	-0.0010887	-0.00107603	-0.000241167	0.000614765	-0.00159411	-0.00214399	0.00266135	0.000942129	-0.0020331	0.00247575	-0.000186637	0.00654058	0.00498157	0.0003242	-0.0008863	0.000924816	-6.255e-05	-0.000169389	-4.06524e-05	0.000154563	0.00130706	-0.000825198	0.000199909
2007	China	>KF923890|KF923890.1_Human_coronavirus_OC43_isolate_39A/2007_complete_genome.	-0.0617614	-0.0128693	0.00920471	-0.0255684	0.0280902	-0.00459523	0.000423799	-0.00213609	0.00347718	0.00463292	-0.00104757	-0.000110751	0.00386987	-0.00625469	0.00441574	-0.00315297	0.000386953	0.00103324	0.00130056	1.66962e-06	0.000968441	-0.00138385	-0.000290093	-0.00138483	-0.000956409	-0.000938766	-0.000209667	0.000531087	-0.00136478	-0.00181839	0.00222587	0.000781567	-0.00167517	0.00201972	-0.000151558	0.00525439	0.00398353	0.000256752	-0.00067988	0.000704664	-4.66684e-05	-0.000125489	-2.9663e-05	0.000110455	0.000927546	-0.000567235	0.000135395
2007	China	>KF923891|KF923891.1_Human_coronavirus_OC43_isolate_5240/2007_complete_genome.	-0.0617614	-0.0128693	0.00920471	-0.0255684	0.0280902	-0.00459523	0.000423799	-0.00213609	0.00347718	0.00463292	-0.00104757	-0.000110751	0.00386987	-0.00625469	0.00441574	-0.00315297	0.000386953	0.00103324	0.00130056	1.66962e-06	0.000968441	-0.00138385	-0.000290093	-0.00138483	-0.000956409	-0.000938766	-0.000209667	0.000531087	-0.00136478	-0.00181839	0.00222587	0.000781567	-0.00167517	0.00201972	-0.000151558	0.00525439	0.00398353	0.000256752	-0.00067988	0.000704664	-4.66684e-05	-0.000125489	-2.9663e-05	0.000110455	0.000927546	-0.000567235	0.000135395
2007	China	>KF923894|KF923894.1_Human_coronavirus_OC43_isolate_5352/2007_complete_genome.	-0.0617614	-0.0128693	0.00920471	-0.0255684	0.0280902	-0.00459523	0.000423799	-0.00213609	0.00347718	0.00463292	-0.00104757	-0.000110751	0.00386987	-0.00625469	0.00441574	-0.00315297	0.000386953	0.00103324	0.00130056	1.66962e-06	0.000968441	-0.00138385	-0.000290093	-0.00138483	-0.000956409	-0.000938766	-0.000209667	0.000531087	-0.00136478	-0.00181839	0.00222587	0.000781567	-0.00167517	0.00201972	-0.000151558	0.00525439	0.00398353	0.000256752	-0.00067988	0.000704664	-4.66684e-05	-0.000125489	-2.9663e-05	0.000110455	0.000927546	-0.000567235	0.000135395
2007	China	>KF923901|KF923901.1_Human_coronavirus_OC43_isolate_5472/2007_complete_genome.	-0.0617614	-0.0128693	0.00920471	-0.0255684	0.0280902	-0.00459523	0.000423799	-0.00213609	0.00347718	0.00463292	-0.00104757	-0.000110751	0.00386987	-0.00625469	0.00441574	-0.00315297	0.000386953	0.00103324	0.00130056	1.66962e-06	0.000968441	-0.00138385	-0.000290093	-0.00138483	-0.000956409	-0.000938766	-0.000209667	0.000531087	-0.00136478	-0.00181839	0.00222587	0.000781567	-0.00167517	0.00201972	-0.000151558	0.00525439	0.00398353	0.000256752	-0.00067988	0.000704664	-4.66684e-05	-0.000125489	-2.9663e-05	0.000110455	0.000927546	-0.000567235	0.000135395
2007	China	>KF923911|KF923911.1_Human_coronavirus_OC43_isolate_5479/2007_complete_genome.	-0.0617614	-0.0128693	0.00920471	-0.0255684	0.0280902	-0.00459523	0.000423799	-0.00213609	0.00347718	0.00463292	-0.00104757	-0.000110751	0.00386987	-0.00625469	0.00441574	-0.00315297	0.000386953	0.00103324	0.00130056	1.66962e-06	0.000968441	-0.00138385	-0.000290093	-0.00138483	-0.000956409	-0.000938766	-0.000209667	0.000531087	-0.00136478	-0.00181839	0.00222587	0.000781567	-0.00167517	0.00201972	-0.000151558	0.00525439	0.00398353	0.000256752	-0.00067988	0.000704664	-4.66684e-05	-0.000125489	-2.9663e-05	0.000110455	0.000927546	-0.000567235	0.000135395
2007	China	>KF923912|KF923912.1_Human_coronavirus_OC43_isolate_5484/2007_complete_genome.	-0.0617614	-0.0128693	0.00920471	-0.0255684	0.0280902	-0.00459523	0.000423799	-0.00213609	0.00347718	0.00463292	-0.00104757	-0.000110751	0.00386987	-0.00625469	0.00441574	-0.00315297	0.000386953	0.00103324	0.00130056	1.66962e-06	0.000968441	-0.00138385	-0.000290093	-0.00138483	-0.000956409	-0.000938766	-0.000209667	0.000531087	-0.00136478	-0.00181839	0.00222587	0.000781567	-0.00167517	0.00201972	-0.000151558	0.00525439	0.00398353	0.000256752	-0.00067988	0.000704664	-4.66684e-05	-0.000125489	-2.9663e-05	0.000110455	0.000927546	-0.000567235	0.000135395
2007	China	>KF923913|KF923913.1_Human_coronavirus_OC43_isolate_5485/2007_complete_genome.	-0.0617614	-0.0128693	0.00920471	-0.0255684	0.0280902	-0.00459523	0.000423799	-0.00213609	0.00347718	0.00463292	-0.00104757	-0.000110751	0.00386987	-0.00625469	0.00441574	-0.00315297	0.000386953	0.00103324	0.00130056	1.66962e-06	0.000968441	-0.00138385	-0.000290093	-0.00138483	-0.000956409	-0.000938766	-0.000209667	0.000531087	-0.00136478	-0.00181839	0.00222587	0.000781567	-0.00167517	0.00201972	-0.000151558	0.00525439	0.00398353	0.000256752	-0.00067988	0.000704664	-4.66684e-05	-0.000125489	-2.9663e-05	0.000110455	0.000927546	-0.000567235	0.000135395
2007	China	>KF923919|KF923919.1_Human_coronavirus_OC43_isolate_5595/2007_complete_genome.	-0.0617614	-0.0128693	0.00920471	-0.0255684	0.0280902	-0.00459523	0.000423799	-0.00213609	0.00347718	0.00463292	-0.00104757	-0.000110751	0.00386987	-0.00625469	0.00441574	-0.00315297	0.000386953	0.00103324	0.00130056	1.66962e-06	0.000968441	-0.00138385	-0.000290093	-0.00138483	-0.000956409	-0.000938766	-0.000209667	0.000531087	-0.00136478	-0.00181839	0.00222587	0.000781567	-0.00167517	0.00201972	-0.000151558	0.00525439	0.00398353	0.000256752	-0.00067988	0.000704664	-4.66684e-05	-0.000125489	-2.9663e-05	0.000110455	0.000927546	-0.000567235	0.000135395
2007	China	>KF923920|KF923920.1_Human_coronavirus_OC43_isolate_5617/2007_complete_genome.	-0.0617614	-0.0128693	0.00920471	-0.0255684	0.0280902	-0.00459523	0.000423799	-0.00213609	0.00347718	0.00463292	-0.00104757	-0.000110751	0.00386987	-0.00625469	0.00441574	-0.00315297	0.000386953	0.00103324	0.00130056	1.66962e-06	0.000968441	-0.00138385	-0.000290093	-0.00138483	-0.000956409	-0.000938766	-0.000209667	0.000531087	-0.00136478	-0.00181839	0.00222587	0.000781567	-0.00167517	0.00201972	-0.000151558	0.00525439	0.00398353	0.000256752	-0.00067988	0.000704664	-4.66684e-05	-0.000125489	-2.9663e-05	0.000110455	0.000927546	-0.000567235	0.000135395
2007	China	>KF923916|KF923916.1_Human_coronavirus_OC43_isolate_5519/2007_complete_genome.	-0.061636	-0.0142241	0.00862393	-0.026641	0.0300339	-0.00814363	-0.00271866	-0.0025254	0.00841629	0.00566991	-0.002695	-0.000519869	0.0068471	-0.0130052	0.00932374	-0.00690542	1.54809e-05	0.0063089	0.00428728	-0.00102891	0.0115333	-0.0141318	-0.00390888	-0.0281975	-0.00239415	-0.0270815	-0.00285924	-0.000317026	0.0347816	0.014876	-0.0124742	-0.00333111	0.00996923	-0.00958951	0.000177901	-0.0198549	-0.0137721	-0.000871557	0.00202055	-0.00276011	0.000342949	0.000740714	0.000105018	-0.000579621	-0.00273913	0.0018723	-0.000268428
2008	China	>KF923923|KF923923.1_Human_coronavirus_OC43_isolate_892A/2008_complete_genome.	-0.0609415	-0.0123543	0.00853003	-0.0239007	0.0189026	-0.000340795	0.00275186	-0.00345079	0.00340491	0.00825526	-0.00774749	-0.0124783	0.00502097	-0.000234561	0.00208105	0.00461997	-0.00659409	-0.00588659	-0.0045019	0.00362168	-0.00889867	0.000110597	0.000707675	-0.00114267	0.00404496	-0.00870352	0.00566697	0.00135744	-0.0156753	-0.000345536	-0.00223431	-0.00361453	-0.000313736	-0.00264968	0.0017589	-0.00383859	-0.00436249	0.00247397	-1.81656e-05	-0.00189961	0.00104645	0.000634305	-5.26026e-05	0.000425288	-0.00239617	-0.000450153	0.000461973
2009	China	>KF923922|KF923922.1_Human_coronavirus_OC43_isolate_8164/2009_complete_genome.	-0.0614536	-0.00296429	0.00247254	-0.0247617	0.0237156	-0.00823428	0.00463549	-0.00647204	0.00213936	0.00649392	-0.0106693	-0.0126554	-0.0192371	0.0080784	-0.0192207	0.0135639	-0.00171916	-0.00648845	-0.00756505	0.00338902	-0.00352184	0.00180667	-0.00153794	0.00218191	0.00301941	0.000533685	-0.00506271	-0.00411757	0.00549616	0.00069066	0.000980195	-0.000459515	0.00324803	0.000849231	-0.00417049	-0.000525854	-0.0016213	-0.00410117	0.000100594	0.000383379	-0.000329605	-0.000952373	0.000734132	0.0011029	-0.0020477	-0.00331942	0.00109672
2010	China	>KF923924|KF923924.1_Human_coronavirus_OC43_isolate_10290/2010_complete_genome.	-0.0640915	-0.00657779	0.00192738	-0.0274015	0.0153293	-0.00766478	0.00812201	-0.00711763	-0.000531546	0.00364604	-0.00575761	-0.00917772	-0.0274641	0.000416014	-0.0199904	0.00949938	-0.00222028	-0.00215525	-0.00644814	0.0075206	-0.00138211	0.00109925	0.00126905	0.00925846	0.00240602	-0.00847608	0.000471073	-0.0282141	-0.00147212	0.00939945	-0.000811683	0.00257329	-0.00306087	-0.00149906	-0.0114969	-0.00119465	-0.000762075	-0.0158242	0.0035253	0.00246982	0.00170465	0.00210707	-0.000694038	0.00048231	-7.25618e-05	0.00776604	0.0044618
2010	China	>KF923893|KF923893.1_Human_coronavirus_OC43_isolate_2151A/2010_complete_genome.	-0.0638334	-0.00710735	0.00162427	-0.0274085	0.0152283	-0.00713482	0.00827673	-0.00828793	-0.00270082	0.00422752	-0.00496788	-0.00879336	-0.0246685	0.00142606	-0.0197882	0.00992665	-0.003039	-4.15903e-05	-0.00580532	0.00408319	0.00216303	-0.00267803	-2.51002e-05	0.00630458	0.0078062	-0.00474601	-0.000354104	-0.0234325	-0.00271504	0.0105415	0.00251733	0.0141068	-0.00252679	0.00284127	-0.0010441	-0.00594408	-0.000665845	0.000291973	-0.00124764	0.000799894	-0.00157487	-0.00214126	0.000894902	0.00192984	0.00626059	0.0030349	0.00309099
2010	China	>KF923918|KF923918.1_Human_coronavirus_OC43_isolate_10108/2010_complete_genome.	-0.0592087	-0.00864127	0.00132617	-0.0299047	0.0156311	-0.00455097	0.00802559	-0.00716427	-0.000404948	-0.0016673	-0.00268126	2.2523e-05	-0.0287619	-0.00554285	-0.0114695	-0.00339696	-0.00174977	0.00371275	0.000308255	0.00421082	0.0103256	-0.00232027	-0.00190857	0.00278036	-0.00325166	0.0018871	-0.000731824	-0.0186712	0.00324405	0.00339377	0.00552871	0.00336755	-0.00275458	-0.00134098	-0.0073058	0.00675652	0.00431628	-0.00781909	-0.00242027	0.00172776	0.00327056	0.00247925	-0.00143384	0.0012342	-0.00183099	-0.00200766	8.8349e-05
2010	China	>KF923925|KF923925.1_Human_coronavirus_OC43_isolate_10574/2010_complete_genome.	-0.0574269	0.000772659	-0.00451518	-0.024775	0.015576	-0.0107614	-0.00259798	-0.00714158	0.00750969	0.00520069	-0.0160143	-0.0126689	-0.0178272	0.0160516	-0.0253798	0.0230355	-0.00116356	-0.00443002	-0.00937799	-0.00141371	-0.00524085	0.00269902	0.000792757	0.00179779	0.00374009	0.00718414	-0.00999987	0.0108866	0.0152634	-0.00207674	0.000775051	-0.00311166	0.00463703	0.00218353	-0.000528873	0.000307113	0.00194046	-0.00159735	-0.000289253	0.000962266	0.000240045	0.000279191	0.000492034	-0.000560897	0.00167835	0.000569146	0.00106735
2010	China	>KF923895|KF923895.1_Human_coronavirus_OC43_isolate_10285/2010_complete_genome.	0.0363567	-0.0401124	-0.0162835	-0.0134417	0.00934263	-0.00745227	0.0314895	0.014039	-0.0238311	-0.0106822	-0.000183911	0.0140444	-0.087873	-0.00493141	-0.000409013	-0.0303823	-0.0108856	0.00560934	0.00391134	-0.00104716	0.0233042	-0.00100732	-0.00806676	-0.00785535	-0.00831637	0.00520266	0.0107595	0.013105	-0.00773496	-0.00775127	-0.0032094	-0.00543467	-0.00369727	-0.000902827	0.00603371	-0.000560704	-0.0066651	0.008349	0.000623722	-0.00272123	0.000418462	-0.00130529	-0.000250528	0.000962245	-0.00514445	-0.00338166	-0.00345163
2010	China	>KF923887|KF923887.1_Human_coronavirus_OC43_isolate_1997A/2010_complete_genome.	0.0948064	-0.0728405	-0.0444717	0.00842711	-0.00726308	-0.00171187	-0.0036166	0.000402845	0.00991182	-0.00433288	-0.00510866	6.60182e-05	-0.00638389	0.00333083	0.0283959	0.0427278	-0.00473667	0.00530381	0.0237262	-0.0318091	0.0175695	-0.016023	0.00813697	0.00273344	0.01834	0.00177902	-0.00340387	-0.00211448	-0.00521066	0.00464535	-0.00200282	-0.0131044	-0.00340695	-0.00303798	-0.00710586	0.0118019	-0.00324117	-0.0131536	-0.00347073	-0.00332933	0.00210088	0.0042895	-0.00110468	-6.335e-05	-0.0150585	-0.00106567	-0.00855296
2010	China	>KF923886|KF923886.1_Human_coronavirus_OC43_isolate_1908A/2010_complete_genome.	0.104242	-0.080758	-0.0357027	0.000604627	0.00283007	0.0017185	0.011425	0.000496773	-0.0145478	0.00561339	0.000539293	-0.00254835	-0.0133056	-0.00236175	0.0219299	0.0104453	0.00945889	-0.00365179	0.00765588	0.00420698	-0.014018	0.00195779	0.00669855	0.00986236	-0.015606	-0.00729984	0.00169027	0.00830151	-0.000333583	-0.00637852	0.0168678	0.0198703	0.0327144	-0.0153661	-0.0278142	0.00540856	-0.00803073	0.0104404	0.000868078	-0.000108669	-0.00167381	-0.0026721	0.000413941	0.000839141	-0.00116993	-0.00156118	0.00102442
2010	China	>KF923888|KF923888.1_Human_coronavirus_OC43_isolate_2145A/2010_complete_genome.	0.106241	-0.0775305	-0.0480158	0.00900069	-0.00840041	0.000439199	-0.00439054	-5.56432e-05	0.00667398	-0.00139689	-0.00801785	0.000341065	-0.013434	0.00141411	0.0237725	0.0286687	-0.00134465	0.00824885	0.0113968	-0.0171812	0.0102947	-0.0115378	0.00549732	0.00230019	0.0113397	0.000809944	0.000117228	-0.00341281	-0.000767155	0.0055966	0.00287371	0.0205162	-0.00601601	0.00855358	0.0151592	-0.00827071	-0.00208981	0.0193086	-0.00269645	-0.000985078	-0.00251365	-0.00578337	0.00238366	0.00205959	0.0182951	0.00181254	0.00562797
2011	China	>JN129834|JN129834.1_Human_coronavirus_OC43_strain_HK0401_complete_genome.	-0.0385925	-0.0227706	0.0363029	-0.00415051	0.0307194	-0.00445246	-0.0108083	0.0188898	0.00121955	-0.0373655	0.0327607	-0.000578848	0.00203384	0.0125984	-0.00272665	0.00416555	-0.00182497	-0.00229307	-0.000653054	0.000858414	-0.00181759	0.00127167	-0.000799939	-0.00232765	-0.00256935	0.00239673	-0.000823446	-0.00158326	4.74948e-05	0.00172896	0.00523188	-0.00160841	-0.00364118	-0.000955491	-0.000623341	-0.002536	-0.00282144	0.00139071	0.000624891	0.00123683	0.000497639	-0.0015877	0.0011812	0.00212942	-0.00185268	-0.000418793	0.0024776
2011	China	>JN129835|JN129835.1_Human_coronavirus_OC43_strain_HK0402_complete_genome.	-0.0353516	-0.0184046	0.0393309	-0.00467514	0.0319948	-0.00131781	-0.00543564	0.0172639	-0.00495537	-0.0344675	0.0300135	0.000466619	0.00107551	0.0123231	-0.000297847	0.00800078	-0.00383712	-0.00130501	0.00151061	-0.00365804	0.00362211	-0.00120197	0.00416771	0.000419887	-0.00631253	-0.00031945	-0.00879016	-0.000675054	-0.00556086	-0.00402914	-0.0156974	0.0102223	0.0086235	-0.00123813	0.00594511	0.000300613	0.00354086	-0.00484793	0.0010797	-0.00495112	-0.00107858	0.00348349	-0.0032482	-0.003959	-2.37286e-05	0.00130332	-0.000815954
2011	UK	>KU131570|KU131570.1_Human_coronavirus_OC43_strain_HCoVOC43/UK/London/2011_complete_genome.	0.119585	-0.0613795	-0.0351532	-0.00876998	0.0104118	0.0226409	0.0167307	-0.0190922	-0.0295892	0.0112522	0.0117736	-0.00122557	0.025718	0.0129462	-0.0310716	-0.00720267	-0.0199152	0.0461944	-0.0267211	-0.0271924	0.0181969	8.76543e-05	0.0207686	0.0154027	-0.00823951	-0.0134922	0.00684348	0.0054297	-0.00187535	-0.00348711	0.00140929	-0.0027711	-0.000897603	-0.00490865	-0.00501381	-0.00685554	0.00627632	0.00505659	-0.000280358	0.00196784	-0.000961084	5.22387e-05	0.000111945	0.00139823	-0.00403919	0.00136105	0.00173231
2012	China	>KF923904|KF923904.1_Human_coronavirus_OC43_isolate_12694/2012_complete_genome.	-0.0667337	0.0259649	-0.0252318	0.0172312	0.00704172	0.00134207	-0.0172669	0.00314339	-0.00482277	0.0115229	0.00387564	0.0159512	-0.00355007	0.0031726	-0.0110321	-0.000197023	0.0155325	0.00153654	0.00686543	-0.0055211	-0.00446659	3.20695e-05	0.00240895	-0.00216384	-0.000462672	-0.00318841	0.00933612	0.00338475	-0.0044234	0.00357322	-0.00192065	0.000701219	0.00270066	0.00268586	0.00207098	0.000824694	-0.00105348	-0.0025766	-0.00891631	-0.00135301	-0.00075002	0.00412114	-0.00525809	-0.00420451	-0.000600952	-0.00166248	0.00765652
2012	China	>KF923902|KF923902.1_Human_coronavirus_OC43_isolate_12689/2012_complete_genome.	-0.0631413	0.023354	-0.0181428	0.00369238	0.00546249	0.00150002	-0.0217879	0.00126515	-0.00447876	0.00792347	-0.00433693	0.0392605	-0.000731345	0.000106322	-0.00213006	1.98523e-05	0.00294545	0.00290866	0.00399348	0.00505075	0.00803359	0.00396365	-0.00242211	0.00480595	-0.0109745	-0.0102831	-0.0541803	0.00298844	-0.0146009	-0.00165177	0.0176901	-0.00404528	-0.0112871	-0.00322897	-0.000386681	-0.010834	-0.00854639	-8.82213e-05	-0.00173649	-0.00300927	-0.00247522	-0.000906837	0.00593145	-0.00515671	-0.00447257	-0.00126024	0.00647309
2012	China	>KF923903|KF923903.1_Human_coronavirus_OC43_isolate_12691/2012_complete_genome.	-0.0606694	0.00264115	0.00772941	-0.0462876	-0.0427497	0.00437788	0.001538	-0.00931939	-0.00136663	-0.0110838	-0.00409942	0.0177274	0.00221038	0.00358978	0.00437799	0.00135023	-0.00787809	-0.00320299	-0.00336581	0.00441034	0.00281708	0.00233783	-0.00307194	0.00379383	-0.00155934	-0.000477675	-0.00430209	-0.00270436	0.000874398	0.00792096	0.00380799	-0.00475794	0.00153175	-0.00738028	0.00141222	0.000217959	0.00625264	0.00489245	9.0575e-05	0.00181874	-0.00154098	-0.00114241	-0.00632674	0.00431763	0.00506162	0.00155477	-0.0157662
2012	China	>KF923897|KF923897.1_Human_coronavirus_OC43_isolate_3269A/2012_complete_genome.	-0.060633	0.00263514	0.00770712	-0.0460191	-0.0423414	0.00432416	0.00150501	-0.00907453	-0.00132891	-0.0107474	-0.00395225	0.0169769	0.00210678	0.00339411	0.00413096	0.00125775	-0.00729762	-0.00294433	-0.00307201	0.00400353	0.00253572	0.00209364	-0.00273032	0.0033367	-0.00136986	-0.000416742	-0.00374017	-0.00233626	0.000748606	0.00671806	0.00318489	-0.00394707	0.00126208	-0.00602086	0.00114679	0.000175098	0.00499995	0.00387461	6.948e-05	0.00138579	-0.00114973	-0.000846335	-0.00461645	0.0030855	0.00359194	0.00106874	-0.0106782
2012	China	>KF923898|KF923898.1_Human_coronavirus_OC43_isolate_3184A/2012_complete_genome.	0.105374	-0.0803775	-0.0494786	0.0062886	-0.00981554	-0.00415802	-0.0193447	0.00330375	0.0250376	-0.00426363	-0.00506493	-0.00010277	0.00015506	-0.000218071	-0.00423118	-0.00560835	-0.00291319	-0.00137244	-0.00141228	0.00464387	-0.000267922	0.00112956	-0.00147099	-0.00193227	0.000378394	0.00193746	0.00305627	-0.00150173	0.00136423	0.000353909	0.000839997	-0.00099718	-0.00372602	-0.000677709	-0.00303787	0.00241178	-0.000578452	0.00448541	0.00164819	-0.000362999	0.00197789	-0.0119373	-0.0079853	-0.0214182	-0.00549407	0.013585	-0.00151043
2012	China	>KF923896|KF923896.1_Human_coronavirus_OC43_isolate_3074A/2012_complete_genome.	0.108625	-0.0791228	-0.0405435	-0.00569806	0.00272768	0.00772666	0.0207025	-0.0103499	-0.0267533	0.0105865	0.0047505	0.0013558	0.00657809	0.00162929	-0.00107071	0.00275736	0.00549401	-0.00945625	0.00519398	0.00856481	-0.0035597	-0.00202776	-0.00803839	-0.00302318	0.00832797	0.00306291	-0.00271836	-0.00583255	0.00120452	0.0042083	0.00343855	0.0193385	0.00015339	0.0151525	0.00992985	-0.0197841	0.0177701	0.010026	-0.00340902	0.00382955	-0.000809829	0.00261056	-0.00142832	-0.000492643	-0.0160014	-0.00213837	-0.00352133
2012	China	>KF923906|KF923906.1_Human_coronavirus_OC43_isolate_3194A/2012_complete_genome.	0.111449	-0.0783851	-0.038759	-0.00501843	0.00349274	0.00922705	0.0207154	-0.008885	-0.0277262	0.00784589	0.00799594	0.00183469	0.0089144	0.0029334	-0.00378525	-0.000826929	0.00372094	-0.00934743	0.0039183	0.00661095	-0.003378	-0.000144289	-0.00638169	-0.00527874	0.00253344	0.00455282	-0.00224871	0.000270748	0.00106492	-0.000712996	-0.000318107	-0.000636594	0.00151092	0.00306159	-0.000191386	-0.0039548	0.00589316	-0.00216457	0.000570141	0.000109004	0.00112993	0.00256676	-0.00125608	-0.00157932	-0.00837178	-0.0025186	-0.00267138
2014	China	>KJ958219|KJ958219.1_Human_coronavirus_OC43_strain_LY342_complete_genome.	-0.0612581	0.00274238	0.000408632	-0.0255068	0.0152556	-0.00912141	-0.0057099	-0.00348782	0.00702448	0.00718119	-0.014332	-0.00799923	-0.0116401	0.0151605	-0.0203799	0.0206115	-0.00143063	-0.00416879	-0.00731941	-0.00319196	-0.00615503	0.00404125	-0.000653923	-0.00133258	0.00263447	0.00693829	-0.0064736	0.0214894	0.0124424	-0.00501983	-0.0022366	-0.00308126	0.00251815	0.00372386	0.0030326	0.000799401	-0.000464771	0.00450306	0.00120339	-0.000888246	0.000474525	0.000169202	-0.000339992	-0.000740647	-0.000293309	-0.000562075	-0.00125689
2014	China	>KJ958218|KJ958218.1_Human_coronavirus_OC43_strain_LY341_complete_genome.	-0.0612527	0.00266915	0.000674908	-0.0252689	0.0151891	-0.00902102	-0.0056656	-0.00351594	0.00704598	0.00732962	-0.014685	-0.00802145	-0.0116043	0.0150436	-0.0209057	0.0207646	-0.00218758	-0.002873	-0.00523484	-0.00232069	-0.00707473	0.00460863	-0.000760875	-0.00157619	0.0025854	0.00735868	-0.006285	0.0219527	0.012628	-0.00470609	-0.00225775	-0.00240798	0.00175814	0.00229382	0.00348568	0.000554473	-0.000163277	0.00331351	0.00123636	-0.00119227	-0.000446654	-0.000443438	0.00019528	0.000723635	0.000359089	-0.00151151	-0.00306258
2015	USA	>KY967359|KY967359.1_Human_coronavirus_OC43_strain_HCoV_OC43/Seattle/USA/SC2730/2015_complete_genome.	-0.0688316	0.0303345	-0.0374332	0.039619	0.000751585	0.00576081	0.00317571	-0.0219561	-0.00105792	-0.0132603	-0.00240652	-0.0115975	-0.00146428	-0.0015357	0.00211936	-0.00335762	0.00254381	0.00167368	-0.000585657	-0.00182247	-0.00310622	-0.00268572	0.00170697	-0.0031259	-0.00275962	0.00275106	-0.00294867	-0.000425577	-0.00146554	0.00239714	-0.000257203	-0.000582202	9.17216e-05	-0.000245851	-0.000474615	0.000454851	0.00107761	0.00104622	-0.000233394	0.000645167	-0.000365021	-2.43647e-05	0.000333217	-0.000320052	0.0001219	0.000156022	-0.000457629
2015	USA	>KY967361|KY967361.1_Human_coronavirus_OC43_strain_HCoV_OC43/Seattle/USA/SC2345/2015_complete_genome.	-0.0688316	0.0303345	-0.0374332	0.039619	0.000751585	0.00576081	0.00317571	-0.0219561	-0.00105792	-0.0132603	-0.00240652	-0.0115975	-0.00146428	-0.0015357	0.00211936	-0.00335762	0.00254381	0.00167368	-0.000585657	-0.00182247	-0.00310622	-0.00268572	0.00170697	-0.0031259	-0.00275962	0.00275106	-0.00294867	-0.000425577	-0.00146554	0.00239714	-0.000257203	-0.000582202	9.17216e-05	-0.000245851	-0.000474615	0.000454851	0.00107761	0.00104622	-0.000233394	0.000645167	-0.000365021	-2.43647e-05	0.000333217	-0.000320052	0.0001219	0.000156022	-0.000457629
2015	USA	>KY983583|KY983583.1_Human_coronavirus_OC43_strain_HCoV_OC43/Seattle/USA/SC2481/2015_complete_genome.	-0.0687902	0.0302656	-0.0373253	0.0393892	0.000744407	0.00569013	0.00310759	-0.0213793	-0.00102872	-0.0128579	-0.00232013	-0.0111065	-0.00139565	-0.001452	0.00199977	-0.00312764	0.00235638	0.00153851	-0.000534536	-0.00165436	-0.00279597	-0.00240519	0.00151714	-0.00274925	-0.00242429	0.00240013	-0.00256353	-0.00036765	-0.0012547	0.0020331	-0.000215117	-0.00048298	7.5574e-05	-0.000200566	-0.00038541	0.000365405	0.000861713	0.000828562	-0.000179036	0.000491585	-0.000272342	-1.80501e-05	0.000243139	-0.000228718	8.65052e-05	0.000107248	-0.000309944
2015	USA	>KY983585|KY983585.1_Human_coronavirus_OC43_strain_HCoV_OC43/Seattle/USA/SC2854/2015_complete_genome.	-0.0687902	0.0302656	-0.0373253	0.0393892	0.000744407	0.00569013	0.00310759	-0.0213793	-0.00102872	-0.0128579	-0.00232013	-0.0111065	-0.00139565	-0.001452	0.00199977	-0.00312764	0.00235638	0.00153851	-0.000534536	-0.00165436	-0.00279597	-0.00240519	0.00151714	-0.00274925	-0.00242429	0.00240013	-0.00256353	-0.00036765	-0.0012547	0.0020331	-0.000215117	-0.00048298	7.5574e-05	-0.000200566	-0.00038541	0.000365405	0.000861713	0.000828562	-0.000179036	0.000491585	-0.000272342	-1.80501e-05	0.000243139	-0.000228718	8.65052e-05	0.000107248	-0.000309944
2015	USA	>KY983588|KY983588.1_Human_coronavirus_OC43_strain_HCoV_OC43/Seattle/USA/SC3118/2015_complete_genome.	-0.0687902	0.0302656	-0.0373253	0.0393892	0.000744407	0.00569013	0.00310759	-0.0213793	-0.00102872	-0.0128579	-0.00232013	-0.0111065	-0.00139565	-0.001452	0.00199977	-0.00312764	0.00235638	0.00153851	-0.000534536	-0.00165436	-0.00279597	-0.00240519	0.00151714	-0.00274925	-0.00242429	0.00240013	-0.00256353	-0.00036765	-0.0012547	0.0020331	-0.000215117	-0.00048298	7.5574e-05	-0.000200566	-0.00038541	0.000365405	0.000861713	0.000828562	-0.000179036	0.000491585	-0.000272342	-1.80501e-05	0.000243139	-0.000228718	8.65052e-05	0.000107248	-0.000309944
2015	USA	>KY967358|KY967358.1_Human_coronavirus_OC43_strain_HCoV_OC43/Seattle/USA/SC2770/2015_complete_genome.	-0.0680462	0.028996	-0.0354796	0.0361242	0.000745234	0.00504344	0.00363447	-0.0214761	0.000161735	-0.0136084	-0.00251389	-0.014476	-0.0016076	-0.00208895	0.00207736	-0.00295643	0.00172997	0.00176147	-0.000810268	-0.00166342	-0.00262193	-0.00290013	0.0014024	-0.00317536	-0.00288716	0.00367097	-0.00312483	-0.000291381	-0.00124216	0.00321139	-0.000591435	-0.00110186	0.000371983	-0.000167554	-0.000207499	0.00120231	0.00137105	0.00189763	-0.000908449	0.00156212	0.000313967	-0.000230627	0.000830876	0.00120202	0.000143665	0.000431421	-8.20043e-05
2015	China	>KP198610|KP198610.1_Human_coronavirus_OC43_strain_2058A/10_complete_genome.	0.0998698	-0.0691598	-0.032964	-0.00672064	0.00591496	0.00680223	0.0217056	-0.00559359	-0.0211197	0.00250463	0.00850269	0.00253797	0.000689328	0.000793957	-0.00239345	-0.00263626	-0.00549717	-0.0265992	0.0226854	-0.00417904	0.00359897	-0.00647029	0.00352375	-0.00417729	0.00375535	0.00534269	-7.87542e-05	0.00481097	-0.00433693	-0.00834188	-0.00337487	-0.0235319	0.00293808	-0.000663081	-0.0177448	-0.0169871	0.0163128	-0.0108661	0.00300113	0.00415539	-0.00133669	-0.00180363	0.000994389	0.000249195	0.0155863	0.00211482	0.00780273
2015	China	>KP198611|KP198611.1_Human_coronavirus_OC43_strain_1783A/10_complete_genome.	0.111382	-0.0782068	-0.0386472	-0.00498932	0.00345938	0.00911385	0.020271	-0.00865155	-0.0269608	0.00760775	0.00770888	0.00175703	0.00849657	0.00277351	-0.00357167	-0.000770288	0.00344678	-0.00859257	0.00357628	0.00600116	-0.00304061	-0.000129218	-0.005672	-0.00464269	0.00222559	0.00397205	-0.00195499	0.000233895	0.000911718	-0.000604718	-0.000266055	-0.000528103	0.00124492	0.00249766	-0.000155414	-0.0031771	0.00471248	-0.00171425	0.000437355	8.30559e-05	0.000843042	0.00190153	-0.000916528	-0.00112863	-0.00594097	-0.00173126	-0.00180928
2015	USA	>KY967360|KY967360.1_Human_coronavirus_OC43_strain_HCoV_OC43/Seattle/USA/SC2476/2015_complete_genome.	0.112071	-0.0796272	-0.0395466	-0.00525619	0.003745	0.00802258	0.0245685	-0.0121908	-0.0360944	0.0105605	0.0112197	0.00195849	0.0157582	0.00666608	-0.0121878	-0.00297322	0.000889767	-0.0036923	-0.00240712	0.00381595	0.0012796	-0.00152021	-0.00391371	-0.0049409	0.0038653	0.00460945	-0.00357144	-0.00169781	0.0016124	0.00419779	-0.00120199	2.63945e-05	-0.00315505	-0.00356779	0.00503027	0.0143193	-0.0149868	-0.00185632	-0.000501755	-0.00544879	-6.41461e-05	-0.00193748	0.000977046	0.000161762	0.00689071	0.000864977	0.000155298
2016	USA	>KY369907|KY369907.1_Human_coronavirus_OC43_strain_HCoV_OC43/Seattle/USA/SC9741/2016_complete_genome.	-0.0691934	0.0305879	-0.0381556	0.040353	0.00172864	0.00481646	0.00945879	-0.0168574	0.00289127	-0.0119737	-0.00319623	-0.00795603	0.00170454	-0.00323555	0.00265465	-0.00460247	0.00305804	0.00324815	-0.00156229	-0.00335636	-0.00443211	-0.00457154	-0.0027761	0.0085851	-0.00221268	0.0116869	-0.00194297	-0.00136779	0.00147254	0.00324027	-0.00365803	-0.00163948	0.00217302	-0.00257125	6.17572e-05	-0.00622899	-0.00438818	0.000452833	0.000454608	-0.000254999	-0.000217496	0.000101394	0.000315639	-0.000290494	-0.000709522	0.00056231	-0.000684102
2016	USA	>KY684759|KY684759.1_Human_coronavirus_OC43_strain_HCoV_OC43/Seattle/USA/SC2269/2016_complete_genome.	-0.0688316	0.0303345	-0.0374332	0.039619	0.000751585	0.00576081	0.00317571	-0.0219561	-0.00105792	-0.0132603	-0.00240652	-0.0115975	-0.00146428	-0.0015357	0.00211936	-0.00335762	0.00254381	0.00167368	-0.000585657	-0.00182247	-0.00310622	-0.00268572	0.00170697	-0.0031259	-0.00275962	0.00275106	-0.00294867	-0.000425577	-0.00146554	0.00239714	-0.000257203	-0.000582202	9.17216e-05	-0.000245851	-0.000474615	0.000454851	0.00107761	0.00104622	-0.000233394	0.000645167	-0.000365021	-2.43647e-05	0.000333217	-0.000320052	0.0001219	0.000156022	-0.000457629
2016	USA	>KY369905|KY369905.1_Human_coronavirus_OC43_strain_HCoV_OC43/Seattle/USA/SC831/2016_complete_genome.	-0.0687902	0.0302656	-0.0373253	0.0393892	0.000744407	0.00569013	0.00310759	-0.0213793	-0.00102872	-0.0128579	-0.00232013	-0.0111065	-0.00139565	-0.001452	0.00199977	-0.00312764	0.00235638	0.00153851	-0.000534536	-0.00165436	-0.00279597	-0.00240519	0.00151714	-0.00274925	-0.00242429	0.00240013	-0.00256353	-0.00036765	-0.0012547	0.0020331	-0.000215117	-0.00048298	7.5574e-05	-0.000200566	-0.00038541	0.000365405	0.000861713	0.000828562	-0.000179036	0.000491585	-0.000272342	-1.80501e-05	0.000243139	-0.000228718	8.65052e-05	0.000107248	-0.000309944
2016	USA	>KY369906|KY369906.1_Human_coronavirus_OC43_strain_HCoV_OC43/Seattle/USA/SC622/2016_complete_genome.	-0.0687902	0.0302656	-0.0373253	0.0393892	0.000744407	0.00569013	0.00310759	-0.0213793	-0.00102872	-0.0128579	-0.00232013	-0.0111065	-0.00139565	-0.001452	0.00199977	-0.00312764	0.00235638	0.00153851	-0.000534536	-0.00165436	-0.00279597	-0.00240519	0.00151714	-0.00274925	-0.00242429	0.00240013	-0.00256353	-0.00036765	-0.0012547	0.0020331	-0.000215117	-0.00048298	7.5574e-05	-0.000200566	-0.00038541	0.000365405	0.000861713	0.000828562	-0.000179036	0.000491585	-0.000272342	-1.80501e-05	0.000243139	-0.000228718	8.65052e-05	0.000107248	-0.000309944
2016	USA	>MH121121|MH121121.1_Human_coronavirus_OC43_isolate_HCoVOC43/USA/ACRI_0213/2016_complete_genome.	-0.0687902	0.0302656	-0.0373253	0.0393892	0.000744407	0.00569013	0.00310759	-0.0213793	-0.00102872	-0.0128579	-0.00232013	-0.0111065	-0.00139565	-0.001452	0.00199977	-0.00312764	0.00235638	0.00153851	-0.000534536	-0.00165436	-0.00279597	-0.00240519	0.00151714	-0.00274925	-0.00242429	0.00240013	-0.00256353	-0.00036765	-0.0012547	0.0020331	-0.000215117	-0.00048298	7.5574e-05	-0.000200566	-0.00038541	0.000365405	0.000861713	0.000828562	-0.000179036	0.000491585	-0.000272342	-1.80501e-05	0.000243139	-0.000228718	8.65052e-05	0.000107248	-0.000309944
2016	USA	>MF374983|MF374983.2_Human_coronavirus_OC43_isolate_HCoVOC43/USA/TCNP_0070/2016_complete_genome.	-0.0656082	0.0293682	-0.0283133	0.0185328	0.000179275	0.00366262	-0.0135276	0.0191962	-0.00839335	0.014504	0.000608702	0.00577217	-0.000809705	0.0107988	-0.00511801	-0.0109496	0.0178888	0.00256256	0.00256139	-0.0034632	-0.00149915	-0.00151241	0.00427322	-0.0035885	0.00271103	-0.00310846	-0.0021098	-0.00108327	0.0013814	-0.00702094	-0.00394855	0.00827269	-0.0101439	0.00218955	-0.0110353	-0.00252686	0.000523107	0.00131067	0.00137779	0.00387477	-0.00152755	-0.00343657	0.0025958	0.0029984	0.00940501	0.00185365	-0.0202009
2016	USA	>KX344031|KX344031.1_Human_coronavirus_OC43_isolate_LRTI_238_complete_genome.	-0.0607705	-0.00264804	0.00356629	-0.0309453	-0.0100063	-0.000591349	-0.000489784	-0.0080453	0.00805542	-0.00482466	-0.0110835	0.006079	0.004313	0.0126033	0.00318451	0.0015755	-0.0024339	-0.000862571	0.00349948	-0.00078481	-0.000227019	0.00199715	-0.000942009	-0.00365095	-0.00923686	0.00196021	-0.000306056	0.00324763	-0.00358495	0.00167396	0.00576114	-0.00387787	0.00414082	0.00479613	0.00489764	0.000640237	-0.00321632	0.002526	0.000544731	-0.000973111	0.00693345	0.00472909	-0.000526772	-0.000681531	0.00177447	-0.00211039	-3.68265e-05
2016	USA	>MF314143|MF314143.1_Human_coronavirus_OC43_isolate_HCoVOC43/USA/ACRI_0052/2016_complete_genome.	0.113982	-0.0764999	-0.0391651	-0.00672253	0.00498553	0.0104801	0.025263	-0.0120645	-0.0355322	0.0103543	0.011104	0.00177523	0.0164679	0.00582398	-0.0132187	-0.00370361	0.000461215	-0.00610653	-0.00121681	0.00298112	0.000464358	-0.00142513	-0.00385072	-0.005815	0.00409986	0.00510978	-0.00453039	-0.00282977	0.00206724	0.00659318	-0.00174178	0.0011699	-0.00420765	-0.00464755	0.00724934	0.0201992	-0.0214024	-0.00118982	-0.000468947	-0.00333545	-0.00034175	-0.00285932	0.00127647	0.000269598	0.0104563	0.000970026	0.000721097
2017	Malaysia	>KX538978|KX538978.1_Human_coronavirus_OC43_isolate_MYU1758/13_complete_genome.	-0.0668306	0.0284895	-0.0258728	0.0173619	0.00513831	0.00352245	-0.0151424	0.015715	-0.00661251	0.014078	-0.00198104	0.0184896	0.000777475	0.00772797	-0.00421496	-0.00668734	0.015188	0.00252405	0.00175644	-0.00546835	-0.00411887	-0.00409591	-0.00242819	0.0137004	0.00557017	0.00850772	0.00407034	-0.00435949	0.0035361	0.00201994	-0.00737572	-0.00207284	0.00311455	-0.00448197	-0.00193735	-0.00684702	-0.00409219	0.00113597	0.00379571	-0.000220674	0.000450172	-0.00124864	0.00300699	0.00230232	-0.000988231	0.00266034	-0.00610666
2017	Malaysia	>KX538964|KX538964.1_Human_coronavirus_OC43_isolate_MYU002/12_complete_genome.	-0.0667738	0.0260241	-0.0253048	0.0173318	0.00710963	0.00135874	-0.0176454	0.00322821	-0.00495968	0.0118836	0.00401996	0.0166562	-0.00372465	0.00335549	-0.0116918	-0.00021151	0.0167679	0.00167153	0.00752201	-0.00608211	-0.00496221	3.58099e-05	0.00271036	-0.00246028	-0.000526669	-0.0036546	0.0107388	0.00391806	-0.00516668	0.00421302	-0.00229641	0.000845274	0.0032777	0.00329228	0.00255032	0.00102657	-0.00131742	-0.00325346	-0.0116234	-0.00177572	-0.00100526	0.00556286	-0.00720609	-0.00588349	-0.000846837	-0.00241854	0.0113048
2017	Malaysia	>KX538970|KX538970.1_Human_coronavirus_OC43_isolate_MYU710/12_complete_genome.	-0.0666535	0.0258466	-0.025086	0.0170307	0.00690656	0.00130893	-0.016518	0.00297598	-0.00455273	0.0108124	0.00359219	0.0145709	-0.0032091	0.00281678	-0.00974985	-0.00016904	0.0131525	0.00127747	0.00560959	-0.00445083	-0.00352485	2.49794e-05	0.00183964	-0.00160666	-0.000342455	-0.0023155	0.00671402	0.00239073	-0.00304376	0.00239078	-0.00123061	0.000437659	0.00164817	0.00158471	0.00120239	0.000460648	-0.000578478	-0.00136369	-0.00413259	-0.000608219	-0.000304352	0.00161135	-0.00188868	-0.00132568	-0.000180577	-0.000386729	0.00153738
2017	Malaysia	>KX538972|KX538972.1_Human_coronavirus_OC43_isolate_MYU774/12_complete_genome.	-0.0666535	0.0258466	-0.025086	0.0170307	0.00690656	0.00130893	-0.016518	0.00297598	-0.00455273	0.0108124	0.00359219	0.0145709	-0.0032091	0.00281678	-0.00974985	-0.00016904	0.0131525	0.00127747	0.00560959	-0.00445083	-0.00352485	2.49794e-05	0.00183964	-0.00160666	-0.000342455	-0.0023155	0.00671402	0.00239073	-0.00304376	0.00239078	-0.00123061	0.000437659	0.00164817	0.00158471	0.00120239	0.000460648	-0.000578478	-0.00136369	-0.00413259	-0.000608219	-0.000304352	0.00161135	-0.00188868	-0.00132568	-0.000180577	-0.000386729	0.00153738
2017	Malaysia	>KX538976|KX538976.1_Human_coronavirus_OC43_isolate_MYU1057/12_complete_genome.	-0.0666535	0.0258466	-0.025086	0.0170307	0.00690656	0.00130893	-0.016518	0.00297598	-0.00455273	0.0108124	0.00359219	0.0145709	-0.0032091	0.00281678	-0.00974985	-0.00016904	0.0131525	0.00127747	0.00560959	-0.00445083	-0.00352485	2.49794e-05	0.00183964	-0.00160666	-0.000342455	-0.0023155	0.00671402	0.00239073	-0.00304376	0.00239078	-0.00123061	0.000437659	0.00164817	0.00158471	0.00120239	0.000460648	-0.000578478	-0.00136369	-0.00413259	-0.000608219	-0.000304352	0.00161135	-0.00188868	-0.00132568	-0.000180577	-0.000386729	0.00153738
2017	Malaysia	>KX538966|KX538966.1_Human_coronavirus_OC43_isolate_MYU236/12_complete_genome.	-0.0664272	0.0281664	-0.0250401	0.0163924	0.00414459	0.00440697	-0.0216328	0.0110712	-0.0106438	0.0131661	-0.00107232	0.0151999	-0.00247517	0.00961434	-0.004909	-0.00510407	0.0144305	0.000664215	0.00288248	-0.00359341	-0.00230119	-0.00167689	0.00240223	0.000813227	0.00532929	-0.00213691	0.00335655	-0.00320177	0.000350587	0.000596625	-0.00325922	-0.000678756	0.000568941	-0.00157603	-0.00248802	0.00136157	0.00247302	0.0016104	0.00296968	0.000759158	0.000376662	-0.00140987	0.00290763	0.00238877	0.000133498	0.00199833	-0.00555422
2017	Malaysia	>KX538979|KX538979.1_Human_coronavirus_OC43_isolate_MYU1975/13_complete_genome.	-0.0664272	0.0281664	-0.0250401	0.0163924	0.00414459	0.00440697	-0.0216328	0.0110712	-0.0106438	0.0131661	-0.00107232	0.0151999	-0.00247517	0.00961434	-0.004909	-0.00510407	0.0144305	0.000664215	0.00288248	-0.00359341	-0.00230119	-0.00167689	0.00240223	0.000813227	0.00532929	-0.00213691	0.00335655	-0.00320177	0.000350587	0.000596625	-0.00325922	-0.000678756	0.000568941	-0.00157603	-0.00248802	0.00136157	0.00247302	0.0016104	0.00296968	0.000759158	0.000376662	-0.00140987	0.00290763	0.00238877	0.000133498	0.00199833	-0.00555422
2017	USA	>MF374985|MF374985.2_Human_coronavirus_OC43_isolate_HCoVOC43/USA/TCNP_00212/2017_complete_genome.	-0.0633675	0.0295621	-0.0409909	0.0383911	0.000763099	0.00332989	0.00257509	-0.0228051	-0.00284801	-0.0138126	-0.00243968	-0.012283	-0.00477265	-0.00191819	0.00403566	-0.00555275	0.00272291	0.00265971	-0.000571897	-0.0011774	-0.00220335	-0.00496428	0.00361999	-0.00395132	-0.00385681	0.00465093	-0.00171127	0.00211486	-0.00347821	0.00217518	-7.15296e-05	-0.00252438	-0.000704309	-0.0011127	0.000744517	-0.000845959	0.000911611	-0.000173384	-0.00025838	-0.00109197	-0.000723849	-0.000496317	0.000522338	-0.0003401	-0.00146757	-0.000500491	-0.00321117
2017	USA	>KY554974|KY554974.1_Human_coronavirus_OC43_strain_N0833B_360X_complete_genome.	-0.0631695	-0.0116067	0.00748339	-0.0248706	0.0289751	-0.00438554	0.000387475	-0.00187062	0.00315892	0.00976119	-0.00443722	-0.00921559	0.000236629	-0.00182307	-0.00179432	0.00456463	-0.00266196	-0.00501468	-0.00416402	0.00208783	-0.00760618	-0.000903451	0.000787072	-0.000443364	0.00603599	-0.00953872	0.00536684	0.00260596	-0.0162456	-0.000885265	-0.00257429	-0.00288775	-0.00154131	-0.000651924	0.00178315	-0.00440943	-0.00557051	0.00236315	0.00430394	-0.00233562	-0.00196283	-0.00286988	0.0019165	-0.000278686	-0.00122858	-0.000942872	-0.00539085
2017	USA	>MK303619|MK303619.1_Human_coronavirus_OC43_isolate_MDS6_complete_genome.	-0.0625598	0.00451119	0.00148277	-0.027712	-0.0248878	0.00456044	-0.00150921	0.019433	-0.000347116	0.0106424	-0.0175309	-0.0243596	0.00833755	0.0379049	0.0105134	-0.0106472	0.00208475	-0.00510635	0.0055721	-0.0021865	0.0106456	0.00105014	-0.00250752	-0.0029039	-0.0105427	0.0029028	0.000645573	-0.00269207	-0.000969547	-0.000349637	0.000867183	0.00472446	-0.00579163	-0.00492134	-0.000773301	-0.00118956	-0.000221847	-0.00208664	-0.00499118	0.00180609	-0.00075375	-0.00113508	-0.000220631	0.00232405	-0.002341	0.00064286	0.00419283
2017	USA	>KY554972|KY554972.1_Human_coronavirus_OC43_strain_N071541B_433X_complete_genome.	-0.0623143	-0.0126621	0.00847216	-0.025189	0.0302293	-0.00575115	0.00741085	0.00266597	0.00831533	0.00627948	-0.00224624	0.00365935	0.00857836	-0.0102794	0.00654869	-0.00637422	0.00154354	0.00405168	0.000419161	-0.00269447	-0.00111192	-0.00609794	-0.00825573	0.0192065	-0.00144917	0.0170454	0.000860434	-0.00102965	0.00320916	-0.00155708	-0.00352277	-0.00117792	0.0014276	-0.00133334	0.00119108	-0.00627904	-0.00637605	-0.000708927	-0.000676003	-0.000876924	-0.000523946	0.000164805	-0.00052684	-0.000344049	-0.000814723	0.000447927	0.000820857
2017	USA	>KY554973|KY554973.1_Human_coronavirus_OC43_strain_N071689B_116X_complete_genome.	-0.0623143	-0.0126621	0.00847216	-0.025189	0.0302293	-0.00575115	0.00741085	0.00266597	0.00831533	0.00627948	-0.00224624	0.00365935	0.00857836	-0.0102794	0.00654869	-0.00637422	0.00154354	0.00405168	0.000419161	-0.00269447	-0.00111192	-0.00609794	-0.00825573	0.0192065	-0.00144917	0.0170454	0.000860434	-0.00102965	0.00320916	-0.00155708	-0.00352277	-0.00117792	0.0014276	-0.00133334	0.00119108	-0.00627904	-0.00637605	-0.000708927	-0.000676003	-0.000876924	-0.000523946	0.000164805	-0.00052684	-0.000344049	-0.000814723	0.000447927	0.000820857
2017	USA	>KY674917|KY674917.1_Human_coronavirus_OC43_strain_N071609B_complete_genome.	-0.0623143	-0.0126621	0.00847216	-0.025189	0.0302293	-0.00575115	0.00741085	0.00266597	0.00831533	0.00627948	-0.00224624	0.00365935	0.00857836	-0.0102794	0.00654869	-0.00637422	0.00154354	0.00405168	0.000419161	-0.00269447	-0.00111192	-0.00609794	-0.00825573	0.0192065	-0.00144917	0.0170454	0.000860434	-0.00102965	0.00320916	-0.00155708	-0.00352277	-0.00117792	0.0014276	-0.00133334	0.00119108	-0.00627904	-0.00637605	-0.000708927	-0.000676003	-0.000876924	-0.000523946	0.000164805	-0.00052684	-0.000344049	-0.000814723	0.000447927	0.000820857
2017	USA	>KY674918|KY674918.1_Human_coronavirus_OC43_strain_N071647B_complete_genome.	-0.0623143	-0.0126621	0.00847216	-0.025189	0.0302293	-0.00575115	0.00741085	0.00266597	0.00831533	0.00627948	-0.00224624	0.00365935	0.00857836	-0.0102794	0.00654869	-0.00637422	0.00154354	0.00405168	0.000419161	-0.00269447	-0.00111192	-0.00609794	-0.00825573	0.0192065	-0.00144917	0.0170454	0.000860434	-0.00102965	0.00320916	-0.00155708	-0.00352277	-0.00117792	0.0014276	-0.00133334	0.00119108	-0.00627904	-0.00637605	-0.000708927	-0.000676003	-0.000876924	-0.000523946	0.000164805	-0.00052684	-0.000344049	-0.000814723	0.000447927	0.000820857
2017	Malaysia	>KX538965|KX538965.1_Human_coronavirus_OC43_isolate_MYU208/12_complete_genome.	-0.0613024	0.00025729	0.00818255	-0.0481848	-0.0448535	0.00188	0.00769007	-0.0152726	0.00377495	-0.0164824	-0.00120415	0.0159878	0.00209956	-0.00041953	-0.00133437	0.00109992	0.00227966	0.00188879	0.0013427	-0.000809357	-0.00414833	0.000337985	0.00158878	-0.00139584	0.00109686	-0.000807769	0.00466316	0.00136391	-0.000119618	-0.00201873	-0.00169481	0.00168134	0.00027261	0.00168898	-5.24051e-05	-2.94602e-06	-0.00142193	-0.00137659	0.000248129	-0.00037317	0.000613145	5.93773e-05	0.00140584	-0.0002984	-0.000911775	-0.000163698	0.00310634
2017	Malaysia	>KX538968|KX538968.1_Human_coronavirus_OC43_isolate_MYU464/12_complete_genome.	-0.0613024	0.00025729	0.00818255	-0.0481848	-0.0448535	0.00188	0.00769007	-0.0152726	0.00377495	-0.0164824	-0.00120415	0.0159878	0.00209956	-0.00041953	-0.00133437	0.00109992	0.00227966	0.00188879	0.0013427	-0.000809357	-0.00414833	0.000337985	0.00158878	-0.00139584	0.00109686	-0.000807769	0.00466316	0.00136391	-0.000119618	-0.00201873	-0.00169481	0.00168134	0.00027261	0.00168898	-5.24051e-05	-2.94602e-06	-0.00142193	-0.00137659	0.000248129	-0.00037317	0.000613145	5.93773e-05	0.00140584	-0.0002984	-0.000911775	-0.000163698	0.00310634
2017	Malaysia	>KX538969|KX538969.1_Human_coronavirus_OC43_isolate_MYU523/12_complete_genome.	-0.0613024	0.00025729	0.00818255	-0.0481848	-0.0448535	0.00188	0.00769007	-0.0152726	0.00377495	-0.0164824	-0.00120415	0.0159878	0.00209956	-0.00041953	-0.00133437	0.00109992	0.00227966	0.00188879	0.0013427	-0.000809357	-0.00414833	0.000337985	0.00158878	-0.00139584	0.00109686	-0.000807769	0.00466316	0.00136391	-0.000119618	-0.00201873	-0.00169481	0.00168134	0.00027261	0.00168898	-5.24051e-05	-2.94602e-06	-0.00142193	-0.00137659	0.000248129	-0.00037317	0.000613145	5.93773e-05	0.00140584	-0.0002984	-0.000911775	-0.000163698	0.00310634
2017	Malaysia	>KX538971|KX538971.1_Human_coronavirus_OC43_isolate_MYU732/12_complete_genome.	-0.0613024	0.00025729	0.00818255	-0.0481848	-0.0448535	0.00188	0.00769007	-0.0152726	0.00377495	-0.0164824	-0.00120415	0.0159878	0.00209956	-0.00041953	-0.00133437	0.00109992	0.00227966	0.00188879	0.0013427	-0.000809357	-0.00414833	0.000337985	0.00158878	-0.00139584	0.00109686	-0.000807769	0.00466316	0.00136391	-0.000119618	-0.00201873	-0.00169481	0.00168134	0.00027261	0.00168898	-5.24051e-05	-2.94602e-06	-0.00142193	-0.00137659	0.000248129	-0.00037317	0.000613145	5.93773e-05	0.00140584	-0.0002984	-0.000911775	-0.000163698	0.00310634
2017	Malaysia	>KX538973|KX538973.1_Human_coronavirus_OC43_isolate_MYU868/12_complete_genome.	-0.0613024	0.00025729	0.00818255	-0.0481848	-0.0448535	0.00188	0.00769007	-0.0152726	0.00377495	-0.0164824	-0.00120415	0.0159878	0.00209956	-0.00041953	-0.00133437	0.00109992	0.00227966	0.00188879	0.0013427	-0.000809357	-0.00414833	0.000337985	0.00158878	-0.00139584	0.00109686	-0.000807769	0.00466316	0.00136391	-0.000119618	-0.00201873	-0.00169481	0.00168134	0.00027261	0.00168898	-5.24051e-05	-2.94602e-06	-0.00142193	-0.00137659	0.000248129	-0.00037317	0.000613145	5.93773e-05	0.00140584	-0.0002984	-0.000911775	-0.000163698	0.00310634
2017	Malaysia	>KX538977|KX538977.1_Human_coronavirus_OC43_isolate_MYU1140/12_complete_genome.	-0.0613024	0.00025729	0.00818255	-0.0481848	-0.0448535	0.00188	0.00769007	-0.0152726	0.00377495	-0.0164824	-0.00120415	0.0159878	0.00209956	-0.00041953	-0.00133437	0.00109992	0.00227966	0.00188879	0.0013427	-0.000809357	-0.00414833	0.000337985	0.00158878	-0.00139584	0.00109686	-0.000807769	0.00466316	0.00136391	-0.000119618	-0.00201873	-0.00169481	0.00168134	0.00027261	0.00168898	-5.24051e-05	-2.94602e-06	-0.00142193	-0.00137659	0.000248129	-0.00037317	0.000613145	5.93773e-05	0.00140584	-0.0002984	-0.000911775	-0.000163698	0.00310634
2017	Malaysia	>KX538975|KX538975.1_Human_coronavirus_OC43_isolate_MYU1024/12_complete_genome.	-0.061199	0.00290429	0.00778957	-0.0491408	-0.0491319	0.00498632	0.00229699	-0.00925552	-0.00181119	-0.0126842	-0.000332769	0.0170554	0.00252478	-0.00193556	0.00312124	0.00195063	-0.00625208	-5.18395e-05	-0.00204193	0.00361102	-0.000837035	0.0010869	-0.000123318	0.00188787	0.00164458	-0.000541707	-0.00286694	-0.000611233	0.0020866	-0.000720487	0.000605387	-0.0008316	-0.000588508	-0.000722532	-0.00181963	-0.000734819	0.000200004	0.00155656	0.00161144	0.000333002	-0.000750576	-0.000188058	-0.00255294	0.000686889	0.00150056	0.000614286	-0.00504468
2017	Malaysia	>KX538967|KX538967.1_Human_coronavirus_OC43_isolate_MYU413/12_complete_genome.	-0.061119	0.000246665	0.00807278	-0.0468402	-0.0428566	0.00171074	0.00718768	-0.0136815	0.00348943	-0.0143823	-0.000631687	0.0126632	0.00150916	-0.00101931	-0.00168062	0.000810968	0.00266097	0.00173714	0.00133826	-0.0011755	-0.00314184	-0.000103762	0.00141447	-0.00135188	0.00102675	-0.000544029	0.00375709	0.00131845	-0.000332825	-0.00214982	-0.00184586	0.00208442	-0.000383969	0.00189836	-0.000270207	-0.000102611	-0.00167361	-0.00221588	-0.00109827	-0.000577458	-0.000514722	2.17527e-05	0.00165239	-0.00173819	-0.00205532	-0.000516727	0.00660562
2017	Malaysia	>KX538974|KX538974.1_Human_coronavirus_OC43_isolate_MYU945/12_complete_genome.	-0.0610362	0.00251302	0.00830065	-0.0489182	-0.047655	0.00492397	0.00303929	-0.00746834	-0.00202227	-0.0145283	-0.00583016	0.0159734	0.00294951	0.005854	0.00378348	-0.0034855	0.00249441	0.0012219	-0.00163602	0.000379516	-0.00269482	-0.00118873	0.00188422	0.000926059	0.00612103	-0.000356588	0.000867274	-0.00379279	0.00322429	-0.00390349	-0.00319011	0.0006806	-0.00090678	-0.00118146	-0.00327518	0.000630229	0.0011341	0.00126247	0.00665876	0.00081349	0.00119852	-0.00259644	0.00541614	0.00273436	-0.000636462	0.00159667	-0.00219281
2017	USA	>KY554975|KY554975.1_Human_coronavirus_OC43_strain_N09382B_complete_genome.	-0.0609677	-0.0123212	0.00859086	-0.024227	0.0194048	-0.000341661	0.00285041	-0.00359215	0.00360361	0.00882959	-0.0082369	-0.0134942	0.00524333	-0.000379606	0.00209761	0.00527529	-0.00755944	-0.00723005	-0.00519635	0.00406305	-0.0110579	-0.000177061	0.00123314	-0.0013175	0.0058112	-0.0120672	0.00775482	0.00241576	-0.0226345	-0.000660976	-0.00343553	-0.00567718	-0.000882279	-0.00381035	0.00308163	-0.00742447	-0.0082767	0.00445485	0.00254458	-0.00239827	2.41886e-05	-0.00118869	0.00146029	0.000174438	-0.00267418	-0.00115759	-0.0035905
2017	USA	>KY674920|KY674920.1_Human_coronavirus_OC43_strain_N09595B_complete_genome.	-0.0609677	-0.0123212	0.00859086	-0.024227	0.0194048	-0.000341661	0.00285041	-0.00359215	0.00360361	0.00882959	-0.0082369	-0.0134942	0.00524333	-0.000379606	0.00209761	0.00527529	-0.00755944	-0.00723005	-0.00519635	0.00406305	-0.0110579	-0.000177061	0.00123314	-0.0013175	0.0058112	-0.0120672	0.00775482	0.00241576	-0.0226345	-0.000660976	-0.00343553	-0.00567718	-0.000882279	-0.00381035	0.00308163	-0.00742447	-0.0082767	0.00445485	0.00254458	-0.00239827	2.41886e-05	-0.00118869	0.00146029	0.000174438	-0.00267418	-0.00115759	-0.0035905
2017	USA	>MF374984|MF374984.1_Human_coronavirus_OC43_isolate_HCoVOC43/USA/TCNP_00204/2017_complete_genome.	-0.0488343	0.0360435	-0.0288085	0.0444122	-0.00295594	0.00183314	0.000983243	-0.027001	0.00216884	-0.0275914	0.00981238	-0.0216875	0.00574265	0.00562692	-0.00359032	-0.00865488	0.0115122	-0.00841001	0.0176207	0.0139884	0.0279023	0.0138894	-0.0237416	0.0348117	0.0225176	-0.0316284	0.00467306	0.0165185	0.00717966	-0.00690438	0.00221912	0.00340579	-0.000962788	0.000887521	0.00236497	0.00316658	-0.0004834	-0.00230515	0.00152687	-0.002441	0.00296979	0.00283287	-0.000141653	-0.00113553	0.00165933	0.00114581	7.83055e-06
2017	France	>KY014282|KY014282.1_Human_coronavirus_OC43_isolate_200709_complete_genome.	0.111657	-0.0788809	-0.0390884	-0.00513949	0.00367733	0.00973812	0.0221744	-0.0100547	-0.0305995	0.00885278	0.00926564	0.00194555	0.0117639	0.00439976	-0.00716266	-0.00184752	0.00224431	-0.00615003	0.00101624	0.00453854	-0.00116533	-0.00047759	-0.00475458	-0.00464213	0.00249549	0.00400116	-0.00243776	0.000412886	0.0013681	0.000594796	-0.000618319	-0.000960115	-0.000254032	9.84003e-05	0.00149033	0.00281666	-0.00165138	-0.00163644	0.000190304	-0.00202058	0.000664743	0.000906943	-0.000379731	-0.000848707	-0.00292675	-0.00106512	-0.00142836
2017	France	>KY014281|KY014281.1_Human_coronavirus_OC43_isolate_200204_complete_genome.	0.160388	0.0699597	0.00984034	-0.014835	0.00512904	0.00750026	0.00122341	0.000677397	0.000571162	-0.000217307	-8.85404e-05	-0.00322908	0.000647314	0.0013385	0.00497737	0.0116611	0.00742372	0.01345	-0.00665154	0.00826917	0.0047571	0.00124299	-0.0101818	-0.00432354	-0.00172647	0.00231414	0.00368079	-0.00263247	-0.00133505	-0.00912428	0.000927228	-0.00436658	0.000934396	0.00158688	-0.00534054	-0.00712392	0.00846833	7.9977e-05	-0.00280508	-0.0116641	0.00131216	0.000658486	0.000263533	0.000929736	-0.00280415	0.000815475	-0.00100855
2018	China	>MG197723|MG197723.1_Human_coronavirus_OC43_strain_HZ459_complete_genome.	-0.0687337	0.0303188	-0.0371554	0.0396126	0.000974784	0.00593163	0.0034954	-0.0223974	-0.000842215	-0.0126282	-0.00211928	-0.0115966	-0.00162568	-0.00279065	0.00428713	-0.00227058	0.00583136	0.000859254	-0.00238406	-0.00126679	-1.24338e-05	0.00736674	0.00657865	-0.00382493	-0.00227398	0.00497004	-0.00263074	-0.00199832	-9.85651e-05	0.00300019	-0.00293777	-0.00249474	-0.00133657	-0.00144991	-0.000138561	-0.00143042	0.000294851	0.00190835	-0.00121529	-0.0023444	-0.00212797	-0.00204346	0.000496437	0.000143888	-3.6304e-05	-0.000412911	-0.000363032
2018	Cote d Ivoire, chimpanzee	>MG977451|MG977451.1_Human_coronavirus_OC43_isolate_TNP_12636_complete_genome.	-0.0680368	0.03234	-0.0312161	0.0254307	-0.0126191	0.00467763	-0.00243993	0.00573614	-0.00584968	0.00187904	0.00450337	-0.00834306	0.00596796	-0.00418549	0.00635912	0.000412717	-0.0054531	0.0048013	-0.00181498	0.000940827	-0.00221977	-0.00322871	0.00634469	-0.0123783	0.00549027	0.00100674	-4.32662e-05	-0.0011468	0.00657497	-0.0390803	-0.000824408	0.0152318	-0.0169822	0.0161867	-0.0137126	-0.00620655	-0.0181507	-0.00989322	0.00379391	-0.000652514	0.000589146	-0.00124726	-0.00332305	0.00406927	-0.00317676	0.0019326	-0.000226647
2018	China	>MG197722|MG197722.1_Human_coronavirus_OC43_strain_YC207_complete_genome.	-0.0673662	0.0316015	-0.0304096	0.0268763	-0.00330986	0.00771074	-0.0185548	0.000665548	-0.0130404	0.00885782	0.00233291	0.00997053	0.00179132	-0.00169366	0.00881112	0.00688625	-0.0209263	-0.00571071	-0.00556136	0.006888	0.00377324	0.00243614	-0.00289939	0.00117162	-0.00219924	0.00136649	0.00488877	0.00180448	0.00213897	0.00272085	-0.00128216	0.00114442	-0.000434769	0.00187223	-0.00202251	0.000574794	-0.000534186	-0.000939408	-0.00309558	0.0014924	0.000311039	0.000137527	0.00303304	-0.00109858	0.000182003	-0.000558876	0.00038877
2018	China	>MG197710|MG197710.1_Human_coronavirus_OC43_strain_BJ124_complete_genome.	-0.0673282	0.0315258	-0.0303128	0.0267214	-0.00328577	0.00758776	-0.01804	0.000628238	-0.0125493	0.00852748	0.00215713	0.00932357	0.00176079	-0.00152653	0.00788768	0.00609681	-0.0171945	-0.004801	-0.00424359	0.00604989	0.00272871	0.00109986	-0.00155984	0.000631652	-0.000613208	0.00102831	0.00249713	0.000790978	0.00135573	0.00129839	0.00266006	-0.00145972	-0.00173581	-0.000567122	0.000303224	-0.000144296	-0.00130537	0.00341103	0.01031	-0.00262965	0.00122947	0.0008998	-0.0345162	0.0174856	-0.000656307	0.00279828	0.00846202
2018	Kenya	>MN026164|MN026164.1_Human_coronavirus_OC43_isolate_OC43_KLF_01_2018_complete_genome.	-0.0669306	0.0264706	-0.0304124	0.0274316	-0.00206717	0.00506546	-0.0078051	0.000650752	-0.0081874	0.00102385	-0.00633027	0.00109318	-0.000308968	0.000594513	-0.00193499	0.00549527	-0.00582619	0.000897003	-0.00145862	0.00144187	0.00179651	-0.0016197	0.00191653	-0.00548727	0.0075975	-0.00141363	0.00543095	-0.0262721	0.00774725	-0.035296	0.0205602	-0.012473	0.0197694	-0.0129984	0.0264564	-0.00123791	0.000457472	-0.00237424	-0.00900691	0.000954022	-0.0046803	0.000889728	0.000995957	-0.00443484	0.00199826	0.00101131	-0.00259267
2018	China	>MG197713|MG197713.1_Human_coronavirus_OC43_strain_BJ221_complete_genome.	-0.0664708	0.0333605	-0.0304335	0.0265548	-0.00245574	0.00939051	-0.0199844	0.00131122	-0.0134866	0.00838288	0.00385889	0.0111543	0.0028898	-0.00164443	0.00914608	0.00893276	-0.0282252	-0.00568538	-0.00875622	0.00744781	0.00711633	0.00404612	-0.00293159	0.00257428	-0.00672069	0.000769361	0.00649669	0.00217402	0.000873594	0.00258575	-0.0102246	0.00608108	0.00440981	0.00283018	-0.00226475	0.00104254	0.00234412	-0.0043302	-0.00846556	0.00481349	-0.00133667	-0.000880481	0.0135145	-0.00275203	0.000289711	0.003513	-0.0024159
2018	China	>MG197716|MG197716.1_Human_coronavirus_OC43_strain_WZ303_complete_genome.	-0.0656802	0.0314935	-0.0318729	0.0267929	-0.00332254	0.00789132	-0.0200045	0.000672806	-0.0146589	0.00976087	0.00263531	0.0113038	0.000641305	-0.00221426	0.0113561	0.00724659	-0.0275554	-0.00743611	-0.00706329	0.00676195	0.00408107	0.00507013	-0.00576771	0.00139951	-0.00317922	0.00192271	0.00771183	0.00313345	0.00350137	0.00430449	-0.00250778	0.00200903	-0.000982656	0.00376665	-0.00396075	0.00089085	-0.00104286	-0.00301822	-0.00852699	0.0017714	0.000628126	0.000287872	0.010873	-0.00514119	0.000261186	-0.00314006	0.00142895
2018	China	>MG197717|MG197717.1_Human_coronavirus_OC43_strain_WZ522_complete_genome.	-0.0656407	0.0314219	-0.031781	0.0266375	-0.00329081	0.0077945	-0.0195754	0.000655128	-0.0142543	0.0094646	0.0025407	0.0108253	0.000611246	-0.00209357	0.0107153	0.00675023	-0.0255251	-0.00683559	-0.00644675	0.00613824	0.00367345	0.00454055	-0.0051263	0.00123088	-0.0027929	0.00167744	0.00670454	0.00270694	0.00299766	0.0036508	-0.00209743	0.00166665	-0.000809659	0.00307285	-0.00321631	0.000715666	-0.000833929	-0.0023903	-0.00654104	0.00134972	0.000468643	0.000213264	0.00793374	-0.00367404	0.000185349	-0.00215845	0.000967799
2018	China	>MG197715|MG197715.1_Human_coronavirus_OC43_strain_GZYF26_complete_genome.	-0.0653135	0.0348144	-0.0275357	0.0262486	-0.0060555	0.00601902	-0.0177624	0.00257051	-0.011739	0.0123023	0.00590629	0.00295799	0.000960256	-0.00776881	0.00527437	0.00623618	-0.0134234	-0.00265749	-0.00106188	0.00391165	0.00231119	-6.94401e-05	-0.00126072	0.000145048	-0.00145135	0.00275398	0.000289093	0.000604601	0.000731066	0.0025997	0.00317542	-0.00111326	-0.000931412	-0.00278801	0.0032505	0.00145815	0.00238238	0.00285125	0.0136801	-0.00343908	0.00157266	-0.000700309	-0.00312077	-0.000577049	-0.00186376	-0.00222546	0.00313019
2018	Cote d Ivoire, chimpanzee	>MG977444|MG977444.1_Human_coronavirus_OC43_isolate_TNP_F1778_2_complete_genome.	-0.0646822	0.015772	-0.00269402	-0.0259721	-0.0581378	0.0053042	-0.0038939	0.0221157	-0.00686116	0.0151437	0.0223886	-0.0267371	-0.00338967	-0.0192144	-0.00439345	0.000787041	0.00145529	0.0034672	0.00163707	-0.000655182	3.13812e-06	-0.00171819	0.000918855	0.00152703	0.000829062	0.000906779	-0.00485521	0.00184489	-0.000325684	0.00191313	-7.28393e-05	-0.00192579	0.00144454	0.000528915	0.000780553	0.000391664	0.000666098	0.00139781	-0.00128666	-0.000464217	-0.000585277	0.00138201	-0.000447204	-0.00279215	0.000596436	-0.000936821	-7.41891e-05
2018	Cote d Ivoire, chimpanzee	>MG977445|MG977445.1_Human_coronavirus_OC43_isolate_TNP_F1790_2_complete_genome.	-0.0646628	0.015754	-0.00269013	-0.0258968	-0.0578602	0.00527167	-0.00385213	0.0218252	-0.00676646	0.0149139	0.0219867	-0.0261712	-0.00331023	-0.0186908	-0.0042695	0.000760087	0.00140167	0.0033272	0.00156562	-0.000624965	2.98141e-06	-0.00162846	0.000867763	0.00143503	0.000778691	0.000848943	-0.00453812	0.00171934	-0.000302257	0.00176787	-6.68799e-05	-0.00176169	0.00131739	0.000480203	0.000707199	0.000353154	0.000599373	0.00125241	-0.00113682	-0.000408964	-0.000510975	0.00120292	-0.000386759	-0.00239375	0.000509847	-0.000790392	-6.2218e-05
2018	Cote d Ivoire, chimpanzee	>MG977447|MG977447.1_Human_coronavirus_OC43_isolate_TNP_F1832_2_complete_genome.	-0.0646628	0.015754	-0.00269013	-0.0258968	-0.0578602	0.00527167	-0.00385213	0.0218252	-0.00676646	0.0149139	0.0219867	-0.0261712	-0.00331023	-0.0186908	-0.0042695	0.000760087	0.00140167	0.0033272	0.00156562	-0.000624965	2.98141e-06	-0.00162846	0.000867763	0.00143503	0.000778691	0.000848943	-0.00453812	0.00171934	-0.000302257	0.00176787	-6.68799e-05	-0.00176169	0.00131739	0.000480203	0.000707199	0.000353154	0.000599373	0.00125241	-0.00113682	-0.000408964	-0.000510975	0.00120292	-0.000386759	-0.00239375	0.000509847	-0.000790392	-6.2218e-05
2018	Cote d Ivoire, chimpanzee	>MG977449|MG977449.1_Human_coronavirus_OC43_isolate_TNP_F1834_2_complete_genome.	-0.0646628	0.015754	-0.00269013	-0.0258968	-0.0578602	0.00527167	-0.00385213	0.0218252	-0.00676646	0.0149139	0.0219867	-0.0261712	-0.00331023	-0.0186908	-0.0042695	0.000760087	0.00140167	0.0033272	0.00156562	-0.000624965	2.98141e-06	-0.00162846	0.000867763	0.00143503	0.000778691	0.000848943	-0.00453812	0.00171934	-0.000302257	0.00176787	-6.68799e-05	-0.00176169	0.00131739	0.000480203	0.000707199	0.000353154	0.000599373	0.00125241	-0.00113682	-0.000408964	-0.000510975	0.00120292	-0.000386759	-0.00239375	0.000509847	-0.000790392	-6.2218e-05
2018	Cote d Ivoire, chimpanzee	>MG977452|MG977452.1_Human_coronavirus_OC43_isolate_TNP_12643_complete_genome.	-0.0646628	0.015754	-0.00269013	-0.0258968	-0.0578602	0.00527167	-0.00385213	0.0218252	-0.00676646	0.0149139	0.0219867	-0.0261712	-0.00331023	-0.0186908	-0.0042695	0.000760087	0.00140167	0.0033272	0.00156562	-0.000624965	2.98141e-06	-0.00162846	0.000867763	0.00143503	0.000778691	0.000848943	-0.00453812	0.00171934	-0.000302257	0.00176787	-6.68799e-05	-0.00176169	0.00131739	0.000480203	0.000707199	0.000353154	0.000599373	0.00125241	-0.00113682	-0.000408964	-0.000510975	0.00120292	-0.000386759	-0.00239375	0.000509847	-0.000790392	-6.2218e-05
2018	China	>MG197712|MG197712.1_Human_coronavirus_OC43_strain_BJ165_complete_genome.	-0.0637824	0.0306899	-0.0325733	0.025213	-0.00276194	0.0107105	-0.0179864	0.000575338	-0.010888	0.00818125	0.00200508	0.00791958	0.00313344	-0.00158646	0.00775987	0.00636684	-0.0136737	-0.00462649	-0.00331129	0.00468006	-7.78975e-05	0.000490183	0.000229142	0.00121458	0.000419743	0.000430583	0.000868886	3.86408e-07	0.00206376	0.00168489	0.00251615	-0.000328374	-0.000808793	-0.000524331	-0.000448204	-0.000315176	0.000618848	-0.00126919	0.00397222	-0.00156655	0.000386565	0.000782091	-0.00881623	0.0029619	0.0013046	0.00184551	0.00134448
2018	USA	>MN306053|MN306053.1_Human_coronavirus_OC43_strain_HCoV_OC43/Seattle/USA/SC9430/2018_complete_genome.	-0.0575298	0.0266068	-0.0512215	0.0416958	-0.00496667	-0.0114458	0.0559175	0.0344436	0.0234751	0.000798255	-0.00218634	0.0110429	0.00597595	0.00108067	-0.00324206	0.00294683	-0.00249695	0.000288628	-0.00312249	-0.000440645	-0.00117938	0.00241845	2.9903e-05	-0.00210664	0.00139805	-0.00324988	-0.000378864	0.00133666	-0.000500736	0.00300238	0.00127453	0.000627841	0.000458684	-0.000510536	0.000119449	0.00117472	0.00244331	-4.31166e-05	0.000512705	-6.42334e-05	0.000708238	0.000295201	0.000240338	-0.000592286	0.000743486	-0.00140534	0.000393218
2018	USA	>MN310476|MN310476.1_Human_coronavirus_OC43_strain_HCoV_OC43/Seattle/USA/SC9428/2018_complete_genome.	0.102162	-0.0768178	-0.0450643	0.00503579	-0.00853925	-0.000559927	-0.0250784	-0.000519054	0.0228285	-0.00518316	-0.0055414	-0.00321475	0.00281308	-0.00030281	-0.00434405	-0.00569849	-0.00126052	0.00417313	-0.0079334	0.000245512	-0.00136422	0.00131095	-0.000991202	0.00175248	0.00014313	0.000392297	0.00362822	-0.00152264	0.00246223	0.000125988	0.00457051	0.00210616	-0.00562842	-0.00447915	-0.00292894	-0.00489754	0.00234797	-0.0064245	0.000820254	0.000931227	0.00543774	4.93897e-05	-0.00494084	-0.00660258	0.00978082	-0.0277418	-0.00105507
2018	China	>KF923889|KF923889.1_Human_coronavirus_OC43_isolate_1926/2006_complete_genome.	0.102595	-0.0806374	-0.03461	0.00142981	0.00276566	2.91173e-05	0.0129861	0.000127646	-0.0150741	0.00631005	0.000524921	-0.00313603	-0.013907	-0.00332707	0.025621	0.0153467	0.015108	-0.00555058	0.00668643	0.00777691	-0.0183586	0.0213048	0.0219965	0.0218723	-0.0323594	-0.0174891	0.00211619	-0.0105731	0.0171173	-0.0056915	-0.0144423	-0.0155256	-0.0161962	0.00736812	0.0109638	0.0019783	-0.000134782	0.00352092	0.000290578	0.00083177	0.000250751	-0.000150807	0.000128692	0.00011681	-0.000812496	-0.00163263	-0.000440678
2018	China	>MG197711|MG197711.1_Human_coronavirus_OC43_strain_BJ164_complete_genome.	0.103669	-0.0776479	-0.0537662	0.0125695	-0.0127465	-0.00231016	-0.0212876	0.00582387	0.0216398	-0.00127726	-0.000225133	-0.000234293	-0.000375441	-0.0061068	-0.00565421	-0.0053038	0.00148089	0.001158	-0.00175722	0.00345631	-0.00057985	0.00140171	-0.00304106	-0.00131993	-0.000422795	-0.000651877	-0.00340175	0.000515859	-0.00323142	-0.000822991	-0.00269133	-0.00262055	0.00464165	0.00231597	0.00230524	0.000813495	-0.000384799	-0.00174646	-0.0024626	0.00208061	0.00481742	-0.00238072	0.00334839	0.0102515	-0.000885868	0.00316701	0.00196207
2018	China	>MG197720|MG197720.1_Human_coronavirus_OC43_strain_YC68_complete_genome.	0.103669	-0.0776479	-0.0537662	0.0125695	-0.0127465	-0.00231016	-0.0212876	0.00582387	0.0216398	-0.00127726	-0.000225133	-0.000234293	-0.000375441	-0.0061068	-0.00565421	-0.0053038	0.00148089	0.001158	-0.00175722	0.00345631	-0.00057985	0.00140171	-0.00304106	-0.00131993	-0.000422795	-0.000651877	-0.00340175	0.000515859	-0.00323142	-0.000822991	-0.00269133	-0.00262055	0.00464165	0.00231597	0.00230524	0.000813495	-0.000384799	-0.00174646	-0.0024626	0.00208061	0.00481742	-0.00238072	0.00334839	0.0102515	-0.000885868	0.00316701	0.00196207
2018	China	>MG197718|MG197718.1_Human_coronavirus_OC43_strain_YC55_complete_genome.	0.103731	-0.0778249	-0.0539217	0.0126429	-0.0128694	-0.00233886	-0.0217542	0.00598102	0.0222541	-0.00131724	-0.000233517	-0.000244649	-0.000393904	-0.00645884	-0.00599233	-0.0056938	0.00159869	0.00125974	-0.00192527	0.00380751	-0.000644191	0.0015652	-0.00342157	-0.00150076	-0.000481276	-0.000747191	-0.00391282	0.000597138	-0.00377441	-0.000970351	-0.00321787	-0.0031589	0.00563341	0.00283888	0.00283881	0.00101263	-0.000481207	-0.00220524	-0.00321028	0.00273064	0.00645682	-0.00321358	0.0045889	0.0143452	-0.00124833	0.00460727	0.00289697
2018	China	>MG197709|MG197709.1_Human_coronavirus_OC43_strain_BJ112_complete_genome.	0.105085	-0.0799734	-0.0492198	0.00613111	-0.0095566	-0.00413207	-0.0180837	0.0031516	0.0225101	-0.00406674	-0.00458297	-0.00011407	0.000211239	-0.000388919	-0.00317681	-0.00355864	-0.00122128	-0.000990365	-0.00207178	0.00286112	0.000538282	0.000980866	-0.0020815	-0.00154292	-0.000372722	0.00113346	0.00211766	-0.000722333	0.000323325	4.35151e-05	0.000617302	-0.000637086	-0.00158777	-0.000150133	-0.00109578	0.000534871	-0.000352555	0.00108401	0.000709861	-8.02299e-05	0.000518764	-0.00121095	-0.000468018	6.95963e-06	-0.00016469	-0.00157979	-0.000529076
2018	China	>MG197719|MG197719.1_Human_coronavirus_OC43_strain_YC67_complete_genome.	0.105085	-0.0799734	-0.0492198	0.00613111	-0.0095566	-0.00413207	-0.0180837	0.0031516	0.0225101	-0.00406674	-0.00458297	-0.00011407	0.000211239	-0.000388919	-0.00317681	-0.00355864	-0.00122128	-0.000990365	-0.00207178	0.00286112	0.000538282	0.000980866	-0.0020815	-0.00154292	-0.000372722	0.00113346	0.00211766	-0.000722333	0.000323325	4.35151e-05	0.000617302	-0.000637086	-0.00158777	-0.000150133	-0.00109578	0.000534871	-0.000352555	0.00108401	0.000709861	-8.02299e-05	0.000518764	-0.00121095	-0.000468018	6.95963e-06	-0.00016469	-0.00157979	-0.000529076
2018	China	>MG197714|MG197714.1_Human_coronavirus_OC43_strain_CC23_complete_genome.	0.105307	-0.0801649	-0.0494746	0.00613391	-0.00969028	-0.00415949	-0.0189862	0.00337187	0.0241436	-0.00441174	-0.00504252	-0.000132736	0.000286326	-0.000567009	-0.00401749	-0.00501735	-0.00217094	-0.00214003	-0.00214675	0.00351404	0.000362275	0.000902567	-0.00145289	-0.0016924	-0.000268478	0.00159673	0.00288738	-0.00119738	0.00102623	0.000267848	0.00112928	-0.000641875	-0.00303795	-0.000363958	-0.00219599	0.00166451	-0.000649189	0.00307918	0.00163977	-0.000479715	0.0017984	-0.00834324	-0.00549877	-0.0146085	-0.00355927	0.0090526	-0.0017376
2018	China	>MG197721|MG197721.1_Human_coronavirus_OC43_strain_YC72_complete_genome.	0.105643	-0.0744775	-0.0532805	0.0111048	-0.010959	0.000276808	-0.0219686	0.00717655	0.0232034	-0.00379729	0.00185352	-0.000437672	0.00047385	-0.00586818	-0.0069461	-0.0043293	-0.000945079	0.00186863	-0.00277703	0.00205163	0.00128834	0.00229268	-0.0024672	-0.00114858	-0.00447351	-0.00152536	-0.00529999	-0.000742126	-0.0063185	-0.00298814	-0.0114897	0.00178889	0.0101399	0.00181676	0.00463312	0.00129548	0.00216009	-0.00409925	-0.0023259	0.0021864	0.00351062	-0.00316844	0.00420279	0.0110645	-0.000546706	0.00505799	0.000361296
2019	France	>MK303622|MK303622.1_Human_coronavirus_OC43_isolate_MDS11_complete_genome.	-0.0665901	0.0285586	-0.0255527	0.0161685	0.00265345	0.0044701	-0.0223914	0.00923576	-0.0104267	0.015068	0.00462978	0.0163298	-0.00292078	0.00137573	-0.00561083	0.000731791	0.00498835	-0.000721424	0.00243775	-3.35465e-05	-0.000237257	0.000864151	0.000143503	0.00190681	0.000233657	-0.0023491	-0.000938698	0.000481071	-0.000978271	0.00434956	0.00127884	-0.00250162	0.000955216	-0.00101348	-0.000695575	-0.000337617	0.00130489	0.00198175	-0.00361007	0.000128555	-0.00223573	0.00184105	-0.00801381	-0.000476313	0.0031449	0.000569187	-0.00976497
2019	France	>MK303620|MK303620.1_Human_coronavirus_OC43_isolate_MDS2_complete_genome.	-0.0656447	0.0335865	-0.0258419	0.0225401	0.000650801	0.00422561	-0.019573	0.0102008	-0.0112847	0.0147411	0.00254738	0.00764666	-0.00210359	0.000918979	0.000102625	0.000294265	0.00490931	0.00085094	0.0030021	-0.00361534	0.00136018	-0.00374773	0.00198589	-0.000313629	0.00646803	0.00274102	0.00351096	-0.0055889	0.00501818	-0.000441994	0.00124183	0.000506714	-2.69234e-06	-0.00575091	0.00553001	0.00762533	0.00980306	0.00449934	0.0364985	-0.00646343	0.00497975	-0.00808172	0.015999	-0.00123757	-0.00668668	-0.00558643	0.0102879
2019	France	>MK303623|MK303623.1_Human_coronavirus_OC43_isolate_MDS12_complete_genome.	-0.0624846	0.00449067	0.00147422	-0.0273905	-0.0244123	0.00444853	-0.00144446	0.0184118	-0.000327952	0.00999634	-0.0162722	-0.0222973	0.00755597	0.0337728	0.00932692	-0.0091886	0.00177754	-0.0042816	0.00459935	-0.00178314	0.00851907	0.000830763	-0.00194981	-0.0022041	-0.00798059	0.00216223	0.000476928	-0.00195921	-0.000690587	-0.000243443	0.000583388	0.00311413	-0.00375239	-0.00310836	-0.000482612	-0.000721714	-0.000132955	-0.00121842	-0.00266628	0.000946211	-0.000370993	-0.000546726	-0.000101346	0.000997612	-0.00098155	0.000240935	0.00148663
2019	France	>MK303624|MK303624.1_Human_coronavirus_OC43_isolate_MDS14_complete_genome.	-0.0624846	0.00449067	0.00147422	-0.0273905	-0.0244123	0.00444853	-0.00144446	0.0184118	-0.000327952	0.00999634	-0.0162722	-0.0222973	0.00755597	0.0337728	0.00932692	-0.0091886	0.00177754	-0.0042816	0.00459935	-0.00178314	0.00851907	0.000830763	-0.00194981	-0.0022041	-0.00798059	0.00216223	0.000476928	-0.00195921	-0.000690587	-0.000243443	0.000583388	0.00311413	-0.00375239	-0.00310836	-0.000482612	-0.000721714	-0.000132955	-0.00121842	-0.00266628	0.000946211	-0.000370993	-0.000546726	-0.000101346	0.000997612	-0.00098155	0.000240935	0.00148663
2019	France	>MK303621|MK303621.1_Human_coronavirus_OC43_isolate_MDS4_complete_genome.	-0.061963	0.00384596	0.00242229	-0.0277902	-0.020786	0.00460757	-0.0065718	0.00937846	-0.00213401	0.00643637	-0.018931	-0.0164894	0.00589536	0.0344521	0.0101294	-0.0083584	0.00110439	-0.00550653	0.00410469	-0.000919802	0.00717884	0.000687695	-0.00322255	0.000378765	-0.00767662	0.00337703	0.00421135	-0.00264287	-0.00167758	0.00491201	0.000500961	-0.00181807	0.0024525	-0.00588831	0.00481869	0.000302043	0.00165548	0.000368067	-0.000496857	-0.000528912	0.000518296	-0.000818535	0.00137706	0.00212768	-0.00415524	0.00159934	0.0075491
2019	USA	>MN310478|MN310478.1_Human_coronavirus_OC43_strain_HCoV_OC43/Seattle/USA/SC0776/2019_complete_genome.	-0.0578501	0.0271762	-0.051805	0.0430773	-0.00494034	-0.010111	0.0507134	0.0272939	0.0196862	-0.0013138	-0.00182561	0.00685845	0.00507582	-0.000296143	0.000283352	0.00195805	-0.00606179	-0.000538301	-0.00368471	0.00131935	3.64599e-05	0.00132774	-0.000957772	-0.00140418	-0.000637653	0.000749832	-0.000232279	0.00300794	0.000479017	0.00190797	-0.000971468	0.00208486	-0.0016629	0.00181637	-0.00284325	-0.000155577	-0.000806924	-0.000562002	0.000555758	-2.51857e-05	0.00021798	-0.000205664	-0.00188115	0.00198722	-0.00090113	0.00126067	0.000861698
2019	USA	>MN306041|MN306041.1_Human_coronavirus_OC43_strain_HCoV_OC43/Seattle/USA/SC0810/2019_complete_genome.	-0.0575183	0.0265074	-0.0512688	0.04162	-0.00487942	-0.0114932	0.0561489	0.0343493	0.0232536	0.000954078	-0.00228377	0.0107707	0.00495872	0.000996761	-0.00307371	0.00386033	-0.0019844	-4.98555e-05	-0.0031111	0.000336559	-0.00227461	0.00372498	0.00148542	2.58336e-05	-0.000673528	-0.0051481	-0.000184509	-0.001719	0.000813732	0.00333435	-0.000217635	-0.000702595	-0.00159861	0.000152034	5.77499e-05	0.00127063	0.00233096	-0.00165912	0.00109198	0.000451509	0.00104096	0.000637388	0.000135614	-0.000472663	0.000562421	-1.06853e-05	0.00135123
2019	USA	>MN306036|MN306036.1_Human_coronavirus_OC43_strain_HCoV_OC43/Seattle/USA/SC0682/2019_complete_genome.	-0.0575126	0.0265765	-0.0511475	0.0415745	-0.00494284	-0.0113751	0.0553113	0.0339851	0.0231466	0.000785954	-0.00214638	0.0108041	0.00583254	0.00105039	-0.00314794	0.00284233	-0.00240144	0.000276484	-0.00298	-0.00041934	-0.00111739	0.00228518	2.81424e-05	-0.00197158	0.00130762	-0.00302848	-0.000352393	0.00123905	-0.000461926	0.00275568	0.00116097	0.000569358	0.000414411	-0.000458747	0.000107059	0.00104662	0.00217131	-3.81108e-05	0.000445132	-5.55551e-05	0.000605252	0.000251253	0.000202776	-0.00049371	0.000617216	-0.00114498	0.000317561
2019	USA	>MN306042|MN306042.1_Human_coronavirus_OC43_strain_HCoV_OC43/Seattle/USA/SC0839/2019_complete_genome.	-0.0557343	0.0264394	-0.0522782	0.04123	-0.00500654	-0.0121182	0.0540396	0.0325058	0.0229035	0.000684348	-0.0017991	0.00977863	0.00750455	0.00107153	-0.00384805	0.0036474	-0.00195262	-0.000785648	-0.000746788	0.000354699	0.00115243	0.00256254	-0.000964162	0.000411267	0.00278616	-0.00489763	0.000329927	-0.00136653	0.000782121	-0.00208323	0.00283766	-0.000941475	0.00330436	-0.00148299	0.0020494	0.00132171	0.00164185	0.00174325	-0.00143122	0.000540576	-0.000493308	-2.92782e-05	0.000355345	-0.00128066	0.0011931	-0.00225832	-0.00057577
2019	France	>MK303625|MK303625.1_Human_coronavirus_OC43_isolate_MDS16_complete_genome.	0.103844	-0.0770345	-0.0461754	0.00436892	-0.00818163	0.00105637	-0.0245522	-0.000325134	0.0223166	-0.00509429	-0.00533418	-0.00305213	0.00128704	-0.000545466	-0.00368872	-0.00581318	-0.00120051	0.00371839	-0.00692734	9.7188e-05	-0.00102043	0.00092275	-0.000672524	0.0013523	-2.0174e-05	0.000566777	0.00345241	-0.000520989	0.00198044	-0.000164791	0.00381084	0.00138103	-0.00472818	-0.00367641	-0.00185827	-0.00388809	0.00155982	-0.00508424	0.000627256	-7.48007e-05	0.00365539	5.97209e-05	-0.00309427	-0.00405318	0.00543838	-0.0150984	-0.000901383
2019	USA	>MN306043|MN306043.1_Human_coronavirus_OC43_strain_HCoV_OC43/Seattle/USA/SC0841/2019_complete_genome.	0.105338	-0.0807077	-0.0497943	0.00627675	-0.0099362	-0.00434532	-0.0197809	0.00352173	0.0253041	-0.0046287	-0.00535145	-0.000137322	0.000259981	-0.000497355	-0.00410284	-0.00490159	-0.00173163	-0.00146293	-0.00318319	0.00453395	0.000896413	0.00168477	-0.0037493	-0.00297845	-0.000725213	0.00231435	0.00443457	-0.00158566	0.000761562	0.000110853	0.00178681	-0.00200151	-0.00536776	-0.000570376	-0.00441516	0.00250632	-0.00177508	0.0064591	0.0103786	-0.00167834	-0.0332406	0.0330169	0.005756	-4.91888e-05	0.00102021	0.00630835	0.00181894
[truncated: 119 more columns]
