# Supplementary material for: Principal component analysis of coronaviruses reveals their diversity and seasonal and pandemic potential
Source: PLoS One. 2020 Dec 3;15(12):e0242954. doi: 10.1371/journal.pone.0242954 (PMC7714145; doi:10.1371/journal.pone.0242954)
Supplement: S4 Table — (XLSX) [file pone.0242954.s010.xlsx]

## Sheet: sample
	V1	V2	V3	V4	V5	V6	V7	V8	V9	V10	V11	V12	V13	V14	V15	V16	V17	V18	V19	V20	V21	V22	V23	V24	V25	V26	V27	V28	V29	V30	V31	V32	V33	V34	V35	V36	V37	V38	V39	V40
1	>hCoVN19/USA/WANS88/2020|EPI_ISL_417141|2020N03N01	-0.00708648	-0.00359573	-0.000261814	0.000976635	-0.000510527	0.00117323	-9.57837e-05	8.31979e-05	-4.54384e-06	2.36463e-07	3.49489e-05	-0.00010633	0.000129967	-9.04184e-05	5.61295e-05	-5.70997e-06	1.04414e-05	7.24743e-06	-0.000160297	2.70617e-05	-3.63785e-05	5.00589e-06	-1.5929e-05	1.05086e-06	-8.18355e-07	0.000289292	-0.000270542	8.53043e-05	-1.12095e-05	2.01255e-05	-1.64426e-06	1.22682e-05	-4.99199e-06	-1.75351e-05	2.33477e-06	-1.46098e-06	-2.26429e-05	8.48412e-06	8.81965e-06	-7.65086e-06
2	>hCoVN19/USA/WANS89/2020|EPI_ISL_417142|2020N02N29	-0.00709506	-0.00360608	-0.00026368	0.000986613	-0.000516985	0.00117335	-9.70747e-05	8.46999e-05	-3.99718e-06	2.28679e-07	3.47933e-05	-0.000106479	0.00013319	-9.2952e-05	5.86716e-05	-5.792e-06	1.07914e-05	7.8608e-06	-0.000168262	2.80801e-05	-3.68146e-05	5.01361e-06	-1.68397e-05	1.03509e-06	-1.05868e-06	0.000313547	-0.000293533	9.05994e-05	-1.14698e-05	1.98621e-05	-2.51662e-06	1.31337e-05	-5.55716e-06	-1.87461e-05	2.40833e-06	-1.02435e-06	-2.30554e-05	9.01745e-06	8.31084e-06	-7.8581e-06
3	>hCoVN19/USA/WANS87/2020|EPI_ISL_417140|2020N03N01	-0.00709077	-0.0036009	-0.000262744	0.000981599	-0.000513735	0.00117329	-9.64229e-05	8.39407e-05	-4.27435e-06	2.32629e-07	3.48723e-05	-0.000106403	0.000131553	-9.16643e-05	5.73785e-05	-5.75019e-06	1.06129e-05	7.54688e-06	-0.000164184	2.75578e-05	-3.65906e-05	5.00964e-06	-1.63704e-05	1.04327e-06	-9.33863e-07	0.000300936	-0.000281576	8.78426e-05	-1.13341e-05	1.99999e-05	-2.05914e-06	1.26793e-05	-5.2603e-06	-1.81092e-05	2.36948e-06	-1.25541e-06	-2.28369e-05	8.73372e-06	8.58166e-06	-7.74774e-06
4	>hCoVN19/USA/WANS92/2020|EPI_ISL_417145|2020N02N29	-0.00708648	-0.00359573	-0.000261814	0.000976635	-0.000510527	0.00117323	-9.57837e-05	8.31979e-05	-4.54384e-06	2.36463e-07	3.49489e-05	-0.00010633	0.000129967	-9.04184e-05	5.61295e-05	-5.70997e-06	1.04414e-05	7.24743e-06	-0.000160297	2.70617e-05	-3.63785e-05	5.00589e-06	-1.5929e-05	1.05086e-06	-8.18355e-07	0.000289292	-0.000270542	8.53043e-05	-1.12095e-05	2.01255e-05	-1.64426e-06	1.22682e-05	-4.99199e-06	-1.75351e-05	2.33477e-06	-1.46098e-06	-2.26429e-05	8.48412e-06	8.81965e-06	-7.65086e-06
5	>hCoVN19/USA/WANS93/2020|EPI_ISL_417146|2020N02N29	-0.00708648	-0.00359573	-0.000261814	0.000976635	-0.000510527	0.00117323	-9.57837e-05	8.31979e-05	-4.54384e-06	2.36463e-07	3.49489e-05	-0.00010633	0.000129967	-9.04184e-05	5.61295e-05	-5.70997e-06	1.04414e-05	7.24743e-06	-0.000160297	2.70617e-05	-3.63785e-05	5.00589e-06	-1.5929e-05	1.05086e-06	-8.18355e-07	0.000289292	-0.000270542	8.53043e-05	-1.12095e-05	2.01255e-05	-1.64426e-06	1.22682e-05	-4.99199e-06	-1.75351e-05	2.33477e-06	-1.46098e-06	-2.26429e-05	8.48412e-06	8.81965e-06	-7.65086e-06
6	>hCoVN19/USA/WANS90/2020|EPI_ISL_417143|2020N02N29	-0.00709506	-0.00360608	-0.00026368	0.000986613	-0.000516985	0.00117335	-9.70747e-05	8.46999e-05	-3.99718e-06	2.28679e-07	3.47933e-05	-0.000106479	0.00013319	-9.2952e-05	5.86716e-05	-5.792e-06	1.07914e-05	7.8608e-06	-0.000168262	2.80801e-05	-3.68146e-05	5.01361e-06	-1.68397e-05	1.03509e-06	-1.05868e-06	0.000313547	-0.000293533	9.05994e-05	-1.14698e-05	1.98621e-05	-2.51662e-06	1.31337e-05	-5.55716e-06	-1.87461e-05	2.40833e-06	-1.02435e-06	-2.30554e-05	9.01745e-06	8.31084e-06	-7.8581e-06
7	>hCoVN19/USA/WANS91/2020|EPI_ISL_417144|2020N03N02	-0.00708648	-0.00359573	-0.000261814	0.000976635	-0.000510527	0.00117323	-9.57837e-05	8.31979e-05	-4.54384e-06	2.36463e-07	3.49489e-05	-0.00010633	0.000129967	-9.04184e-05	5.61295e-05	-5.70997e-06	1.04414e-05	7.24743e-06	-0.000160297	2.70617e-05	-3.63785e-05	5.00589e-06	-1.5929e-05	1.05086e-06	-8.18355e-07	0.000289292	-0.000270542	8.53043e-05	-1.12095e-05	2.01255e-05	-1.64426e-06	1.22682e-05	-4.99199e-06	-1.75351e-05	2.33477e-06	-1.46098e-06	-2.26429e-05	8.48412e-06	8.81965e-06	-7.65086e-06	S
8	>hCoVN19/USA/WANS96/2020|EPI_ISL_417149|2020N02N28	-0.00709721	-0.00360867	-0.000264149	0.000989126	-0.000518615	0.00117339	-9.74022e-05	8.50816e-05	-3.85758e-06	2.2669e-07	3.47535e-05	-0.000106517	0.000134015	-9.36013e-05	5.93241e-05	-5.81311e-06	1.08816e-05	8.01961e-06	-0.000170326	2.83447e-05	-3.69282e-05	5.01562e-06	-1.70781e-05	1.03091e-06	-1.12243e-06	0.000319991	-0.000299644	9.20092e-05	-1.15392e-05	1.97913e-05	-2.7517e-06	1.33673e-05	-5.70984e-06	-1.9074e-05	2.42838e-06	-9.04905e-07	-2.31683e-05	9.16462e-06	8.17025e-06	-7.91534e-06
9	>hCoVN19/USA/WANS94/2020|EPI_ISL_417147|2020N02N28	-0.00727127	-0.00261707	-0.00083276	0.00234961	0.00116575	0.00119952	-0.000573513	-0.000454079	2.55703e-05	-1.77335e-05	4.32476e-05	-0.000240102	8.7813e-05	-0.000747958	0.000572974	-9.67927e-05	-9.00366e-05	0.000164118	-0.000437551	3.89484e-05	0.00011789	4.84613e-06	-0.000565171	3.51906e-05	-1.11704e-05	-1.46687e-05	-0.000634618	0.000201237	-2.03742e-05	-0.000123911	-2.44079e-05	2.95178e-05	-1.54682e-05	-0.000360176	1.61349e-05	-1.8365e-05	-6.18178e-05	-1.32641e-05	7.21257e-05	-5.92925e-05
10	>hCoVN19/USA/WANS95/2020|EPI_ISL_417148|2020N02N28	-0.00709721	-0.00360867	-0.000264149	0.000989126	-0.000518615	0.00117339	-9.74022e-05	8.50816e-05	-3.85758e-06	2.2669e-07	3.47535e-05	-0.000106517	0.000134015	-9.36013e-05	5.93241e-05	-5.81311e-06	1.08816e-05	8.01961e-06	-0.000170326	2.83447e-05	-3.69282e-05	5.01562e-06	-1.70781e-05	1.03091e-06	-1.12243e-06	0.000319991	-0.000299644	9.20092e-05	-1.15392e-05	1.97913e-05	-2.7517e-06	1.33673e-05	-5.70984e-06	-1.9074e-05	2.42838e-06	-9.04905e-07	-2.31683e-05	9.16462e-06	8.17025e-06	-7.91534e-06
11	>hCoVN19/USA/WANS77/2020|EPI_ISL_417130|2020N03N05	-0.00708863	-0.00359824	-0.000262325	0.000979226	-0.000512076	0.00117313	-9.60937e-05	8.36148e-05	-4.38941e-06	2.4785e-07	3.44142e-05	-0.000106567	0.000130767	-9.10169e-05	5.67516e-05	-5.7281e-06	1.05114e-05	7.36523e-06	-0.000162162	2.73066e-05	-3.64448e-05	5.00671e-06	-1.62412e-05	1.06425e-06	-8.81749e-07	0.000294919	-0.000276013	8.66447e-05	-1.12668e-05	1.97388e-05	-1.85645e-06	1.24415e-05	-5.12986e-06	-1.74895e-05	2.37774e-06	-1.40631e-06	-2.28193e-05	8.99531e-06	8.69317e-06	-7.55465e-06
12	>hCoVN19/Australia/VIC81/2020|EPI_ISL_419793|2020N03N14	-0.00211378	0.00636952	-0.00141756	0.00276982	0.00111221	0.00124738	-0.000283837	0.000564348	4.78248e-05	6.4886e-05	-0.00184452	-0.000918228	0.000110052	0.000193566	-0.00016882	-6.67455e-05	-8.50823e-05	2.50297e-05	-7.21963e-05	-1.02193e-05	-0.00021418	8.64302e-06	0.000706136	-5.74763e-05	1.00871e-06	0.000362112	0.000379875	-0.000127229	-7.07402e-06	-0.000188487	5.95075e-05	5.55631e-05	-2.73083e-05	9.25512e-05	8.60661e-06	-7.66412e-06	2.42928e-05	-3.65849e-05	3.85709e-06	-2.9433e-05
13	>hCoVN19/Australia/VIC80/2020|EPI_ISL_419792|2020N03N14	-0.0021095	0.00635706	-0.00141293	0.00275877	0.00111737	0.00124862	-0.000240905	0.000502341	5.33641e-05	6.16476e-05	-0.00186639	-0.000955344	0.00010601	7.77699e-05	-6.29484e-05	-2.06164e-05	2.57969e-05	-3.31397e-05	4.34744e-05	1.56323e-05	-3.89238e-05	6.90679e-06	-3.0594e-05	-3.74548e-05	7.88422e-06	0.000179928	0.000206883	-1.16594e-05	-1.16928e-07	-0.000287546	6.07155e-05	7.71414e-05	-3.38217e-05	-0.000201646	-1.53588e-05	3.87448e-05	0.000124697	-0.000279203	2.00601e-05	-0.000123419
14	>hCoVN19/Australia/VIC79/2020|EPI_ISL_419791|2020N03N14	-0.00210785	0.00634963	-0.00141506	0.00276971	0.00112594	0.00124864	-0.000226049	0.000499855	5.62319e-05	6.03681e-05	-0.00185938	-0.000958395	0.000105353	5.60349e-05	-4.43331e-05	-1.81533e-05	2.78923e-05	-4.7428e-05	6.91167e-05	1.3192e-05	-4.09089e-05	7.00945e-06	1.87065e-05	-3.88349e-05	7.35181e-06	0.000182834	0.000213328	-1.57867e-05	-2.09622e-06	-0.000283008	6.38827e-05	7.48599e-05	-3.21794e-05	-0.000198084	-1.66775e-05	3.76981e-05	0.00013461	-0.000293339	5.08655e-05	-0.000123306
15	>hCoVN19/USA/WANS81/2020|EPI_ISL_417134|2020N02N26	-0.00708862	-0.0035983	-0.000262258	0.00097926	-0.000512052	0.00115916	-9.56872e-05	8.33347e-05	-3.91999e-06	2.21178e-07	3.40068e-05	-0.000104031	0.000130063	-9.0647e-05	5.71226e-05	-5.65587e-06	1.04872e-05	7.59342e-06	-0.000162327	2.70124e-05	-3.5319e-05	4.8172e-06	-1.61069e-05	9.79742e-07	-9.96551e-07	0.000295201	-0.00027618	8.51038e-05	-1.07411e-05	1.85237e-05	-2.3678e-06	1.21484e-05	-5.12796e-06	-1.73308e-05	2.10258e-06	-3.11324e-07	-2.12611e-05	8.1695e-06	7.49546e-06	-7.1656e-06
16	>hCoVN19/Australia/VIC87/2020|EPI_ISL_419797|2020N03N15	-0.00214938	0.00665569	-0.00159803	0.00328949	0.00142384	0.0012461	-0.000373155	0.000776338	0.000130261	0.000113983	-0.00379801	-0.00184167	0.000181996	0.000123522	-6.46424e-05	-6.14846e-05	-1.03709e-05	-0.000151918	0.000258037	3.17261e-05	5.90693e-05	7.42636e-06	-0.000280752	-5.21841e-06	-6.49673e-06	-0.000201087	-0.00018952	0.000132895	-1.16954e-05	-0.000439172	-4.13914e-06	-2.27964e-05	-6.25335e-06	0.000319507	2.54581e-05	-3.16693e-05	-0.000117185	0.000189029	-5.55263e-05	7.55383e-05
17	>hCoVN19/USA/WANS82/2020|EPI_ISL_417135|2020N02N22	-0.00708648	-0.00359573	-0.000261814	0.000976635	-0.000510527	0.00117323	-9.57837e-05	8.31979e-05	-4.54384e-06	2.36463e-07	3.49489e-05	-0.00010633	0.000129967	-9.04184e-05	5.61295e-05	-5.70997e-06	1.04414e-05	7.24743e-06	-0.000160297	2.70617e-05	-3.63785e-05	5.00589e-06	-1.5929e-05	1.05086e-06	-8.18355e-07	0.000289292	-0.000270542	8.53043e-05	-1.12095e-05	2.01255e-05	-1.64426e-06	1.22682e-05	-4.99199e-06	-1.75351e-05	2.33477e-06	-1.46098e-06	-2.26429e-05	8.48412e-06	8.81965e-06	-7.65086e-06
18	>hCoVN19/Australia/VIC86/2020|EPI_ISL_419796|2020N03N15	-0.00434696	1.35829e-05	0.000715853	-0.00532665	0.00503036	0.00111519	0.00408564	0.006375	0.000123322	-6.80914e-05	4.97467e-05	-0.000519502	-0.00011557	-0.00177579	0.00133638	4.2027e-05	0.000377653	0.00100943	-0.00180472	-4.35086e-05	-0.000120095	3.76099e-06	-9.73262e-05	-1.3065e-05	7.2108e-06	0.000155655	7.48784e-05	9.20473e-06	-9.33069e-06	4.6524e-05	2.4755e-05	5.44531e-06	1.8861e-06	1.64326e-05	-1.55197e-06	-4.83159e-06	-6.39286e-06	-1.38537e-05	5.05276e-05	-5.59596e-06
19	>hCoVN19/USA/WANS79/2020|EPI_ISL_417132|2020N03N05	-0.00708648	-0.00359573	-0.000261814	0.000976635	-0.000510527	0.00117323	-9.57837e-05	8.31979e-05	-4.54384e-06	2.36463e-07	3.49489e-05	-0.00010633	0.000129967	-9.04184e-05	5.61295e-05	-5.70997e-06	1.04414e-05	7.24743e-06	-0.000160297	2.70617e-05	-3.63785e-05	5.00589e-06	-1.5929e-05	1.05086e-06	-8.18355e-07	0.000289292	-0.000270542	8.53043e-05	-1.12095e-05	2.01255e-05	-1.64426e-06	1.22682e-05	-4.99199e-06	-1.75351e-05	2.33477e-06	-1.46098e-06	-2.26429e-05	8.48412e-06	8.81965e-06	-7.65086e-06
20	>hCoVN19/Australia/VIC85/2020|EPI_ISL_419795|2020N03N15	-0.00434696	1.35829e-05	0.000715853	-0.00532665	0.00503036	0.00111519	0.00408564	0.006375	0.000123322	-6.80914e-05	4.97467e-05	-0.000519502	-0.00011557	-0.00177579	0.00133638	4.2027e-05	0.000377653	0.00100943	-0.00180472	-4.35086e-05	-0.000120095	3.76099e-06	-9.73262e-05	-1.3065e-05	7.2108e-06	0.000155655	7.48784e-05	9.20473e-06	-9.33069e-06	4.6524e-05	2.4755e-05	5.44531e-06	1.8861e-06	1.64326e-05	-1.55197e-06	-4.83159e-06	-6.39286e-06	-1.38537e-05	5.05276e-05	-5.59596e-06
21	>hCoVN19/USA/WANS80/2020|EPI_ISL_417133|2020N03N05	-0.00708648	-0.00359573	-0.000261814	0.000976635	-0.000510527	0.00117321	-9.57832e-05	8.31976e-05	-4.54332e-06	2.36455e-07	3.49479e-05	-0.000106328	0.000129967	-9.0418e-05	5.61299e-05	-5.70987e-06	1.04414e-05	7.24763e-06	-0.000160297	2.70614e-05	-3.63773e-05	5.00567e-06	-1.59289e-05	1.05078e-06	-8.18483e-07	0.000289292	-0.000270542	8.53028e-05	-1.12089e-05	2.01239e-05	-1.64477e-06	1.22679e-05	-4.99202e-06	-1.75346e-05	2.33463e-06	-1.46055e-06	-2.26412e-05	8.48368e-06	8.81845e-06	-7.65027e-06
22	>hCoVN19/Australia/VIC82/2020|EPI_ISL_419794|2020N03N14	-0.00210925	0.00635062	-0.00141657	0.00277449	0.00112696	0.00124407	-0.000226542	0.000501276	5.67396e-05	6.05841e-05	-0.00186693	-0.000960917	0.000105843	5.61504e-05	-4.40054e-05	-1.82073e-05	2.80401e-05	-4.75975e-05	6.85486e-05	1.32785e-05	-4.064e-05	6.95566e-06	1.87897e-05	-3.9223e-05	7.31868e-06	0.000188144	0.000212035	-1.59456e-05	-1.88646e-06	-0.000287089	6.42636e-05	7.5756e-05	-3.26754e-05	-0.000200548	-1.69837e-05	3.85111e-05	0.000137409	-0.000298103	5.09747e-05	-0.000124981
23	>hCoVN19/USA/WANS86/2020|EPI_ISL_417139|2020N03N01	-0.00712017	-0.00363367	-0.000279209	0.00102651	-0.000532283	0.00111605	-0.000100942	9.38072e-05	-1.31688e-06	-1.0052e-06	6.22407e-05	-8.2879e-05	0.000140005	-0.000108184	7.37193e-05	-1.25632e-05	1.26009e-05	5.17321e-06	-0.000191947	2.78434e-05	-2.41979e-05	6.27725e-06	-3.86408e-05	4.28905e-06	-2.33054e-06	0.000395484	-0.000440745	0.000128736	-3.6956e-06	1.95603e-05	-1.53003e-06	-1.70653e-05	-3.49415e-07	0.000235869	1.34499e-05	-3.10711e-05	1.41848e-05	-6.22744e-05	0.000138979	-7.45025e-05
24	>hCoVN19/USA/WANS83/2020|EPI_ISL_417136|2020N03N05	-0.00708862	-0.00359832	-0.000262278	0.000979111	-0.000512126	0.00117326	-9.61018e-05	8.35673e-05	-4.41003e-06	2.3456e-07	3.49109e-05	-0.000106367	0.000130754	-9.10363e-05	5.67486e-05	-5.72989e-06	1.05263e-05	7.39541e-06	-0.000162217	2.73066e-05	-3.64831e-05	5.00774e-06	-1.61464e-05	1.04713e-06	-8.75012e-07	0.000295	-0.00027595	8.65478e-05	-1.12705e-05	2.00641e-05	-1.84676e-06	1.24687e-05	-5.12284e-06	-1.78149e-05	2.35165e-06	-1.36111e-06	-2.27371e-05	8.60505e-06	8.70437e-06	-7.69778e-06
25	>hCoVN19/USA/WANS84/2020|EPI_ISL_417137|2020N02N21	-0.00708648	-0.00359573	-0.000261814	0.000976635	-0.000510527	0.00117323	-9.57837e-05	8.31979e-05	-4.54384e-06	2.36463e-07	3.49489e-05	-0.00010633	0.000129967	-9.04184e-05	5.61295e-05	-5.70997e-06	1.04414e-05	7.24743e-06	-0.000160297	2.70617e-05	-3.63785e-05	5.00589e-06	-1.5929e-05	1.05086e-06	-8.18355e-07	0.000289292	-0.000270542	8.53043e-05	-1.12095e-05	2.01255e-05	-1.64426e-06	1.22682e-05	-4.99199e-06	-1.75351e-05	2.33477e-06	-1.46098e-06	-2.26429e-05	8.48412e-06	8.81965e-06	-7.65086e-06
26	>hCoVN19/Australia/VIC88/2020|EPI_ISL_419798|2020N03N15	-0.00214938	0.00665569	-0.00159803	0.00328949	0.00142384	0.0012461	-0.000373155	0.000776338	0.000130261	0.000113983	-0.00379801	-0.00184167	0.000181996	0.000123522	-6.46424e-05	-6.14846e-05	-1.03709e-05	-0.000151918	0.000258037	3.17261e-05	5.90693e-05	7.42636e-06	-0.000280752	-5.21841e-06	-6.49673e-06	-0.000201087	-0.00018952	0.000132895	-1.16954e-05	-0.000439172	-4.13914e-06	-2.27964e-05	-6.25335e-06	0.000319507	2.54581e-05	-3.16693e-05	-0.000117185	0.000189029	-5.55263e-05	7.55383e-05
27	>hCoVN19/USA/WANS110/2020|EPI_ISL_417163|2020N03N05	-0.0071448	-0.00366673	-0.000274248	0.0010484	-0.000557471	0.00117394	-0.000104607	9.4312e-05	-9.72463e-06	8.86515e-06	2.75865e-05	-9.58867e-05	0.000154079	-0.000130747	5.72195e-05	-1.20681e-05	1.66863e-05	3.22053e-05	-0.000224	6.62685e-05	-3.68716e-05	4.80675e-06	-2.04435e-05	-1.7823e-06	-1.24184e-05	0.000593164	-0.000560128	0.000157867	-1.50856e-05	1.38747e-05	1.70665e-05	-9.13532e-06	1.94998e-05	-5.31132e-05	-1.18225e-05	-1.59416e-06	-4.30732e-05	-5.51388e-05	9.29797e-05	7.34598e-05
28	>hCoVN19/USA/WANS111/2020|EPI_ISL_417164|2020N03N07	-0.00708648	-0.00359573	-0.000261814	0.000976635	-0.000510527	0.00117323	-9.57837e-05	8.31979e-05	-4.54384e-06	2.36463e-07	3.49489e-05	-0.00010633	0.000129967	-9.04184e-05	5.61295e-05	-5.70997e-06	1.04414e-05	7.24743e-06	-0.000160297	2.70617e-05	-3.63785e-05	5.00589e-06	-1.5929e-05	1.05086e-06	-8.18355e-07	0.000289292	-0.000270542	8.53043e-05	-1.12095e-05	2.01255e-05	-1.64426e-06	1.22682e-05	-4.99199e-06	-1.75351e-05	2.33477e-06	-1.46098e-06	-2.26429e-05	8.48412e-06	8.81965e-06	-7.65086e-06
29	>hCoVN19/USA/WANS108/2020|EPI_ISL_417161|2020N02N29	-0.00708648	-0.00359573	-0.000261814	0.000976635	-0.000510527	0.00117323	-9.57837e-05	8.31979e-05	-4.54384e-06	2.36463e-07	3.49489e-05	-0.00010633	0.000129967	-9.04184e-05	5.61295e-05	-5.70997e-06	1.04414e-05	7.24743e-06	-0.000160297	2.70617e-05	-3.63785e-05	5.00589e-06	-1.5929e-05	1.05086e-06	-8.18355e-07	0.000289292	-0.000270542	8.53043e-05	-1.12095e-05	2.01255e-05	-1.64426e-06	1.22682e-05	-4.99199e-06	-1.75351e-05	2.33477e-06	-1.46098e-06	-2.26429e-05	8.48412e-06	8.81965e-06	-7.65086e-06
30	>hCoVN19/USA/WANS109/2020|EPI_ISL_417162|2020N03N01	-0.00708648	-0.00359573	-0.000261814	0.000976635	-0.000510527	0.00117323	-9.57837e-05	8.31979e-05	-4.54384e-06	2.36463e-07	3.49489e-05	-0.00010633	0.000129967	-9.04184e-05	5.61295e-05	-5.70997e-06	1.04414e-05	7.24743e-06	-0.000160297	2.70617e-05	-3.63785e-05	5.00589e-06	-1.5929e-05	1.05086e-06	-8.18355e-07	0.000289292	-0.000270542	8.53043e-05	-1.12095e-05	2.01255e-05	-1.64426e-06	1.22682e-05	-4.99199e-06	-1.75351e-05	2.33477e-06	-1.46098e-06	-2.26429e-05	8.48412e-06	8.81965e-06	-7.65086e-06
31	>hCoVN19/USA/WANS114/2020|EPI_ISL_417167|2020N03N05	-0.00709357	-0.00359875	-0.000266061	0.000992053	-0.000511101	0.00117375	-9.75827e-05	8.74607e-05	-4.49295e-06	-2.56573e-07	5.44526e-05	-9.80436e-05	0.000131547	-9.70481e-05	6.12011e-05	-6.05479e-06	9.43359e-06	5.21227e-06	-0.000161887	2.79543e-05	-3.50463e-05	5.01117e-06	-2.01265e-05	1.29961e-06	-1.0878e-06	0.000305674	-0.00028975	8.87333e-05	-1.14644e-05	1.89542e-05	-3.01562e-06	1.59674e-05	-5.815e-06	-6.32145e-05	8.26046e-07	-6.1144e-08	-2.09906e-05	5.4035e-05	5.82093e-06	1.26334e-05
32	>hCoVN19/USA/WANS115/2020|EPI_ISL_417168|2020N02N29	-0.00708648	-0.00359573	-0.000261814	0.000976635	-0.000510527	0.00117322	-9.57833e-05	8.31977e-05	-4.54344e-06	2.36454e-07	3.49482e-05	-0.000106328	0.000129967	-9.04181e-05	5.61298e-05	-5.70989e-06	1.04414e-05	7.24758e-06	-0.000160297	2.70615e-05	-3.63775e-05	5.00572e-06	-1.59289e-05	1.0508e-06	-8.18454e-07	0.000289292	-0.000270542	8.53031e-05	-1.1209e-05	2.01243e-05	-1.64466e-06	1.22679e-05	-4.99201e-06	-1.75347e-05	2.33466e-06	-1.46064e-06	-2.26415e-05	8.48378e-06	8.81872e-06	-7.65039e-06
33	>hCoVN19/USA/WANS112/2020|EPI_ISL_417165|2020N03N08	-0.00708862	-0.00359832	-0.000262278	0.000979111	-0.000512126	0.00117326	-9.61018e-05	8.35673e-05	-4.41003e-06	2.3456e-07	3.49109e-05	-0.000106367	0.000130754	-9.10363e-05	5.67486e-05	-5.72989e-06	1.05263e-05	7.39541e-06	-0.000162217	2.73066e-05	-3.64831e-05	5.00774e-06	-1.61464e-05	1.04713e-06	-8.75012e-07	0.000295	-0.00027595	8.65478e-05	-1.12705e-05	2.00641e-05	-1.84676e-06	1.24687e-05	-5.12284e-06	-1.78149e-05	2.35165e-06	-1.36111e-06	-2.27371e-05	8.60505e-06	8.70437e-06	-7.69778e-06
34	>hCoVN19/USA/WANS116/2020|EPI_ISL_417169|2020N03N02	-0.00708648	-0.00359573	-0.000261814	0.000976635	-0.000510527	0.00117323	-9.57837e-05	8.31979e-05	-4.54384e-06	2.36463e-07	3.49489e-05	-0.00010633	0.000129967	-9.04184e-05	5.61295e-05	-5.70997e-06	1.04414e-05	7.24743e-06	-0.000160297	2.70617e-05	-3.63785e-05	5.00589e-06	-1.5929e-05	1.05086e-06	-8.18355e-07	0.000289292	-0.000270542	8.53043e-05	-1.12095e-05	2.01255e-05	-1.64426e-06	1.22682e-05	-4.99199e-06	-1.75351e-05	2.33477e-06	-1.46098e-06	-2.26429e-05	8.48412e-06	8.81965e-06	-7.65086e-06
35	>hCoVN19/Japan/OSN20N07N1/2020|EPI_ISL_410532|2020N01N23	-0.00146865	0.00235877	0.000587611	-0.00190975	-0.00106017	0.0011653	-0.000969579	7.10392e-05	-7.00477e-05	4.18554e-05	7.05419e-05	0.000147192	4.70319e-05	0.000824753	-0.000612778	-5.82024e-05	-7.77568e-05	0.000353222	-0.000609749	9.30689e-06	3.84705e-06	2.81281e-06	-0.000875112	1.09118e-05	1.54068e-05	-6.97145e-05	-0.000102977	7.90357e-05	1.48964e-05	1.63645e-05	-3.21378e-06	-6.82882e-06	6.48036e-06	-1.61675e-05	7.46172e-07	-8.64585e-06	-8.98651e-05	3.88605e-05	-4.92083e-05	3.72792e-05
36	>hCoVN19/Japan/NAN20N05N1/2020|EPI_ISL_410531|2020N01N25	-0.00146865	0.00235877	0.000587611	-0.00190975	-0.00106017	0.0011653	-0.000969579	7.10392e-05	-7.00477e-05	4.18554e-05	7.05419e-05	0.000147192	4.70319e-05	0.000824753	-0.000612778	-5.82024e-05	-7.77568e-05	0.000353222	-0.000609749	9.30689e-06	3.84705e-06	2.81281e-06	-0.000875112	1.09118e-05	1.54068e-05	-6.97145e-05	-0.000102977	7.90357e-05	1.48964e-05	1.63645e-05	-3.21378e-06	-6.82882e-06	6.48036e-06	-1.61675e-05	7.46172e-07	-8.64585e-06	-8.98651e-05	3.88605e-05	-4.92083e-05	3.72792e-05
37	>hCoVN19/USA/WANS107/2020|EPI_ISL_417160|2020N02N29	-0.00712017	-0.00363367	-0.000279209	0.00102651	-0.000532283	0.00111605	-0.000100942	9.38072e-05	-1.31688e-06	-1.0052e-06	6.22407e-05	-8.2879e-05	0.000140005	-0.000108184	7.37193e-05	-1.25632e-05	1.26009e-05	5.17321e-06	-0.000191947	2.78434e-05	-2.41979e-05	6.27725e-06	-3.86408e-05	4.28905e-06	-2.33054e-06	0.000395484	-0.000440745	0.000128736	-3.6956e-06	1.95603e-05	-1.53003e-06	-1.70653e-05	-3.49415e-07	0.000235869	1.34499e-05	-3.10711e-05	1.41848e-05	-6.22744e-05	0.000138979	-7.45025e-05
38	>hCoVN19/USA/WANS99/2020|EPI_ISL_417152|2020N02N28	-0.00708648	-0.00359573	-0.000261814	0.000976635	-0.000510527	0.00117323	-9.57837e-05	8.31979e-05	-4.54384e-06	2.36463e-07	3.49489e-05	-0.00010633	0.000129967	-9.04184e-05	5.61295e-05	-5.70997e-06	1.04414e-05	7.24743e-06	-0.000160297	2.70617e-05	-3.63785e-05	5.00589e-06	-1.5929e-05	1.05086e-06	-8.18355e-07	0.000289292	-0.000270542	8.53043e-05	-1.12095e-05	2.01255e-05	-1.64426e-06	1.22682e-05	-4.99199e-06	-1.75351e-05	2.33477e-06	-1.46098e-06	-2.26429e-05	8.48412e-06	8.81965e-06	-7.65086e-06
39	>hCoVN19/USA/WANS100/2020|EPI_ISL_417153|2020N02N29	-0.00708648	-0.00359573	-0.000261814	0.000976635	-0.000510527	0.00117323	-9.57837e-05	8.31979e-05	-4.54384e-06	2.36463e-07	3.49489e-05	-0.00010633	0.000129967	-9.04184e-05	5.61295e-05	-5.70997e-06	1.04414e-05	7.24743e-06	-0.000160297	2.70617e-05	-3.63785e-05	5.00589e-06	-1.5929e-05	1.05086e-06	-8.18355e-07	0.000289292	-0.000270542	8.53043e-05	-1.12095e-05	2.01255e-05	-1.64426e-06	1.22682e-05	-4.99199e-06	-1.75351e-05	2.33477e-06	-1.46098e-06	-2.26429e-05	8.48412e-06	8.81965e-06	-7.65086e-06
40	>hCoVN19/USA/WANS97/2020|EPI_ISL_417150|2020N02N28	-0.00709292	-0.00360349	-0.000263214	0.000984121	-0.000515372	0.0011733	-9.67521e-05	8.43245e-05	-4.13211e-06	2.30712e-07	3.48303e-05	-0.000106437	0.00013239	-9.23181e-05	5.80376e-05	-5.77166e-06	1.07025e-05	7.70016e-06	-0.000166278	2.78289e-05	-3.67039e-05	5.01137e-06	-1.66128e-05	1.03912e-06	-1.00043e-06	0.000307612	-0.000287915	8.93036e-05	-1.14054e-05	1.99228e-05	-2.30579e-06	1.29226e-05	-5.4198e-06	-1.84521e-05	2.39038e-06	-1.12932e-06	-2.29534e-05	8.88876e-06	8.43145e-06	-7.80697e-06
41	>hCoVN19/USA/WANS98/2020|EPI_ISL_417151|2020N02N29	-0.00708648	-0.00359573	-0.000261814	0.000976635	-0.000510527	0.00117323	-9.57837e-05	8.31979e-05	-4.54384e-06	2.36463e-07	3.49489e-05	-0.00010633	0.000129967	-9.04184e-05	5.61295e-05	-5.70997e-06	1.04414e-05	7.24743e-06	-0.000160297	2.70617e-05	-3.63785e-05	5.00589e-06	-1.5929e-05	1.05086e-06	-8.18355e-07	0.000289292	-0.000270542	8.53043e-05	-1.12095e-05	2.01255e-05	-1.64426e-06	1.22682e-05	-4.99199e-06	-1.75351e-05	2.33477e-06	-1.46098e-06	-2.26429e-05	8.48412e-06	8.81965e-06	-7.65086e-06
42	>hCoVN19/USA/WANS103/2020|EPI_ISL_417156|2020N02N28	-0.00708648	-0.00359573	-0.000261814	0.000976635	-0.000510527	0.00117323	-9.57837e-05	8.31979e-05	-4.54384e-06	2.36463e-07	3.49489e-05	-0.00010633	0.000129967	-9.04184e-05	5.61295e-05	-5.70997e-06	1.04414e-05	7.24743e-06	-0.000160297	2.70617e-05	-3.63785e-05	5.00589e-06	-1.5929e-05	1.05086e-06	-8.18355e-07	0.000289292	-0.000270542	8.53043e-05	-1.12095e-05	2.01255e-05	-1.64426e-06	1.22682e-05	-4.99199e-06	-1.75351e-05	2.33477e-06	-1.46098e-06	-2.26429e-05	8.48412e-06	8.81965e-06	-7.65086e-06
43	>hCoVN19/USA/WANS104/2020|EPI_ISL_417157|2020N03N05	-0.00709357	-0.00359875	-0.000266061	0.000992053	-0.000511101	0.00117375	-9.75827e-05	8.74607e-05	-4.49295e-06	-2.56573e-07	5.44526e-05	-9.80436e-05	0.000131547	-9.70481e-05	6.12011e-05	-6.05479e-06	9.43359e-06	5.21227e-06	-0.000161887	2.79543e-05	-3.50463e-05	5.01117e-06	-2.01265e-05	1.29961e-06	-1.0878e-06	0.000305674	-0.00028975	8.87333e-05	-1.14644e-05	1.89542e-05	-3.01562e-06	1.59674e-05	-5.815e-06	-6.32145e-05	8.26046e-07	-6.1144e-08	-2.09906e-05	5.4035e-05	5.82093e-06	1.26334e-05
44	>hCoVN19/USA/WANS101/2020|EPI_ISL_417154|2020N02N28	-0.00708648	-0.00359573	-0.000261814	0.000976635	-0.000510527	0.00117323	-9.57837e-05	8.31979e-05	-4.54384e-06	2.36463e-07	3.49489e-05	-0.00010633	0.000129967	-9.04184e-05	5.61295e-05	-5.70997e-06	1.04414e-05	7.24743e-06	-0.000160297	2.70617e-05	-3.63785e-05	5.00589e-06	-1.5929e-05	1.05086e-06	-8.18355e-07	0.000289292	-0.000270542	8.53043e-05	-1.12095e-05	2.01255e-05	-1.64426e-06	1.22682e-05	-4.99199e-06	-1.75351e-05	2.33477e-06	-1.46098e-06	-2.26429e-05	8.48412e-06	8.81965e-06	-7.65086e-06
45	>hCoVN19/USA/WANS102/2020|EPI_ISL_417155|2020N02N28	-0.00708648	-0.00359573	-0.000261814	0.000976635	-0.000510527	0.00117323	-9.57837e-05	8.31979e-05	-4.54384e-06	2.36463e-07	3.49489e-05	-0.00010633	0.000129967	-9.04184e-05	5.61295e-05	-5.70997e-06	1.04414e-05	7.24743e-06	-0.000160297	2.70617e-05	-3.63785e-05	5.00589e-06	-1.5929e-05	1.05086e-06	-8.18355e-07	0.000289292	-0.000270542	8.53043e-05	-1.12095e-05	2.01255e-05	-1.64426e-06	1.22682e-05	-4.99199e-06	-1.75351e-05	2.33477e-06	-1.46098e-06	-2.26429e-05	8.48412e-06	8.81965e-06	-7.65086e-06
46	>hCoVN19/USA/WANS105/2020|EPI_ISL_417158|2020N02N28	-0.00708648	-0.00359573	-0.000261814	0.000976635	-0.000510527	0.00117323	-9.57837e-05	8.31979e-05	-4.54384e-06	2.36463e-07	3.49489e-05	-0.00010633	0.000129967	-9.04184e-05	5.61295e-05	-5.70997e-06	1.04414e-05	7.24743e-06	-0.000160297	2.70617e-05	-3.63785e-05	5.00589e-06	-1.5929e-05	1.05086e-06	-8.18355e-07	0.000289292	-0.000270542	8.53043e-05	-1.12095e-05	2.01255e-05	-1.64426e-06	1.22682e-05	-4.99199e-06	-1.75351e-05	2.33477e-06	-1.46098e-06	-2.26429e-05	8.48412e-06	8.81965e-06	-7.65086e-06
47	>hCoVN19/USA/WANS106/2020|EPI_ISL_417159|2020N02N29	-0.00712233	-0.00363628	-0.000279705	0.00102911	-0.000533951	0.00111585	-0.000101285	9.42339e-05	-1.16057e-06	-1.0163e-06	6.24096e-05	-8.27356e-05	0.000140871	-0.000108947	7.44902e-05	-1.26488e-05	1.27073e-05	5.29701e-06	-0.000194241	2.80982e-05	-2.41374e-05	6.29683e-06	-3.91995e-05	4.3458e-06	-2.41593e-06	0.000403266	-0.000449503	0.000130858	-3.60037e-06	1.94861e-05	-1.7298e-06	-1.75809e-05	-3.65814e-07	0.000242005	1.37714e-05	-3.18113e-05	1.5152e-05	-6.4348e-05	0.000142931	-7.66539e-05
48	>hCoVN19/Hong_Kong/HKPU28_3001/2020|EPI_ISL_417185|2020N02N09	-0.00163553	0.00349781	1.62753e-05	-0.000376872	-0.000309039	0.00117745	-0.0016662	0.00117825	-9.11493e-05	6.53816e-05	0.00018735	0.000319139	6.23609e-05	0.00122111	-0.0010297	-0.000399292	-0.000814973	0.00035697	-0.00064249	-3.71648e-05	-0.000370487	9.27305e-06	0.00058131	3.44011e-05	-4.29647e-05	-0.000383903	-0.000458763	-0.000113263	2.02522e-05	-0.000189403	-3.46336e-05	5.89202e-05	-3.69991e-05	-0.000675059	-5.15103e-05	0.000115377	0.000250259	-0.000747908	8.0987e-05	-0.000277342
49	>hCoVN19/South_Africa/R03006N20/2020|EPI_ISL_417186|2020N03N07	0.00360477	-0.000705951	0.00166497	0.000480161	0.000115056	0.00124982	2.894e-05	8.88975e-06	-4.39519e-05	0.000136617	-2.01065e-05	1.85369e-05	1.46449e-05	4.35493e-05	0.000164918	0.000146756	-7.68389e-05	-0.000268695	-0.000110835	-0.000702324	-0.000111441	8.35592e-06	-3.93264e-05	-5.19914e-05	0.000133414	-1.89118e-05	-2.17409e-05	-3.35413e-05	-5.02494e-06	2.22907e-05	-0.00018996	0.000213566	-0.000206595	2.60754e-05	4.98846e-05	3.31739e-05	5.15218e-05	5.67661e-05	-2.57164e-05	-0.000147493
50	>hCoVN19/Hong_Kong/HKPU29_0102/2020|EPI_ISL_417187|2020N02N08	-0.00167299	0.00367754	1.66811e-06	-0.00039434	-0.000410284	0.00116678	-0.00219762	0.00172513	-0.000164861	0.000102395	0.000303488	0.000648307	9.60644e-05	0.00235775	-0.00205473	-0.000817312	-0.00177106	0.000975972	-0.00183103	-0.000222436	-0.00173378	2.23208e-05	0.00587611	-9.23227e-05	-0.00010624	0.000790084	0.000653022	-0.000998783	-1.02799e-05	0.00046255	-9.2609e-05	-7.94079e-05	-1.26448e-05	0.00136499	0.000132323	-0.00019852	-0.000537699	0.00098062	-0.000222998	0.000336299
51	>hCoVN19/Hong_Kong/HKPU30_2901/2020|EPI_ISL_417188|2020N02N08	-0.00167299	0.00367754	1.66811e-06	-0.00039434	-0.000410284	0.00116678	-0.00219762	0.00172513	-0.000164861	0.000102395	0.000303488	0.000648307	9.60644e-05	0.00235775	-0.00205473	-0.000817312	-0.00177106	0.000975972	-0.00183103	-0.000222436	-0.00173378	2.23208e-05	0.00587611	-9.23227e-05	-0.00010624	0.000790084	0.000653022	-0.000998783	-1.02799e-05	0.00046255	-9.2609e-05	-7.94079e-05	-1.26448e-05	0.00136499	0.000132323	-0.00019852	-0.000537699	0.00098062	-0.000222998	0.000336299
52	>hCoVN19/Hong_Kong/HKPU19_0402/2020|EPI_ISL_417181|2020N02N05	-0.00164107	0.00357503	4.40111e-05	-0.000393951	-0.000348717	0.000699761	-0.00199275	0.0014582	-0.000847235	-0.000204511	0.000326798	0.000240771	9.88426e-05	0.00187602	-0.00141571	-0.00068511	-0.00130038	0.000628465	-0.00127639	-0.000373433	-0.000917788	1.6065e-06	0.00286852	7.40339e-05	0.000342095	-0.000397581	0.000334089	0.00306149	-0.000265694	0.000182859	0.000293371	-0.000230095	0.000250352	-0.000477213	-6.36559e-05	-3.26357e-06	-7.57443e-05	-0.00043939	0.000517172	-0.000167952
53	>hCoVN19/USA/WANS122/2020|EPI_ISL_417175|2020N03N02	-0.00708648	-0.00359573	-0.000261814	0.000976635	-0.000510527	0.00117323	-9.57837e-05	8.31979e-05	-4.54384e-06	2.36463e-07	3.49489e-05	-0.00010633	0.000129967	-9.04184e-05	5.61295e-05	-5.70997e-06	1.04414e-05	7.24743e-06	-0.000160297	2.70617e-05	-3.63785e-05	5.00589e-06	-1.5929e-05	1.05086e-06	-8.18355e-07	0.000289292	-0.000270542	8.53043e-05	-1.12095e-05	2.01255e-05	-1.64426e-06	1.22682e-05	-4.99199e-06	-1.75351e-05	2.33477e-06	-1.46098e-06	-2.26429e-05	8.48412e-06	8.81965e-06	-7.65086e-06
54	>hCoVN19/USA/WANS119/2020|EPI_ISL_417172|2020N02N29	-0.0070886	-0.00359833	-0.000262203	0.000979142	-0.000512117	0.00117326	-9.60937e-05	8.35658e-05	-4.4118e-06	2.58788e-07	3.48984e-05	-0.000106342	0.00013075	-9.10245e-05	5.67877e-05	-5.70037e-06	1.05079e-05	7.31259e-06	-0.000162254	2.70613e-05	-3.65115e-05	5.00936e-06	-1.61631e-05	1.04699e-06	-8.37175e-07	0.000294993	-0.000275963	8.65141e-05	-1.12664e-05	2.00731e-05	-1.97733e-06	1.26208e-05	-5.27345e-06	-1.77904e-05	2.39085e-06	-1.32963e-06	-2.26663e-05	8.65499e-06	8.6647e-06	-7.82633e-06
55	>hCoVN19/Hong_Kong/HKPU6_2101/2020|EPI_ISL_417178|2020N01N25	-0.00146998	0.00236387	0.000590903	-0.00192386	-0.00107029	0.00116529	-0.00098327	7.19603e-05	-7.10305e-05	4.27889e-05	7.1248e-05	0.000152998	4.74497e-05	0.000845694	-0.000628504	-5.98025e-05	-8.01839e-05	0.000366067	-0.000631949	9.3695e-06	5.2061e-06	2.72417e-06	-0.000915722	1.14742e-05	1.61916e-05	-7.37827e-05	-0.000109571	8.25272e-05	1.64048e-05	1.59055e-05	-3.96954e-06	-7.66677e-06	6.95988e-06	-1.69421e-05	6.61555e-07	-8.9765e-06	-9.6333e-05	4.22606e-05	-5.53797e-05	4.16572e-05
56	>hCoVN19/Hong_Kong/HKPU1_2101/2020|EPI_ISL_417176|2020N01N21	-0.00422509	2.15595e-05	0.000585377	-0.00408767	0.00351028	0.00100883	0.00216838	0.0031435	-0.000337503	-0.000175326	0.000102342	-0.000347526	1.48492e-05	-0.000297309	0.000183507	-3.28395e-05	-2.63917e-05	-0.000120994	0.000243334	6.44797e-06	-2.14132e-05	3.70327e-06	0.000107533	2.74252e-06	-2.18637e-05	-0.000194888	-0.000138802	-5.70119e-06	-1.33576e-06	-5.01962e-05	-5.63766e-05	3.73106e-05	-2.54803e-05	-0.00017243	-1.80433e-06	2.53209e-05	2.99821e-05	-0.000154445	-6.22467e-05	-6.95656e-05
57	>hCoVN19/Singapore/6/2020|EPI_ISL_410537|2020N02N09	-0.00147088	0.0023673	0.000593133	-0.00193347	-0.00107724	0.00116526	-0.000992807	7.26049e-05	-7.1727e-05	4.34551e-05	7.17488e-05	0.000157163	4.7746e-05	0.000860752	-0.000639857	-6.09686e-05	-8.19589e-05	0.000375618	-0.000648479	9.41455e-06	6.24576e-06	2.65618e-06	-0.000946935	1.19287e-05	1.6818e-05	-7.70499e-05	-0.000114891	8.53376e-05	1.7643e-05	1.55002e-05	-4.61659e-06	-8.38137e-06	7.36583e-06	-1.75946e-05	5.88447e-07	-9.31031e-06	-0.000102021	4.53674e-05	-6.11091e-05	4.55566e-05
58	>hCoVN19/Singapore/5/2020|EPI_ISL_410536|2020N02N06	-0.00163554	0.00350414	9.94254e-06	-0.000380919	-0.000312083	0.0011776	-0.00169053	0.00119751	-9.17034e-05	6.66461e-05	0.000190706	0.000329384	6.30946e-05	0.00125175	-0.00105766	-0.00041564	-0.00083829	0.00036961	-0.000666396	-3.96835e-05	-0.000384456	1.09497e-05	0.000608722	3.65777e-05	-4.56334e-05	-0.00040771	-0.000487873	-0.000121998	2.27879e-05	-0.000204977	-3.86415e-05	6.25456e-05	-3.95573e-05	-0.00073026	-5.56771e-05	0.000117869	0.000279051	-0.000825023	8.82348e-05	-0.000304053
59	>hCoVN19/Singapore/4/2020|EPI_ISL_410535|2020N02N03	-0.0040553	1.16415e-06	0.000420358	-0.00253503	0.001724	0.00117474	0.00017252	-0.000376505	-5.08851e-05	2.28591e-05	3.40886e-05	6.34214e-05	9.42703e-05	0.000815914	-0.000751279	-2.23871e-05	-0.000274024	-0.00100597	0.00181216	5.4802e-05	7.6404e-05	6.76463e-06	0.000214576	1.90879e-05	-6.86427e-06	-0.000244567	-8.7228e-05	3.74811e-05	-1.19725e-05	-1.05318e-05	-7.08521e-06	-9.26173e-06	6.91659e-06	-3.07117e-05	3.45331e-06	-1.19789e-05	-3.16817e-05	1.51733e-05	2.20101e-05	7.39717e-06
60	>hCoVN19/USA/WANS117/2020|EPI_ISL_417170|2020N03N02	-0.00708648	-0.00359573	-0.000261814	0.000976635	-0.000510527	0.00117323	-9.57837e-05	8.31979e-05	-4.54384e-06	2.36463e-07	3.49489e-05	-0.00010633	0.000129967	-9.04184e-05	5.61295e-05	-5.70997e-06	1.04414e-05	7.24743e-06	-0.000160297	2.70617e-05	-3.63785e-05	5.00589e-06	-1.5929e-05	1.05086e-06	-8.18355e-07	0.000289292	-0.000270542	8.53043e-05	-1.12095e-05	2.01255e-05	-1.64426e-06	1.22682e-05	-4.99199e-06	-1.75351e-05	2.33477e-06	-1.46098e-06	-2.26429e-05	8.48412e-06	8.81965e-06	-7.65086e-06
61	>hCoVN19/USA/WANS118/2020|EPI_ISL_417171|2020N03N01	-0.00708648	-0.00359573	-0.000261814	0.000976635	-0.000510527	0.00117323	-9.57837e-05	8.31979e-05	-4.54384e-06	2.36463e-07	3.49489e-05	-0.00010633	0.000129967	-9.04184e-05	5.61295e-05	-5.70997e-06	1.04414e-05	7.24743e-06	-0.000160297	2.70617e-05	-3.63785e-05	5.00589e-06	-1.5929e-05	1.05086e-06	-8.18355e-07	0.000289292	-0.000270542	8.53043e-05	-1.12095e-05	2.01255e-05	-1.64426e-06	1.22682e-05	-4.99199e-06	-1.75351e-05	2.33477e-06	-1.46098e-06	-2.26429e-05	8.48412e-06	8.81965e-06	-7.65086e-06
62	>hCoVN19/Australia/NSW14/2020|EPI_ISL_413600|2020N03N03	-0.00177641	0.00431575	-0.000142288	-0.0011251	-0.00303894	0.00125236	0.00385348	-0.00191273	-5.47143e-05	-3.80723e-05	-0.000109875	-0.000437469	9.09415e-06	-0.00083497	0.000552884	-0.000429111	-0.0018535	9.86899e-05	-0.000224919	-7.0264e-05	-0.000140335	-1.14702e-05	0.000389794	9.09318e-06	6.01299e-05	-0.000447942	-0.000499507	-1.30442e-05	-1.12378e-05	-5.83792e-05	0.000186502	-0.000227574	8.43952e-05	-9.21526e-05	-1.63916e-05	1.61096e-05	-6.51662e-05	-1.24547e-05	1.8632e-05	1.88584e-05
63	>hCoVN19/USA/WA13NUW9/2020|EPI_ISL_413601|2020N03N02	-0.00708649	-0.00359572	-0.00026182	0.000976656	-0.000510524	0.00117242	-9.57249e-05	8.31842e-05	-4.51585e-06	2.32248e-07	3.49372e-05	-0.000106187	0.000129929	-9.04354e-05	5.61774e-05	-5.71581e-06	1.03839e-05	7.23857e-06	-0.000160274	2.70466e-05	-3.63021e-05	4.99377e-06	-1.59203e-05	1.05185e-06	-8.25986e-07	0.000289239	-0.00027067	8.52478e-05	-1.11815e-05	2.00419e-05	-1.67254e-06	1.22553e-05	-4.9525e-06	-1.72909e-05	2.33508e-06	-1.42424e-06	-2.25707e-05	8.36292e-06	8.74839e-06	-7.66673e-06
64	>hCoVN19/USA/MN29NMDH29/2020|EPI_ISL_417196|2020N03N11	0.00360181	-0.000704251	0.00166238	0.000478352	0.000114131	0.00124677	2.92292e-05	8.3905e-06	-4.09212e-05	0.000135121	-1.92807e-05	1.70756e-05	1.46551e-05	3.9754e-05	0.000157993	0.000115611	-6.43427e-05	-0.000270109	-0.000110829	-0.000700168	-0.000109793	9.29093e-06	-3.9161e-05	1.92179e-06	0.000130132	-1.59298e-05	-1.74004e-05	-3.31271e-05	-3.54333e-06	2.2932e-05	-0.000184455	0.000209266	-0.000201373	2.50672e-05	4.83227e-05	3.0695e-05	4.91518e-05	5.428e-05	-2.39104e-05	-0.000141418
65	>hCoVN19/Hong_Kong/HKPU34_3001/2020|EPI_ISL_417197|2020N02N09	-0.00166159	0.00364279	4.81741e-06	-0.000401457	-0.000388501	0.00116679	-0.00211288	0.00162237	-0.000150718	9.52844e-05	0.000286705	0.000588884	8.7761e-05	0.00213981	-0.00185822	-0.000745487	-0.00159678	0.000865036	-0.00161302	-0.000184586	-0.00145456	2.04325e-05	0.00475914	-5.95005e-05	-9.9861e-05	0.000472753	0.000352654	-0.000837076	3.38935e-08	0.000304481	-9.23515e-05	-4.77718e-05	-2.30026e-05	0.000884728	9.25788e-05	-0.000127809	-0.000360254	0.000556319	-0.00015106	0.000181186
66	>hCoVN19/USA/MN26NMDH26/2020|EPI_ISL_417194|2020N03N12	-0.00719813	-0.00373219	-0.000287337	0.00111799	-0.000604506	0.00115312	-0.000116614	0.000108328	-2.67164e-05	-1.79479e-05	3.70074e-05	-0.000121696	0.000201844	-0.000133811	0.000113585	-1.55623e-05	1.82004e-05	1.60218e-05	-0.000412548	6.91074e-05	-4.30039e-05	3.68112e-06	-7.14289e-05	-4.84719e-05	3.49521e-05	-0.00242334	0.00214633	-0.000467169	1.09811e-05	3.67407e-05	3.67191e-06	-2.87071e-05	1.91019e-05	-1.26666e-05	3.11755e-06	-1.61531e-05	-3.89553e-05	-1.06007e-05	-4.33421e-05	6.03979e-06
67	>hCoVN19/USA/MN30NMDH30/2020|EPI_ISL_417198|2020N03N12	0.00360894	-0.000707453	0.0016826	0.000487412	0.000117243	0.00116378	3.36241e-05	6.64442e-06	-3.87312e-05	0.000141761	-2.78605e-05	3.75048e-05	9.63107e-06	4.51202e-05	0.000170495	0.000123869	-6.90881e-05	-0.00029009	-0.000120777	-0.000763947	-0.000110134	8.51645e-06	-4.2852e-05	1.57495e-06	0.000146733	-1.65984e-05	-2.17481e-05	-5.07638e-05	5.89496e-07	1.29089e-05	-0.000221281	0.000243996	-0.000238013	3.4217e-05	5.62574e-05	4.50169e-05	7.40277e-05	6.30734e-05	-4.07652e-05	-0.000170311
68	>hCoVN19/USA/MN25NMDH25/2020|EPI_ISL_417192|2020N03N12	0.0043808	-0.00132691	-0.0011338	-2.95636e-05	0.000101516	0.0010012	-0.000157901	0.000106853	-0.00021982	9.35644e-05	-6.68898e-05	8.25845e-05	1.34912e-05	0.000361336	0.000538974	0.00331202	-0.00127149	0.000581177	0.000182469	0.00105848	3.66258e-05	-8.75001e-05	7.42869e-05	0.00274767	-8.31238e-05	8.0267e-05	0.000147615	-1.4301e-05	8.18862e-05	8.2839e-05	0.000248496	0.00014484	-5.75929e-05	-3.98219e-05	1.71158e-06	-3.02178e-05	-9.75097e-05	-4.08531e-05	-1.09448e-05	-6.78835e-05
69	>hCoVN19/Hong_Kong/HKPU32_0402/2020|EPI_ISL_417193|2020N02N09	-0.00167377	0.00368484	-1.47308e-06	-0.000397789	-0.000414127	0.00116444	-0.00222879	0.00175249	-0.000167226	0.000104524	0.000309222	0.000665807	9.74348e-05	0.0024146	-0.00210678	-0.00084251	-0.00182205	0.00100929	-0.00189443	-0.000231228	-0.00180003	2.37031e-05	0.00612906	-9.69799e-05	-0.00011244	0.000831372	0.000686157	-0.00105925	-9.80807e-06	0.000489115	-0.000100387	-8.52919e-05	-1.37098e-05	0.00146005	0.000142564	-0.000217319	-0.000577186	0.00106148	-0.000243784	0.000365712
70	>hCoVN19/USA/WANUW152/2020|EPI_ISL_416690|2020N03N13	-0.00708648	-0.00359573	-0.000261814	0.000976635	-0.000510527	0.00117323	-9.57837e-05	8.31979e-05	-4.54384e-06	2.36463e-07	3.49489e-05	-0.00010633	0.000129967	-9.04184e-05	5.61295e-05	-5.70997e-06	1.04414e-05	7.24743e-06	-0.000160297	2.70617e-05	-3.63785e-05	5.00589e-06	-1.5929e-05	1.05086e-06	-8.18355e-07	0.000289292	-0.000270542	8.53043e-05	-1.12095e-05	2.01255e-05	-1.64426e-06	1.22682e-05	-4.99199e-06	-1.75351e-05	2.33477e-06	-1.46098e-06	-2.26429e-05	8.48412e-06	8.81965e-06	-7.65086e-06
71	>hCoVN19/USA/WANUW153/2020|EPI_ISL_416691|2020N03N13	0.00487302	-0.00172268	-0.00350043	-0.000575314	-5.44564e-05	0.00116778	-0.000105734	3.1949e-05	9.81572e-05	-2.67437e-05	3.05767e-05	-5.81872e-05	2.26653e-05	-6.64153e-05	-0.000126893	-0.000459261	0.000175042	-4.53203e-05	-1.53357e-05	-4.7071e-05	7.22526e-06	0.000102641	-8.56732e-06	1.11474e-05	5.0363e-06	-6.61147e-06	2.83098e-06	2.90894e-05	1.8598e-05	1.60429e-05	-2.23771e-05	-2.11455e-05	1.51318e-05	-1.20526e-05	2.04625e-05	-0.000262364	7.38821e-05	1.14909e-05	1.6396e-05	3.6443e-05
72	>hCoVN19/USA/WANUW156/2020|EPI_ISL_416694|2020N03N13	-0.00713152	-0.00363654	-0.000275637	0.00103296	-0.000565875	0.00116437	-4.88738e-05	6.59362e-05	-1.0088e-06	-1.00894e-06	4.1133e-05	-0.000163798	-0.000274278	-9.8607e-05	7.76289e-05	-9.22289e-06	-2.23161e-05	1.03347e-06	-0.000184856	3.15394e-05	-3.87959e-05	3.83586e-06	1.13807e-05	-5.42667e-06	-1.07465e-07	0.000492255	-0.000401493	0.000111557	-1.21337e-05	1.20046e-05	-1.58376e-05	2.94572e-05	-2.49118e-05	-5.2411e-05	-8.48883e-07	2.05531e-05	4.14756e-05	-8.47532e-05	1.80411e-05	-8.707e-05
73	>hCoVN19/Australia/VIC107/2020|EPI_ISL_419720|2020N03N17	0.00488437	-0.00173057	-0.00355062	-0.000594396	-6.2517e-05	0.00114278	-0.000128066	3.44341e-05	0.000106858	-3.23109e-05	2.78111e-05	-5.83743e-05	1.99253e-05	-9.87082e-05	-0.000114926	-0.000495548	0.000190742	-5.63001e-05	-6.18505e-06	-5.53136e-05	2.03326e-05	0.000114679	8.0133e-06	1.1866e-05	4.97636e-06	-7.22569e-06	2.66702e-06	2.70135e-05	2.35552e-05	9.53769e-06	-2.89444e-05	-2.82993e-05	1.87977e-05	-1.26645e-05	2.2771e-05	-0.000336253	0.000112219	1.23176e-05	1.61233e-05	5.17051e-05
74	>hCoVN19/USA/WANUW154/2020|EPI_ISL_416692|2020N03N14	-0.00711272	-0.00363326	-0.00028135	0.00100992	-0.000532683	0.00104599	-9.65448e-05	8.62327e-05	4.082e-06	-2.08066e-07	2.37102e-05	-8.43421e-05	0.00013503	-9.67825e-05	6.7099e-05	-1.42309e-05	1.49449e-05	9.56314e-06	-0.000190844	2.60723e-05	-2.43731e-05	6.48301e-06	-1.88273e-05	4.56955e-06	-5.35359e-06	0.000392462	-0.000372107	9.15469e-05	-4.10679e-06	-2.69862e-06	-1.45821e-05	1.01651e-05	-6.91002e-06	-1.54974e-05	2.85213e-06	-2.13652e-05	1.01347e-05	7.04007e-06	-1.17094e-05	4.74945e-06
75	>hCoVN19/USA/WANUW155/2020|EPI_ISL_416693|2020N03N12	0.00487302	-0.00172268	-0.00350043	-0.000575314	-5.44564e-05	0.00116778	-0.000105734	3.1949e-05	9.81572e-05	-2.67437e-05	3.05767e-05	-5.81872e-05	2.26653e-05	-6.64153e-05	-0.000126893	-0.000459261	0.000175042	-4.53203e-05	-1.53357e-05	-4.7071e-05	7.22526e-06	0.000102641	-8.56732e-06	1.11474e-05	5.0363e-06	-6.61147e-06	2.83098e-06	2.90894e-05	1.8598e-05	1.60429e-05	-2.23771e-05	-2.11455e-05	1.51318e-05	-1.20526e-05	2.04625e-05	-0.000262364	7.38821e-05	1.14909e-05	1.6396e-05	3.6443e-05
76	>hCoVN19/USA/WANUW160/2020|EPI_ISL_416698|2020N03N13	0.00487154	-0.00172144	-0.00349404	-0.000573947	-5.43128e-05	0.00116777	-0.00010537	3.1857e-05	9.7313e-05	-2.65433e-05	3.06473e-05	-5.85172e-05	2.27186e-05	-6.59972e-05	-0.000125942	-0.000454935	0.000173336	-4.48607e-05	-1.51282e-05	-4.63869e-05	6.74523e-06	0.000101297	-8.46213e-06	1.09659e-05	4.98274e-06	-6.54216e-06	2.85998e-06	2.89844e-05	1.80506e-05	1.61929e-05	-2.16966e-05	-2.0545e-05	1.47754e-05	-1.19152e-05	1.99626e-05	-0.000255263	7.12696e-05	1.12832e-05	1.62783e-05	3.51428e-05
77	>hCoVN19/USA/WANUW161/2020|EPI_ISL_416699|2020N03N13	0.00487146	-0.00172151	-0.003494	-0.000573994	-5.42058e-05	0.00116313	-0.000105161	3.17031e-05	9.74661e-05	-2.65232e-05	3.03323e-05	-5.76905e-05	2.24852e-05	-6.55983e-05	-0.000126008	-0.000454698	0.000173233	-4.53631e-05	-1.42289e-05	-4.65069e-05	7.19364e-06	0.000101228	-8.33931e-06	1.13324e-05	4.98532e-06	-6.13135e-06	2.59264e-06	2.85729e-05	1.82328e-05	1.56647e-05	-2.20027e-05	-2.05004e-05	1.46326e-05	-1.17588e-05	1.99351e-05	-0.000255072	7.21456e-05	1.07356e-05	1.59487e-05	3.47404e-05
78	>hCoVN19/Australia/VIC121/2020|EPI_ISL_419723|2020N03N18	-0.00215197	0.00672342	-0.0016464	0.00346783	0.00148366	0.000731107	-0.000276067	0.000758252	-0.00199902	-0.000867279	0.00380547	0.000585659	-6.3228e-06	-0.000536164	0.000633886	-0.000260879	-0.000101783	-0.000304023	0.000572682	9.78921e-06	0.000261108	-2.20976e-06	-0.000704118	0.000210256	1.24937e-05	-0.00116532	-0.000819483	0.00094714	2.99314e-05	0.000485126	8.11036e-05	-0.00030228	1.2402e-05	0.00415913	9.51404e-05	-6.45957e-05	-0.0001659	-0.00123596	-8.73941e-05	-0.000437777
79	>hCoVN19/USA/WANUW158/2020|EPI_ISL_416696|2020N03N13	-0.00406514	1.22458e-06	0.00042677	-0.00258564	0.00176934	0.00116297	0.000180855	-0.000394299	-5.20382e-05	2.42372e-05	3.2953e-05	7.61695e-05	9.79548e-05	0.000873878	-0.000804991	-2.38434e-05	-0.000297748	-0.00110778	0.00199899	5.97534e-05	9.01538e-05	6.81664e-06	0.000243848	2.21048e-05	-8.56928e-06	-0.000288377	-0.000104289	3.86713e-05	-1.22084e-05	-1.92544e-05	-1.08013e-05	-1.27039e-05	8.46627e-06	-3.63027e-05	3.7882e-06	-1.35557e-05	-3.34796e-05	1.81821e-05	2.38299e-05	1.24703e-05
80	>hCoVN19/Australia/VIC120/2020|EPI_ISL_419722|2020N03N19	-0.00218974	0.00670714	-0.0016912	0.00350319	0.00146338	0.000742462	-0.00028047	0.000751705	-0.000118008	-0.000114691	0.00353717	0.0014921	-0.000129265	-0.000788912	0.000500484	-9.42487e-05	-0.000168419	-0.000329331	0.000507204	-7.90442e-06	0.000311876	6.45172e-06	-0.000806432	0.000137245	2.05138e-05	-0.000943771	-0.00129479	0.000604211	0.000100172	0.00038752	0.000157614	-0.000506455	7.5772e-05	0.00489688	0.000121991	-0.000156628	4.23076e-05	-0.00105106	0.00122903	-0.000824682
81	>hCoVN19/USA/WANUW159/2020|EPI_ISL_416697|2020N03N13	0.00360126	-0.000704005	0.00166084	0.000477675	0.000113903	0.00125129	2.89473e-05	8.48573e-06	-4.10263e-05	0.00013463	-1.87667e-05	1.58489e-05	1.49426e-05	3.94145e-05	0.000157116	0.000115014	-6.39989e-05	-0.000268645	-0.000110141	-0.000695651	-0.000109634	9.32584e-06	-3.89026e-05	1.93809e-06	0.000128979	-1.58629e-05	-1.71073e-05	-3.2092e-05	-3.7615e-06	2.34347e-05	-0.000182064	0.00020692	-0.000198942	2.45323e-05	4.77619e-05	2.99814e-05	4.76758e-05	5.36593e-05	-2.29788e-05	-0.000139542
82	>hCoVN19/Australia/VIC116/2020|EPI_ISL_419721|2020N03N19	-0.00216308	0.00678195	-0.00166579	0.00353092	0.00155609	0.000878998	-0.000413945	0.000898942	8.24672e-05	0.000117421	-0.00468331	-0.00219534	0.000202073	0.000170982	-6.40104e-05	-5.71056e-05	-2.98402e-05	-0.000213782	0.000350315	1.18401e-05	0.000139281	4.13925e-07	-0.000453106	0.000100743	1.85299e-05	-0.000421473	-0.000348987	0.000458692	-6.93653e-06	-0.001078	-2.95384e-05	-7.30752e-05	-2.67219e-05	0.00100005	7.71458e-05	-6.86872e-05	-0.000243367	0.00109996	0.000436115	0.000197116
83	>hCoVN19/Australia/VIC126/2020|EPI_ISL_419728|2020N03N20	-0.00447524	0.0011811	-0.0002097	-0.00198539	0.00680133	0.00122919	-0.000893154	-0.0062241	-5.88293e-05	-4.22507e-05	2.44548e-05	-0.000325519	-8.81387e-05	-0.000777222	0.000723664	0.000480958	0.0014723	0.00123972	-0.00221524	-7.76442e-05	-0.000417589	4.20962e-06	0.000798327	3.63626e-05	-3.38002e-05	-0.000257736	-0.000361623	-7.72394e-06	-1.19853e-05	5.86336e-06	-1.44639e-05	-4.3407e-06	-1.08085e-05	1.41789e-05	1.59675e-05	-5.59676e-05	-1.72006e-05	-3.40345e-05	9.37798e-06	-2.18958e-05
84	>hCoVN19/Australia/VIC117/2020|EPI_ISL_419727|2020N03N19	-0.00434828	1.35963e-05	0.000717181	-0.00533979	0.00504644	0.00111499	0.00410543	0.00640936	0.000124348	-6.85997e-05	4.98209e-05	-0.000522703	-0.000116707	-0.00179019	0.00134804	4.24647e-05	0.000381393	0.00102127	-0.00182605	-4.41564e-05	-0.000121334	3.74548e-06	-9.87669e-05	-1.33324e-05	7.3067e-06	0.000158754	7.62665e-05	8.90994e-06	-9.35264e-06	4.70571e-05	2.51819e-05	5.47928e-06	1.9248e-06	1.70128e-05	-1.64161e-06	-4.82734e-06	-6.01872e-06	-1.44256e-05	5.17156e-05	-5.57819e-06
85	>hCoVN19/Australia/VIC119/2020|EPI_ISL_419726|2020N03N19	0.00360167	-0.000703894	0.00166228	0.000482717	0.000115377	0.0010044	3.44954e-05	7.95314e-06	-0.000109302	0.000104571	-1.96985e-05	2.33342e-05	8.19461e-06	5.79815e-05	0.000169085	0.00010766	-6.36034e-05	-0.000265599	-0.000115918	-0.000710535	-9.30565e-05	5.79807e-06	-2.88382e-05	5.09913e-06	0.000138859	-2.03061e-05	-1.31946e-07	5.5085e-05	-2.62611e-06	5.08382e-06	-0.000181061	0.000195088	-0.000192295	4.08143e-05	4.49299e-05	3.567e-05	7.95944e-05	7.12833e-05	5.1615e-05	-0.00015113
86	>hCoVN19/Australia/VIC114/2020|EPI_ISL_419725|2020N03N18	0.00371626	-0.000759207	0.00206314	0.000655306	0.00017126	0.0012954	0.000110076	-8.37635e-06	-0.00126011	0.000915655	-0.000565267	0.00104698	-0.000195226	-0.00156454	-0.00149661	-0.000221976	0.000209338	-0.000188599	-0.000114204	0.000865558	3.47021e-05	2.54508e-06	2.80002e-05	-5.99112e-06	-1.42459e-05	1.6895e-05	3.07204e-05	2.89788e-05	-9.07615e-06	2.8242e-05	-3.17628e-05	2.52047e-05	-2.24886e-05	2.0444e-05	2.2307e-05	6.60864e-06	-1.01207e-06	9.9387e-05	-0.000100901	-9.83177e-05
87	>hCoVN19/Australia/VIC118/2020|EPI_ISL_419719|2020N03N20	-0.0071984	-0.00373089	-0.000281659	0.00112041	-0.00060761	0.000878946	-0.000119673	0.00011172	-9.75483e-05	-4.75463e-05	3.47331e-05	-0.000102954	0.000194115	-9.78952e-05	0.000117278	-2.48291e-05	1.14821e-05	2.53731e-05	-0.000441758	3.72075e-05	-2.53499e-05	-9.65703e-07	-7.43688e-05	-4.4523e-05	5.61939e-05	-0.0024725	0.0021962	-0.000325831	1.40655e-05	2.27247e-06	-3.0964e-06	-4.73061e-05	2.41967e-05	3.92548e-05	-2.76251e-07	1.1564e-06	6.03507e-05	0.000250659	0.000830191	-0.000196499
88	>hCoVN19/Australia/VIC109/2020|EPI_ISL_419718|2020N03N18	0.00360126	-0.000704005	0.00166084	0.000477675	0.000113903	0.00125129	2.89473e-05	8.48573e-06	-4.10263e-05	0.00013463	-1.87667e-05	1.58489e-05	1.49426e-05	3.94145e-05	0.000157116	0.000115014	-6.39989e-05	-0.000268645	-0.000110141	-0.000695651	-0.000109634	9.32584e-06	-3.89026e-05	1.93809e-06	0.000128979	-1.58629e-05	-1.71073e-05	-3.2092e-05	-3.7615e-06	2.34347e-05	-0.000182064	0.00020692	-0.000198942	2.45323e-05	4.77619e-05	2.99814e-05	4.76758e-05	5.36593e-05	-2.29788e-05	-0.000139542
89	>hCoVN19/USA/WANUW142/2020|EPI_ISL_416680|2020N03N11	-0.00708862	-0.00359831	-0.000262261	0.00097916	-0.00051209	0.00116855	-9.59583e-05	8.34848e-05	-4.24493e-06	2.3107e-07	3.46082e-05	-0.000105588	0.000130524	-9.09064e-05	5.68753e-05	-5.69536e-06	1.05039e-05	7.44352e-06	-0.000162219	2.72103e-05	-3.60931e-05	4.93994e-06	-1.61199e-05	1.02427e-06	-9.1636e-07	0.000295057	-0.000276041	8.60688e-05	-1.10988e-05	1.95491e-05	-2.01018e-06	1.23698e-05	-5.13051e-06	-1.76528e-05	2.3047e-06	-1.22049e-06	-2.21799e-05	8.46495e-06	8.31455e-06	-7.50289e-06
90	>hCoVN19/Switzerland/GE5373/2020|EPI_ISL_414020|2020N02N27	0.00371626	-0.000759207	0.00206314	0.000655306	0.00017126	0.0012954	0.000110076	-8.37635e-06	-0.00126011	0.000915655	-0.000565267	0.00104698	-0.000195226	-0.00156454	-0.00149661	-0.000221976	0.000209338	-0.000188599	-0.000114204	0.000865558	3.47021e-05	2.54508e-06	2.80002e-05	-5.99112e-06	-1.42459e-05	1.6895e-05	3.07204e-05	2.89788e-05	-9.07615e-06	2.8242e-05	-3.17628e-05	2.52047e-05	-2.24886e-05	2.0444e-05	2.2307e-05	6.60864e-06	-1.01207e-06	9.9387e-05	-0.000100901	-9.83177e-05
91	>hCoVN19/USA/WANUW145/2020|EPI_ISL_416683|2020N03N15	-0.00708862	-0.00359832	-0.000262278	0.000979111	-0.000512126	0.00117326	-9.61018e-05	8.35673e-05	-4.41003e-06	2.3456e-07	3.49109e-05	-0.000106367	0.000130754	-9.10363e-05	5.67486e-05	-5.72989e-06	1.05263e-05	7.39541e-06	-0.000162217	2.73066e-05	-3.64831e-05	5.00774e-06	-1.61464e-05	1.04713e-06	-8.75012e-07	0.000295	-0.00027595	8.65478e-05	-1.12705e-05	2.00641e-05	-1.84676e-06	1.24687e-05	-5.12284e-06	-1.78149e-05	2.35165e-06	-1.36111e-06	-2.27371e-05	8.60505e-06	8.70437e-06	-7.69778e-06
92	>hCoVN19/USA/WANUW146/2020|EPI_ISL_416684|2020N03N14	-0.00712612	-0.00363819	-0.000270623	0.00101966	-0.00055143	0.0011608	-8.63405e-05	7.96351e-05	-1.57366e-06	1.13635e-07	3.45234e-05	-0.000103427	0.000146215	-9.20601e-05	6.5708e-05	4.20249e-05	0.000138544	1.54183e-05	-0.000214713	2.89678e-05	-5.18637e-05	4.93181e-06	3.82406e-05	9.21083e-06	-8.42087e-06	0.000367719	-0.000496835	0.000123172	-1.35181e-05	1.75938e-06	-1.34437e-05	1.91236e-05	-1.17545e-05	-5.0645e-05	5.66229e-06	-9.39325e-06	-1.92001e-05	-1.80512e-06	6.40226e-06	-1.62865e-05
93	>hCoVN19/USA/WANUW143/2020|EPI_ISL_416681|2020N03N11	-0.00708648	-0.00359573	-0.000261814	0.000976635	-0.000510527	0.00117322	-9.57835e-05	8.31978e-05	-4.54361e-06	2.36458e-07	3.49485e-05	-0.000106329	0.000129967	-9.04183e-05	5.61297e-05	-5.70993e-06	1.04414e-05	7.24752e-06	-0.000160297	2.70616e-05	-3.63779e-05	5.00579e-06	-1.59289e-05	1.05082e-06	-8.18412e-07	0.000289292	-0.000270542	8.53036e-05	-1.12092e-05	2.01248e-05	-1.64449e-06	1.2268e-05	-4.99201e-06	-1.75349e-05	2.33471e-06	-1.46079e-06	-2.26421e-05	8.48393e-06	8.81912e-06	-7.65059e-06
94	>hCoVN19/Switzerland/GE9586/2020|EPI_ISL_414022|2020N02N27	0.00361881	-0.00071212	0.00171134	0.000498446	0.000120572	0.00125467	3.40299e-05	7.81543e-06	-4.26783e-05	0.000151904	-2.72441e-05	3.23123e-05	1.27643e-05	4.75978e-05	0.00018473	0.000136282	-7.66972e-05	-0.000329229	-0.000136475	-0.000875333	-0.00013152	1.06476e-05	-5.08053e-05	2.53465e-06	0.00018643	-2.20935e-05	-2.81029e-05	-6.10988e-05	-1.3872e-06	2.14674e-05	-0.000293226	0.000328019	-0.00032384	4.4699e-05	8.36907e-05	5.27664e-05	0.000107134	0.000105334	-6.83755e-05	-0.000292166
95	>hCoVN19/Switzerland/BL0902/2020|EPI_ISL_414021|2020N02N27	0.00361881	-0.00071212	0.00171134	0.000498446	0.000120572	0.00125467	3.40299e-05	7.81543e-06	-4.26783e-05	0.000151904	-2.72441e-05	3.23123e-05	1.27643e-05	4.75978e-05	0.00018473	0.000136282	-7.66972e-05	-0.000329229	-0.000136475	-0.000875333	-0.00013152	1.06476e-05	-5.08053e-05	2.53465e-06	0.00018643	-2.20935e-05	-2.81029e-05	-6.10988e-05	-1.3872e-06	2.14674e-05	-0.000293226	0.000328019	-0.00032384	4.4699e-05	8.36907e-05	5.27664e-05	0.000107134	0.000105334	-6.83755e-05	-0.000292166
96	>hCoVN19/USA/WANUW144/2020|EPI_ISL_416682|2020N03N09	-0.0071637	-0.00365357	-0.000259337	0.000974899	-0.000522885	0.00115857	-1.54749e-05	3.00951e-05	-3.66683e-06	6.32798e-06	3.81954e-05	-0.000139474	-0.00028794	2.13662e-05	-2.55584e-05	1.06552e-05	-4.33224e-05	-0.000265362	0.000243807	4.87551e-06	-6.49017e-06	4.49617e-06	5.72264e-05	-2.61196e-06	2.01627e-05	0.000629229	-0.000457845	0.000136064	-1.32172e-05	6.30816e-06	-7.42419e-05	8.4264e-05	-7.84121e-05	-6.09706e-05	7.20472e-06	4.76293e-05	0.000198987	-0.000295567	5.74136e-05	-0.000361255
97	>hCoVN19/USA/WANUW149/2020|EPI_ISL_416687|2020N03N14	-0.00708862	-0.00359832	-0.000262278	0.000979111	-0.000512126	0.00117326	-9.61018e-05	8.35673e-05	-4.41003e-06	2.3456e-07	3.49109e-05	-0.000106367	0.000130754	-9.10363e-05	5.67486e-05	-5.72989e-06	1.05263e-05	7.39541e-06	-0.000162217	2.73066e-05	-3.64831e-05	5.00774e-06	-1.61464e-05	1.04713e-06	-8.75012e-07	0.000295	-0.00027595	8.65478e-05	-1.12705e-05	2.00641e-05	-1.84676e-06	1.24687e-05	-5.12284e-06	-1.78149e-05	2.35165e-06	-1.36111e-06	-2.27371e-05	8.60505e-06	8.70437e-06	-7.69778e-06
98	>hCoVN19/USA/VANDCLSN0021/2020|EPI_ISL_419713|2020N03N11	-0.00405625	-5.04418e-07	0.000420704	-0.00255196	0.00174197	0.00111268	0.000178229	-0.000384061	-3.08732e-05	-7.60688e-06	3.27881e-05	6.82148e-05	9.38692e-05	0.000836234	-0.000781226	-3.50865e-05	-0.000278686	-0.00103071	0.00188045	8.03453e-05	0.000106324	8.50664e-06	0.00022964	1.24274e-05	-1.83857e-05	-0.00027236	-0.000109194	1.65426e-05	-1.5532e-05	4.4515e-05	0.000436855	0.000334237	-0.000176467	-4.29167e-05	4.69812e-05	-2.2813e-05	-0.000214661	5.42593e-06	3.54058e-05	-3.66722e-05
99	>hCoVN19/USA/WANUW150/2020|EPI_ISL_416688|2020N03N14	-0.00708648	-0.00359573	-0.000261814	0.000976635	-0.000510527	0.00117323	-9.57837e-05	8.31979e-05	-4.54384e-06	2.36463e-07	3.49489e-05	-0.00010633	0.000129967	-9.04184e-05	5.61295e-05	-5.70997e-06	1.04414e-05	7.24743e-06	-0.000160297	2.70617e-05	-3.63785e-05	5.00589e-06	-1.5929e-05	1.05086e-06	-8.18355e-07	0.000289292	-0.000270542	8.53043e-05	-1.12095e-05	2.01255e-05	-1.64426e-06	1.22682e-05	-4.99199e-06	-1.75351e-05	2.33477e-06	-1.46098e-06	-2.26429e-05	8.48412e-06	8.81965e-06	-7.65086e-06
100	>hCoVN19/Switzerland/VD5615/2020|EPI_ISL_414023|2020N03N01	0.00360344	-0.000705009	0.00166698	0.000480188	0.000114707	0.00124963	2.95851e-05	8.37671e-06	-4.11862e-05	0.000136632	-1.98167e-05	1.80541e-05	1.45958e-05	4.03712e-05	0.000160192	0.000117331	-6.53348e-05	-0.000274825	-0.000112847	-0.000713729	-0.000111664	9.41737e-06	-4.00345e-05	1.94761e-06	0.000133873	-1.63464e-05	-1.80123e-05	-3.46438e-05	-3.48216e-06	2.31992e-05	-0.000191375	0.00021703	-0.000209024	2.62284e-05	5.03343e-05	3.20964e-05	5.19417e-05	5.6729e-05	-2.54705e-05	-0.000148117
101	>hCoVN19/USA/VANDCLSN0020/2020|EPI_ISL_419712|2020N03N10	0.00437224	-0.00131744	-0.00110603	-3.59799e-05	9.85384e-05	0.00121304	-0.000162655	0.000108506	-0.00041466	-2.3803e-06	1.50355e-06	-4.0878e-05	3.58584e-05	0.000367325	0.000521228	0.0030063	-0.00113043	0.000511141	0.000169945	0.000895123	-1.16789e-05	-6.92182e-05	4.48869e-05	-0.00278025	-2.3427e-05	-0.000128999	-0.000177355	7.72696e-05	-7.95121e-05	-1.56546e-05	6.80051e-05	-0.000135786	9.88313e-05	-1.24321e-05	-1.50195e-05	2.98621e-05	-3.51667e-05	3.77917e-06	6.27454e-06	1.6443e-05
102	>hCoVN19/USA/WANUW147/2020|EPI_ISL_416685|2020N03N15	-0.00708648	-0.00359573	-0.000261814	0.000976635	-0.000510527	0.00117323	-9.57837e-05	8.31979e-05	-4.54384e-06	2.36463e-07	3.49489e-05	-0.00010633	0.000129967	-9.04184e-05	5.61295e-05	-5.70997e-06	1.04414e-05	7.24743e-06	-0.000160297	2.70617e-05	-3.63785e-05	5.00589e-06	-1.5929e-05	1.05086e-06	-8.18355e-07	0.000289292	-0.000270542	8.53043e-05	-1.12095e-05	2.01255e-05	-1.64426e-06	1.22682e-05	-4.99199e-06	-1.75351e-05	2.33477e-06	-1.46098e-06	-2.26429e-05	8.48412e-06	8.81965e-06	-7.65086e-06
103	>hCoVN19/USA/VANDCLSN0017/2020|EPI_ISL_419711|2020N03N11	-0.00708648	-0.00359573	-0.000261814	0.000976635	-0.000510527	0.00117323	-9.57837e-05	8.31979e-05	-4.54384e-06	2.36463e-07	3.49489e-05	-0.00010633	0.000129967	-9.04184e-05	5.61295e-05	-5.70997e-06	1.04414e-05	7.24743e-06	-0.000160297	2.70617e-05	-3.63785e-05	5.00589e-06	-1.5929e-05	1.05086e-06	-8.18355e-07	0.000289292	-0.000270542	8.53043e-05	-1.12095e-05	2.01255e-05	-1.64426e-06	1.22682e-05	-4.99199e-06	-1.75351e-05	2.33477e-06	-1.46098e-06	-2.26429e-05	8.48412e-06	8.81965e-06	-7.65086e-06
104	>hCoVN19/USA/WANUW148/2020|EPI_ISL_416686|2020N03N14	-0.00709292	-0.00360349	-0.000263211	0.0009841	-0.000515355	0.00117332	-9.67472e-05	8.43182e-05	-4.13674e-06	2.30669e-07	3.48331e-05	-0.000106441	0.000132365	-9.23028e-05	5.80194e-05	-5.77089e-06	1.07013e-05	7.70197e-06	-0.000166198	2.78156e-05	-3.6701e-05	5.0116e-06	-1.66014e-05	1.03926e-06	-9.95039e-07	0.000307113	-0.000287432	8.9192e-05	-1.14005e-05	1.99326e-05	-2.28215e-06	1.29006e-05	-5.40488e-06	-1.84191e-05	2.38834e-06	-1.14336e-06	-2.29428e-05	8.87089e-06	8.45076e-06	-7.80107e-06
105	>hCoVN19/USA/VANDCLSN0016/2020|EPI_ISL_419710|2020N03N12	0.00438199	-0.00132444	-0.00112905	-3.76221e-05	0.000100762	0.00113556	-0.000164524	0.000110143	-0.00042319	-3.99778e-06	-6.18055e-06	-2.52934e-05	3.21494e-05	0.0003847	0.000544909	0.00314558	-0.00118507	0.000542615	0.000179306	0.000950535	-1.93328e-06	-7.20479e-05	4.75857e-05	-0.00306311	-2.6326e-05	-0.000142708	-0.000200022	7.39643e-05	-8.24873e-05	-2.25268e-05	7.77561e-05	-0.000154442	0.000111323	-1.22389e-05	-1.58953e-05	8.04386e-06	-1.84315e-05	2.50321e-06	-1.9271e-06	3.05099e-05
106	>hCoVN19/Australia/VIC115/2020|EPI_ISL_419717|2020N03N19	-0.00719487	-0.00372819	-0.000286604	0.00111362	-0.000601745	0.00116497	-0.000116344	0.000107771	-2.70988e-05	-1.77358e-05	3.77774e-05	-0.000123414	0.000200412	-0.000132662	0.000111589	-1.54715e-05	1.80039e-05	1.55011e-05	-0.000405217	6.82122e-05	-4.36794e-05	3.86935e-06	-6.99272e-05	-4.70541e-05	3.41326e-05	-0.00235393	0.00208454	-0.000451392	9.96503e-06	3.75468e-05	4.20156e-06	-2.72932e-05	1.84441e-05	-1.2812e-05	3.21401e-06	-1.62615e-05	-3.94279e-05	-9.59369e-06	-3.98474e-05	5.02071e-06
107	>hCoVN19/Scotland/CVR05/2020|EPI_ISL_414027|2020N03N04	0.00364557	-0.000727941	0.0018	0.000541098	0.000130022	0.00125322	5.21012e-05	5.78786e-06	-0.000260808	0.000104151	-9.30139e-06	-3.57857e-05	2.45072e-05	9.73657e-05	0.000288829	0.000164366	-9.96907e-05	-0.000547272	-0.000214161	-0.00158553	-0.000229697	1.583e-05	-0.000102806	0.000124566	0.000866081	1.71228e-05	-0.000213731	-0.000737061	8.07292e-05	-0.000168199	0.0020296	-0.00190897	0.00118519	-0.000208636	-0.000160501	-0.000116923	-0.000213256	-9.30537e-05	6.61018e-05	0.000262082
108	>hCoVN19/Australia/VIC110/2020|EPI_ISL_419716|2020N03N18	-0.00719487	-0.00372819	-0.000286604	0.00111362	-0.000601745	0.00116497	-0.000116344	0.000107771	-2.70988e-05	-1.77358e-05	3.77774e-05	-0.000123414	0.000200412	-0.000132662	0.000111589	-1.54715e-05	1.80039e-05	1.55011e-05	-0.000405217	6.82122e-05	-4.36794e-05	3.86935e-06	-6.99272e-05	-4.70541e-05	3.41326e-05	-0.00235393	0.00208454	-0.000451392	9.96503e-06	3.75468e-05	4.20156e-06	-2.72932e-05	1.84441e-05	-1.2812e-05	3.21401e-06	-1.62615e-05	-3.94279e-05	-9.59369e-06	-3.98474e-05	5.02071e-06
109	>hCoVN19/Australia/VIC111/2020|EPI_ISL_419715|2020N03N18	-0.00719487	-0.00372819	-0.000286604	0.00111362	-0.000601745	0.00116497	-0.000116344	0.000107771	-2.70988e-05	-1.77358e-05	3.77774e-05	-0.000123414	0.000200412	-0.000132662	0.000111589	-1.54715e-05	1.80039e-05	1.55011e-05	-0.000405217	6.82122e-05	-4.36794e-05	3.86935e-06	-6.99272e-05	-4.70541e-05	3.41326e-05	-0.00235393	0.00208454	-0.000451392	9.96503e-06	3.75468e-05	4.20156e-06	-2.72932e-05	1.84441e-05	-1.2812e-05	3.21401e-06	-1.62615e-05	-3.94279e-05	-9.59369e-06	-3.98474e-05	5.02071e-06
110	>hCoVN19/Australia/VIC108/2020|EPI_ISL_419714|2020N03N18	-0.00434828	1.35963e-05	0.000717181	-0.00533979	0.00504644	0.00111499	0.00410543	0.00640936	0.000124348	-6.85997e-05	4.98209e-05	-0.000522703	-0.000116707	-0.00179019	0.00134804	4.24647e-05	0.000381393	0.00102127	-0.00182605	-4.41564e-05	-0.000121334	3.74548e-06	-9.87669e-05	-1.33324e-05	7.3067e-06	0.000158754	7.62665e-05	8.90994e-06	-9.35264e-06	4.70571e-05	2.51819e-05	5.47928e-06	1.9248e-06	1.70128e-05	-1.64161e-06	-4.82734e-06	-6.01872e-06	-1.44256e-05	5.17156e-05	-5.57819e-06
111	>hCoVN19/Spain/PaisVasco201602/2020|EPI_ISL_419709|2020N03N04	-0.00439576	0.00107662	-0.000189474	-0.00169655	0.00586429	0.00122798	-0.000854788	-0.00449984	-4.53067e-05	-2.62941e-05	2.1307e-05	-0.000259498	-5.02031e-05	-0.000584305	0.000462735	-0.000110317	-0.000171637	0.000552198	-0.000960937	-1.04447e-05	-9.84517e-05	3.87477e-06	-5.58699e-05	-2.41527e-05	1.88543e-05	0.000244514	0.000255471	-2.93153e-06	-4.8147e-06	6.46026e-05	1.93776e-05	5.05508e-06	4.24567e-06	3.90755e-05	-1.93668e-06	4.91315e-06	-2.03695e-05	2.82075e-05	1.01153e-05	3.89344e-06
112	>hCoVN19/USA/VANDCLSN0014/2020|EPI_ISL_419708|2020N03N12	0.00487201	-0.00172584	-0.00349666	-0.000570805	-5.53202e-05	0.00116729	-0.000104945	3.20817e-05	0.000110643	-4.85167e-05	3.40609e-05	-6.60446e-05	2.4674e-05	-6.7633e-05	-0.000133908	-0.000463242	0.000176505	-3.89797e-05	-1.61776e-05	-3.33872e-05	1.37867e-05	0.000102729	-6.92255e-06	1.13735e-05	2.48445e-06	-1.91961e-06	-4.50223e-06	3.23946e-05	1.57866e-05	1.61075e-05	-6.7232e-06	-1.69305e-05	1.5243e-05	-8.60382e-06	1.46746e-05	-0.000253517	0.000102101	1.64882e-05	1.57202e-05	4.71671e-05
113	>hCoVN19/Spain/Catalua201397/2020|EPI_ISL_419707|2020	0.00371626	-0.000759207	0.00206314	0.000655306	0.00017126	0.0012954	0.000110076	-8.37635e-06	-0.00126011	0.000915655	-0.000565267	0.00104698	-0.000195226	-0.00156454	-0.00149661	-0.000221976	0.000209338	-0.000188599	-0.000114204	0.000865558	3.47021e-05	2.54508e-06	2.80002e-05	-5.99112e-06	-1.42459e-05	1.6895e-05	3.07204e-05	2.89788e-05	-9.07615e-06	2.8242e-05	-3.17628e-05	2.52047e-05	-2.24886e-05	2.0444e-05	2.2307e-05	6.60864e-06	-1.01207e-06	9.9387e-05	-0.000100901	-9.83177e-05
114	>hCoVN19/Australia/VIC22/2020|EPI_ISL_419742|2020N03N09	0.00488188	-0.00173015	-0.00353962	-0.000583156	-5.52828e-05	0.0011577	-0.000107824	3.2747e-05	0.000103955	-2.80997e-05	3.1953e-05	-5.17378e-05	2.15483e-05	-6.9412e-05	-0.000131646	-0.000488481	0.000186407	-4.87546e-05	-1.72453e-05	-5.30135e-05	1.44265e-05	0.00011177	-1.25479e-05	1.32177e-05	6.21579e-06	-5.97279e-06	-1.35456e-05	3.67933e-05	2.57416e-05	1.04958e-05	-2.49588e-05	-3.90516e-05	2.2077e-05	6.04766e-05	2.6379e-05	-0.000329448	0.000116086	-1.61831e-06	9.22586e-05	2.14909e-05
115	>hCoVN19/Finland/14M77/2020|EPI_ISL_418410|2020N03N14	0.00371626	-0.000759207	0.00206314	0.000655306	0.00017126	0.00129537	0.000110077	-8.37691e-06	-0.0012601	0.000915655	-0.000565269	0.00104698	-0.000195228	-0.00156454	-0.00149661	-0.000221976	0.000209338	-0.000188599	-0.000114204	0.000865557	3.47048e-05	2.54461e-06	2.80003e-05	-5.99129e-06	-1.42462e-05	1.68954e-05	3.07198e-05	2.89755e-05	-9.07496e-06	2.82385e-05	-3.17639e-05	2.5204e-05	-2.24886e-05	2.04451e-05	2.23067e-05	6.60961e-06	-1.00825e-06	9.9386e-05	-0.000100904	-9.83163e-05
116	>hCoVN19/Australia/VIC20/2020|EPI_ISL_419741|2020N03N08	-0.00719487	-0.00372819	-0.000286604	0.00111362	-0.000601745	0.00116497	-0.000116344	0.000107771	-2.70988e-05	-1.77358e-05	3.77774e-05	-0.000123414	0.000200412	-0.000132662	0.000111589	-1.54715e-05	1.80039e-05	1.55011e-05	-0.000405217	6.82122e-05	-4.36794e-05	3.86935e-06	-6.99272e-05	-4.70541e-05	3.41326e-05	-0.00235393	0.00208454	-0.000451392	9.96503e-06	3.75468e-05	4.20156e-06	-2.72932e-05	1.84441e-05	-1.2812e-05	3.21401e-06	-1.62615e-05	-3.94279e-05	-9.59369e-06	-3.98474e-05	5.02071e-06
117	>hCoVN19/Australia/VIC21/2020|EPI_ISL_419740|2020N03N09	-0.00216486	0.0067622	-0.00166368	0.00349873	0.0015368	0.00119592	-0.000415107	0.000886214	0.000158154	0.000139544	-0.00463167	-0.002207	0.000214342	0.000160665	-6.53041e-05	-4.64104e-05	-2.81655e-05	-0.000208211	0.000345908	2.63253e-05	0.000107012	5.46235e-06	-0.000435104	9.10923e-05	3.84047e-06	-0.000444769	-0.00029166	0.000307434	-1.12564e-05	-0.00099997	-2.43514e-05	-4.94346e-05	-3.12258e-05	0.000870531	7.50432e-05	-7.6644e-05	-0.000303657	0.000884971	-5.88833e-05	0.000289958
118	>hCoVN19/Australia/VIC27/2020|EPI_ISL_419746|2020N03N10	-0.00434828	1.35963e-05	0.000717181	-0.00533979	0.00504644	0.00111499	0.00410543	0.00640936	0.000124348	-6.85997e-05	4.98209e-05	-0.000522703	-0.000116707	-0.00179019	0.00134804	4.24647e-05	0.000381393	0.00102127	-0.00182605	-4.41564e-05	-0.000121334	3.74548e-06	-9.87669e-05	-1.33324e-05	7.3067e-06	0.000158754	7.62665e-05	8.90994e-06	-9.35264e-06	4.70571e-05	2.51819e-05	5.47928e-06	1.9248e-06	1.70128e-05	-1.64161e-06	-4.82734e-06	-6.01872e-06	-1.44256e-05	5.17156e-05	-5.57819e-06
119	>hCoVN19/France/ARA09434/2020|EPI_ISL_418414|2020N03N15	0.0037114	-0.000737659	0.0020693	0.000588613	0.000116694	0.00128256	2.27163e-05	8.79156e-06	-4.08202e-05	0.00136197	3.95371e-05	2.47643e-05	5.51624e-05	0.0013554	0.00230478	-0.00130873	0.000393933	0.00053429	0.000489573	0.00133124	1.36914e-05	-4.38841e-07	0.000231939	3.19959e-06	-8.12109e-05	-2.1713e-05	-1.89724e-07	5.33725e-05	2.24712e-05	-1.1419e-05	6.89661e-05	-6.20283e-05	6.15467e-05	-1.84255e-05	-0.00012364	-4.99544e-05	-5.86675e-05	-3.47258e-05	4.27232e-05	2.75769e-05
120	>hCoVN19/Australia/VIC26/2020|EPI_ISL_419745|2020N03N10	-0.00153896	0.0026566	0.000798556	-0.00297238	-0.00201117	0.00100739	-0.00350893	0.000345342	0.000175134	-0.000364816	-0.000126135	-0.00070585	-8.20086e-05	-0.00257983	0.00160572	9.08785e-05	9.54716e-05	-0.000346586	0.000490588	-0.000111152	0.000789144	1.77497e-05	0.00065693	2.52329e-06	-1.05288e-05	2.88282e-05	4.95957e-05	-6.25242e-06	-0.000293721	-1.99315e-05	2.0476e-05	-3.00244e-05	2.40957e-05	4.70677e-05	0.000222701	2.43301e-05	2.23698e-05	-7.12346e-05	6.94552e-05	2.36037e-05
121	>hCoVN19/France/ARA09428/2020|EPI_ISL_418413|2020N03N15	0.00431093	-0.0012734	-0.00100764	-3.35039e-05	8.21872e-05	0.00121478	-0.000131244	8.29537e-05	-0.000156664	5.35743e-05	-7.29968e-06	-1.48144e-06	2.43909e-05	0.000195946	0.000283255	0.00160686	-0.000582573	0.000206891	6.71622e-05	0.000328141	-2.43559e-05	-1.72536e-05	9.09768e-06	-0.000112782	1.05536e-05	-4.70264e-06	8.89965e-06	2.20528e-05	-1.99664e-06	2.65173e-05	-1.67711e-05	1.11508e-05	-1.0752e-05	-2.01538e-06	5.33171e-06	-2.22258e-05	2.51896e-06	1.37628e-05	5.90362e-06	-2.56952e-05
122	>hCoVN19/Australia/VIC25/2020|EPI_ISL_419744|2020N03N10	-0.00215959	0.00671756	-0.00163194	0.00339859	0.00145547	0.00126636	-0.000274519	0.000718326	-0.000126709	-0.000107687	0.00339097	0.00131864	-0.000109587	-0.000756323	0.000449312	-6.1682e-05	-0.000164996	-0.000304264	0.000527685	4.41826e-05	0.000224454	4.52738e-06	-0.000687561	0.000114865	-8.18807e-06	-0.000923886	-0.000953506	0.000395015	5.71419e-05	0.000417074	0.000109424	-0.000309787	2.1362e-05	0.00367146	8.57736e-05	-4.5741e-05	-0.000171034	-0.00101499	-7.10167e-05	-0.000396698
123	>hCoVN19/France/ARA094100/2020|EPI_ISL_418412|2020N03N15	0.00371365	-0.000738713	0.00207693	0.000591649	0.000117501	0.00128351	2.32222e-05	8.72607e-06	-4.10603e-05	0.0013823	3.95306e-05	2.67149e-05	5.55671e-05	0.001378	0.00234517	-0.001334	0.000401815	0.000547025	0.000501209	0.00136516	1.48556e-05	-5.89042e-07	0.000239062	3.27379e-06	-8.44407e-05	-2.24588e-05	-3.71311e-07	5.45932e-05	2.37771e-05	-1.29983e-05	7.20002e-05	-6.53355e-05	6.46418e-05	-1.90457e-05	-0.000130705	-5.25806e-05	-6.09997e-05	-3.72424e-05	4.46724e-05	2.977e-05
124	>hCoVN19/Australia/VIC23/2020|EPI_ISL_419743|2020N03N09	-0.00216202	0.00676004	-0.00166012	0.0034871	0.00153383	0.00119601	-0.00041282	0.000880973	0.0001569	0.000138661	-0.00459618	-0.00219074	0.000211437	0.000160287	-6.61138e-05	-4.58823e-05	-2.8037e-05	-0.000206139	0.000347456	2.51939e-05	0.000105346	5.48349e-06	-0.000427318	9.05349e-05	3.03364e-06	-0.000376128	-0.000339352	0.000314478	-1.17501e-05	-0.000977034	-2.34552e-05	-4.70051e-05	-3.10873e-05	0.00084826	7.29675e-05	-7.41658e-05	-0.000294703	0.000857953	-5.3792e-05	0.000279802
125	>hCoVN19/France/ARA10165/2020|EPI_ISL_418419|2020N03N16	0.00371703	-0.000740291	0.00208856	0.000596274	0.000118626	0.00128496	2.4212e-05	8.53891e-06	-4.14406e-05	0.00141494	3.95602e-05	2.99123e-05	5.62221e-05	0.00141466	0.00241069	-0.00137512	0.000415514	0.000568141	0.000520892	0.00142226	1.70441e-05	-8.17564e-07	0.000250069	3.03944e-06	-8.98858e-05	-1.9924e-05	3.73599e-06	5.65672e-05	2.62972e-05	-1.4599e-05	7.81742e-05	-7.15883e-05	7.06079e-05	-1.55892e-05	-0.000144568	-5.85113e-05	-6.45983e-05	-4.18855e-05	4.78913e-05	3.49661e-05
126	>hCoVN19/France/ARA10163/2020|EPI_ISL_418418|2020N03N16	0.00371703	-0.000740291	0.00208856	0.000596274	0.000118626	0.00128496	2.4212e-05	8.53891e-06	-4.14406e-05	0.00141494	3.95602e-05	2.99123e-05	5.62221e-05	0.00141466	0.00241069	-0.00137512	0.000415514	0.000568141	0.000520892	0.00142226	1.70441e-05	-8.17564e-07	0.000250069	3.03944e-06	-8.98858e-05	-1.9924e-05	3.73599e-06	5.65672e-05	2.62972e-05	-1.4599e-05	7.81742e-05	-7.15883e-05	7.06079e-05	-1.55892e-05	-0.000144568	-5.85113e-05	-6.45983e-05	-4.18855e-05	4.78913e-05	3.49661e-05
127	>hCoVN19/Australia/VIC30/2020|EPI_ISL_419749|2020N03N10	-0.0017846	0.00433667	-0.000160042	-0.00114833	-0.00309944	0.00125129	0.00396459	-0.00197562	-4.85681e-05	-4.43158e-05	-0.000114708	-0.000455935	8.42791e-06	-0.000880307	0.000569279	-0.000465902	-0.00195978	0.000138362	-0.000228365	2.86225e-05	-0.000134521	-1.10823e-05	0.00043409	-4.71935e-06	-2.70445e-05	-0.000502493	-0.000534627	7.28638e-05	-2.02517e-05	-5.02059e-05	-7.74386e-05	-8.21866e-06	-0.000105274	-7.36449e-05	1.31709e-05	-3.90965e-05	-4.23967e-06	9.6844e-06	9.85695e-06	1.67319e-06
128	>hCoVN19/France/ARA09686/2020|EPI_ISL_418417|2020N03N16	0.00371027	-0.000737129	0.00206549	0.000587139	0.000116325	0.00127738	2.26055e-05	8.742e-06	-4.05343e-05	0.00135173	3.92377e-05	2.45601e-05	5.47284e-05	0.00134414	0.00228454	-0.00129594	0.000389931	0.000527897	0.000483685	0.00131398	1.34914e-05	-4.30486e-07	0.000228351	3.13894e-06	-7.96067e-05	-2.12765e-05	-1.88224e-07	5.22708e-05	2.19763e-05	-1.11266e-05	6.72495e-05	-6.04333e-05	5.99533e-05	-1.79454e-05	-0.000120058	-4.84634e-05	-5.69106e-05	-3.35686e-05	4.13283e-05	2.66407e-05
129	>hCoVN19/Australia/VIC29/2020|EPI_ISL_419748|2020N03N10	0.00360453	-0.000705507	0.00167007	0.000481466	0.000115118	0.00124761	2.99395e-05	8.30301e-06	-4.12268e-05	0.000137654	-2.04196e-05	1.93815e-05	1.43603e-05	4.08951e-05	0.000161799	0.000118528	-6.60276e-05	-0.000278004	-0.000114258	-0.000723133	-0.000112621	9.44806e-06	-4.06369e-05	1.95516e-06	0.000136451	-1.65962e-05	-1.85225e-05	-3.61147e-05	-3.28919e-06	2.2947e-05	-0.00019642	0.000222434	-0.000214449	2.72251e-05	5.17188e-05	3.32829e-05	5.44072e-05	5.8365e-05	-2.69405e-05	-0.000152785
130	>hCoVN19/France/ARA09588/2020|EPI_ISL_418416|2020N03N16	0.0043842	-0.00132598	-0.00112441	-3.62369e-05	0.000101741	0.00120995	-0.000168552	0.00011321	-0.000440552	-2.56097e-06	-1.49018e-06	-3.54424e-05	3.60751e-05	0.000397654	0.000566107	0.00328823	-0.00124095	0.000571256	0.000189445	0.00100782	-8.85826e-06	-7.97926e-05	5.14887e-05	-0.00333273	-2.86536e-05	-0.000155434	-0.000216021	8.84161e-05	-9.53515e-05	-2.5904e-05	8.40871e-05	-0.000174354	0.000126252	-1.45532e-05	-2.04359e-05	4.16349e-05	-3.99339e-05	4.16524e-06	3.05909e-06	2.58628e-05
131	>hCoVN19/Australia/VIC28/2020|EPI_ISL_419747|2020N03N10	-0.00434696	1.35829e-05	0.000715853	-0.00532665	0.00503036	0.00111519	0.00408564	0.006375	0.000123322	-6.80914e-05	4.97467e-05	-0.000519502	-0.00011557	-0.00177579	0.00133638	4.2027e-05	0.000377653	0.00100943	-0.00180472	-4.35086e-05	-0.000120095	3.76099e-06	-9.73262e-05	-1.3065e-05	7.2108e-06	0.000155655	7.48784e-05	9.20473e-06	-9.33069e-06	4.6524e-05	2.4755e-05	5.44531e-06	1.8861e-06	1.64326e-05	-1.55197e-06	-4.83159e-06	-6.39286e-06	-1.38537e-05	5.05276e-05	-5.59596e-06
132	>hCoVN19/Finland/14M74/2020|EPI_ISL_418409|2020N03N14	-0.00153987	0.00266022	0.000801156	-0.00298436	-0.00202093	0.00100194	-0.00353016	0.000347364	0.000176371	-0.000367234	-0.000127474	-0.000707776	-8.2987e-05	-0.00259386	0.00161473	9.1314e-05	9.55742e-05	-0.000346264	0.000488984	-0.000112767	0.000801238	1.78317e-05	0.000653447	2.73947e-06	-1.06295e-05	2.81556e-05	4.82091e-05	-6.19703e-06	-0.000299102	-2.15985e-05	2.03916e-05	-3.1263e-05	2.48465e-05	4.84521e-05	0.000228859	2.52253e-05	2.20363e-05	-7.271e-05	6.88213e-05	2.61986e-05
133	>hCoVN19/Finland/13M83/2020|EPI_ISL_418400|2020N03N13	0.0048757	-0.00174067	-0.00354708	-0.000574033	-6.05405e-05	0.000995833	-0.000104173	3.09086e-05	0.000111163	-2.82342e-05	1.83374e-05	-2.61103e-05	1.67194e-05	-6.69547e-05	-0.000126571	-0.000489845	0.000188365	-4.66294e-05	-2.58388e-05	-5.62962e-05	2.60655e-05	0.00011067	-9.35537e-06	1.4237e-05	-5.42481e-06	2.51223e-05	-3.01466e-05	1.65708e-05	3.0749e-05	-9.02558e-06	-3.63332e-05	-3.07822e-05	1.80022e-05	-7.43061e-06	2.29676e-05	-0.000321702	0.000125213	6.78257e-06	-3.34747e-06	5.82647e-05
134	>hCoVN19/Australia/VIC123/2020|EPI_ISL_419731|2020N03N20	0.00193497	0.000309738	0.00137013	-0.000287475	-0.000275258	0.00121001	-0.000301581	3.24277e-05	-4.74753e-05	0.000100069	1.13983e-05	7.91261e-05	2.24885e-05	0.000324329	-6.5935e-05	7.39492e-05	-8.69581e-05	-0.000128971	-0.000348197	-0.000741536	-0.000101527	7.29518e-06	-0.000278735	1.40978e-05	0.000290231	-7.98968e-05	0.000118402	0.00101972	-8.28063e-05	9.73349e-05	-0.000151248	0.000202753	-0.000189862	-8.23859e-05	6.24515e-05	1.53355e-05	-1.1222e-05	7.52066e-05	-9.32401e-05	-0.000212604
135	>hCoVN19/Australia/VIC128/2020|EPI_ISL_419730|2020N03N20	0.00362444	-0.000713745	0.0017307	0.000503346	0.000120865	0.00123951	3.29626e-05	8.53951e-06	-4.2314e-05	0.000134887	-2.66358e-05	3.60597e-05	1.17793e-05	6.26147e-05	0.00018381	0.000137475	-8.70699e-05	-0.00034299	-0.000165955	-0.000966121	-0.00013882	8.74653e-06	1.11139e-05	1.05896e-05	0.000323988	-6.79307e-05	0.00014034	0.000970213	-8.7702e-05	0.00010212	-0.000197009	0.000277149	-0.000258402	-5.18485e-05	6.70974e-05	4.76809e-05	7.77877e-05	7.81025e-05	-8.60673e-05	-0.000263166
136	>hCoVN19/Finland/14M16/2020|EPI_ISL_418404|2020N03N14	0.00439002	-0.00132558	-0.00114641	-1.61675e-05	0.000111064	0.00121017	-0.000173329	0.000123656	-0.000246874	0.0001077	-0.000121283	3.39368e-05	2.54168e-05	0.000393863	0.00059234	0.003706	-0.00142998	0.00066335	0.000211777	0.00123371	2.05434e-05	-0.000106663	7.32187e-05	0.00357861	-0.000103462	9.41623e-05	0.000196883	2.60447e-05	0.000102428	3.95873e-05	7.43396e-05	-1.26864e-05	4.05578e-05	-9.98505e-07	-3.54272e-05	2.26991e-05	-7.418e-05	-5.04393e-06	2.47715e-05	3.86275e-05
137	>hCoVN19/Finland/14M14/2020|EPI_ISL_418403|2020N03N14	0.00362489	-0.000714989	0.00172962	0.000506124	0.000123142	0.00125588	3.57358e-05	7.67765e-06	-3.9383e-05	0.000182049	-1.68775e-05	1.15976e-05	1.57989e-05	4.90744e-05	0.000184264	0.000148281	-8.26277e-05	-0.000355847	-0.000150063	-0.000958663	-0.000136764	1.12716e-05	-5.7499e-05	5.18342e-06	0.000217191	-2.63197e-05	-3.49789e-05	-8.12927e-05	-6.95557e-05	3.93985e-05	-0.000385812	0.000431481	-0.000424205	5.82765e-05	0.00028903	0.000140522	0.000210963	0.000193333	-0.000126172	-0.000477269
138	>hCoVN19/Brazil/RJN314/2020|EPI_ISL_414045|2020N03N04	0.00360126	-0.000704005	0.00166084	0.000477675	0.000113903	0.00125129	2.89475e-05	8.48561e-06	-4.10261e-05	0.00013463	-1.87671e-05	1.585e-05	1.49423e-05	3.94147e-05	0.000157116	0.000115014	-6.3999e-05	-0.000268645	-0.000110141	-0.000695651	-0.000109634	9.32575e-06	-3.89026e-05	1.93805e-06	0.000128979	-1.58628e-05	-1.71074e-05	-3.20927e-05	-3.76126e-06	2.3434e-05	-0.000182064	0.00020692	-0.000198942	2.45325e-05	4.77618e-05	2.99816e-05	4.76765e-05	5.36591e-05	-2.29793e-05	-0.000139542
139	>hCoVN19/Finland/14M13/2020|EPI_ISL_418402|2020N03N14	0.00362599	-0.000715499	0.0017328	0.000507434	0.000123564	0.00125624	3.60501e-05	7.63906e-06	-3.94921e-05	0.000183395	-1.73084e-05	1.24646e-05	1.56913e-05	4.95973e-05	0.000185988	0.000149738	-8.34691e-05	-0.000359933	-0.000151863	-0.000970886	-0.000138229	1.13608e-05	-5.83412e-05	5.25688e-06	0.000221276	-2.67753e-05	-3.57525e-05	-8.34168e-05	-7.08301e-05	3.97711e-05	-0.000395173	0.000441916	-0.000434669	5.99162e-05	0.000296904	0.00014465	0.000217602	0.000199187	-0.000130505	-0.000492099
140	>hCoVN19/Australia/VIC13/2020|EPI_ISL_419733|2020N01N31	-0.00405652	1.32356e-06	0.000421445	-0.00254079	0.00172971	0.00114	0.00017443	-0.000378965	-5.023e-05	2.31368e-05	3.18618e-05	7.05922e-05	9.30881e-05	0.000824272	-0.000756433	-2.25362e-05	-0.000276947	-0.00101708	0.0018328	5.40808e-05	8.06496e-05	6.26579e-06	0.00021794	1.92497e-05	-6.68385e-06	-0.000250043	-8.76821e-05	4.00186e-05	-1.10763e-05	-1.51391e-05	-8.18053e-06	-1.09301e-05	7.39486e-06	-2.87764e-05	3.04771e-06	-1.10027e-05	-2.64045e-05	2.13117e-05	4.09214e-05	4.29112e-06
141	>hCoVN19/Finland/14M12/2020|EPI_ISL_418401|2020N03N14	0.00439002	-0.00132558	-0.00114641	-1.61675e-05	0.000111064	0.00121017	-0.000173329	0.000123656	-0.000246874	0.0001077	-0.000121283	3.39368e-05	2.54168e-05	0.000393863	0.00059234	0.003706	-0.00142998	0.00066335	0.000211777	0.00123371	2.05434e-05	-0.000106663	7.32187e-05	0.00357861	-0.000103462	9.41623e-05	0.000196883	2.60447e-05	0.000102428	3.95873e-05	7.43396e-05	-1.26864e-05	4.05578e-05	-9.98505e-07	-3.54272e-05	2.26991e-05	-7.418e-05	-5.04393e-06	2.47715e-05	3.86275e-05
142	>hCoVN19/Finland/14M32/2020|EPI_ISL_418408|2020N03N14	0.00487156	-0.00172146	-0.00349405	-0.000573935	-5.43027e-05	0.00116709	-0.000105357	3.18523e-05	9.73195e-05	-2.6531e-05	3.05775e-05	-5.83915e-05	2.26849e-05	-6.59362e-05	-0.000125856	-0.000454493	0.000173155	-4.47658e-05	-1.51017e-05	-4.62316e-05	6.81066e-06	0.000101266	-8.45145e-06	1.20086e-05	4.94459e-06	-6.50702e-06	2.89268e-06	2.89128e-05	1.81178e-05	1.60853e-05	-2.17175e-05	-2.05464e-05	1.47672e-05	-1.18478e-05	1.99435e-05	-0.000255221	7.13314e-05	1.13277e-05	1.62026e-05	3.52106e-05
143	>hCoVN19/Australia/VIC24/2020|EPI_ISL_419739|2020N03N09	-0.00719948	-0.00373216	-0.000281797	0.00112218	-0.000608333	0.000847876	-0.000118995	0.000111627	-9.68372e-05	-4.77708e-05	3.27687e-05	-9.79249e-05	0.000193266	-9.73248e-05	0.000118667	-2.47469e-05	1.13102e-05	2.59943e-05	-0.000444763	3.65098e-05	-2.29482e-05	-1.44365e-06	-7.43366e-05	-4.50436e-05	5.64594e-05	-0.00249609	0.0022174	-0.000330279	1.52351e-05	-1.07388e-06	-4.02027e-06	-4.87271e-05	2.46056e-05	4.1026e-05	-6.28223e-07	2.09661e-06	6.49465e-05	0.000253371	0.000840266	-0.000198239
144	>hCoVN19/Finland/14M26/2020|EPI_ISL_418406|2020N03N14	0.00439002	-0.00132558	-0.00114641	-1.61675e-05	0.000111064	0.00121017	-0.000173329	0.000123656	-0.000246874	0.0001077	-0.000121283	3.39368e-05	2.54168e-05	0.000393863	0.00059234	0.003706	-0.00142998	0.00066335	0.000211777	0.00123371	2.05434e-05	-0.000106663	7.32187e-05	0.00357861	-0.000103462	9.41623e-05	0.000196883	2.60447e-05	0.000102428	3.95873e-05	7.43396e-05	-1.26864e-05	4.05578e-05	-9.98505e-07	-3.54272e-05	2.26991e-05	-7.418e-05	-5.04393e-06	2.47715e-05	3.86275e-05
145	>hCoVN19/Australia/VIC18/2020|EPI_ISL_419737|2020N03N07	-0.00216189	0.00676705	-0.0016609	0.00350288	0.00154229	0.0011123	-0.000413328	0.000887902	0.000150026	0.000137529	-0.00465346	-0.00220183	0.000209416	0.000170583	-6.23123e-05	-4.62698e-05	-3.35178e-05	-0.000214504	0.00034209	-1.28401e-05	0.000109022	3.3343e-06	-0.000394259	9.75029e-05	6.51124e-05	-0.000408063	-0.000264652	0.000813008	-5.0043e-05	-0.000980956	3.33156e-05	-8.83605e-05	1.12532e-05	0.00084289	6.7036e-05	-8.39681e-05	-0.000326143	0.000869458	-9.52144e-05	0.000319667
146	>hCoVN19/Finland/14M20/2020|EPI_ISL_418405|2020N03N14	-0.0021612	0.00674647	-0.00165007	0.00344434	0.00150128	0.00105091	-0.000375039	0.000840222	0.000161897	0.000120027	-0.0043399	-0.002056	0.000193334	0.000132709	-5.64685e-05	-7.89923e-05	-4.41224e-05	-0.000185142	0.000324463	3.70784e-05	0.000110559	4.24629e-06	-0.000374697	-6.12938e-06	-1.29286e-05	-0.00034408	-0.000344361	0.000172283	-4.2872e-06	-0.000735602	-3.991e-05	-7.39721e-05	-2.61282e-06	0.000733188	6.24176e-05	-5.89828e-05	-0.000255526	0.000263546	-0.000153305	0.000115721
147	>hCoVN19/Australia/VIC17/2020|EPI_ISL_419736|2020N03N07	-0.00434696	1.35829e-05	0.000715853	-0.00532665	0.00503036	0.00111519	0.00408564	0.006375	0.000123322	-6.80914e-05	4.97467e-05	-0.000519502	-0.00011557	-0.00177579	0.00133638	4.2027e-05	0.000377653	0.00100943	-0.00180472	-4.35086e-05	-0.000120095	3.76099e-06	-9.73262e-05	-1.3065e-05	7.2108e-06	0.000155655	7.48784e-05	9.20473e-06	-9.33069e-06	4.6524e-05	2.4755e-05	5.44531e-06	1.8861e-06	1.64326e-05	-1.55197e-06	-4.83159e-06	-6.39286e-06	-1.38537e-05	5.05276e-05	-5.59596e-06
148	>hCoVN19/Australia/VIC127/2020|EPI_ISL_419729|2020N03N20	-0.00216202	0.00676005	-0.00166013	0.00348717	0.00153387	0.00119089	-0.000412657	0.000880909	0.000157049	0.000138652	-0.00459651	-0.0021899	0.000211189	0.000160431	-6.59686e-05	-4.58615e-05	-2.80356e-05	-0.000206082	0.000347409	2.50493e-05	0.000105764	5.41704e-06	-0.000427276	9.05041e-05	2.99221e-06	-0.0003761	-0.00033935	0.000314193	-1.15722e-05	-0.000977586	-2.35877e-05	-4.71723e-05	-3.10595e-05	0.000848608	7.29208e-05	-7.40884e-05	-0.000294046	0.000857869	-5.38665e-05	0.000279934
149	>hCoVN19/Australia/VIC41/2020|EPI_ISL_419760|2020N03N11	-0.00711789	-0.0036323	-0.00026771	0.00100627	-0.000528229	0.00117372	-9.95312e-05	8.64829e-05	-2.65136e-06	4.33434e-07	3.42824e-05	-0.000105332	0.000143315	-9.21755e-05	5.84043e-05	-6.2648e-06	8.42605e-06	-6.29363e-06	-0.000164804	3.20633e-05	-3.62459e-05	5.10856e-06	-1.50913e-05	1.43679e-06	-2.03248e-06	0.000405262	-0.000389156	0.000112836	-1.26601e-05	1.7057e-05	-7.96224e-06	1.77604e-05	-8.88558e-06	-2.78825e-05	2.96e-06	1.34316e-06	-2.14114e-05	5.63288e-06	7.13752e-06	-1.63376e-05
150	>hCoVN19/USA/WANS48/2020|EPI_ISL_417101|2020N02N29	-0.00711015	-0.00362437	-0.000266977	0.00100471	-0.000528762	0.00117345	-9.94472e-05	8.75048e-05	-2.35052e-06	-8.751e-07	3.46487e-05	-0.000107105	0.000139584	-9.78368e-05	6.31417e-05	-6.22204e-06	1.15114e-05	9.25722e-06	-0.00018412	3.14445e-05	-3.70017e-05	5.03069e-06	-1.84779e-05	1.02649e-06	-2.00808e-06	0.000370744	-0.00034895	0.00010346	-1.24872e-05	1.94895e-05	4.42097e-07	1.81512e-05	-8.14587e-06	-2.16295e-05	1.79141e-06	2.09364e-06	-2.01284e-05	1.11518e-05	6.651e-06	-6.68382e-06
151	>hCoVN19/Australia/VIC49/2020|EPI_ISL_419764|2020N03N12	0.00384643	-0.00294045	-0.00373136	0.000561956	-0.000778084	0.00114448	-0.000185096	0.000168681	0.000116057	-3.18826e-05	1.21494e-05	-0.000106736	4.20677e-05	-0.000315825	9.53739e-05	-0.000458328	0.000258872	0.000197031	-0.000512892	-6.15017e-05	-1.95228e-05	0.000104602	-4.71644e-05	6.87396e-06	7.31442e-06	0.000328989	-0.000190671	7.05027e-05	1.79902e-05	2.17966e-05	-1.99642e-05	5.58793e-06	5.51315e-07	-5.52727e-05	2.37173e-05	-0.000276981	7.77689e-05	6.08653e-05	1.5217e-05	5.03172e-05
152	>hCoVN19/USA/WANS49/2020|EPI_ISL_417102|2020N03N04	-0.00708648	-0.00359573	-0.000261814	0.000976635	-0.000510527	0.00117323	-9.57837e-05	8.31979e-05	-4.54384e-06	2.36463e-07	3.49489e-05	-0.00010633	0.000129967	-9.04184e-05	5.61295e-05	-5.70997e-06	1.04414e-05	7.24743e-06	-0.000160297	2.70617e-05	-3.63785e-05	5.00589e-06	-1.5929e-05	1.05086e-06	-8.18355e-07	0.000289292	-0.000270542	8.53043e-05	-1.12095e-05	2.01255e-05	-1.64426e-06	1.22682e-05	-4.99199e-06	-1.75351e-05	2.33477e-06	-1.46098e-06	-2.26429e-05	8.48412e-06	8.81965e-06	-7.65086e-06
153	>hCoVN19/France/ARA11036/2020|EPI_ISL_418432|2020N03N18	-0.00212487	0.00649185	-0.00152116	0.00300992	0.00125057	0.00126379	-0.000203141	0.000539933	-6.53094e-05	-5.56323e-05	0.00222678	0.000825626	-6.09619e-05	-0.000491594	0.000278956	-3.72921e-05	-7.95718e-05	-0.000171841	0.000288395	1.26668e-05	6.29142e-05	9.25891e-06	-0.000169763	1.07277e-05	-2.21234e-07	-6.03299e-05	-4.60982e-05	6.56948e-06	-8.0767e-06	-7.85125e-07	-1.03822e-05	6.77279e-05	-5.63495e-06	-0.000907375	-2.36151e-05	-1.17926e-05	1.94878e-05	0.000603848	-2.10114e-05	0.000260183
154	>hCoVN19/Australia/VIC43/2020|EPI_ISL_419763|2020N03N11	0.00360126	-0.000704006	0.00166084	0.000477678	0.000113904	0.0012512	2.89503e-05	8.48408e-06	-4.1023e-05	0.000134641	-1.87728e-05	1.5866e-05	1.4938e-05	3.94287e-05	0.00015714	0.000115002	-6.39952e-05	-0.000268637	-0.000110136	-0.000695635	-0.000109626	9.32438e-06	-3.88987e-05	1.93766e-06	0.000128976	-1.58621e-05	-1.71091e-05	-3.2101e-05	-3.75736e-06	2.34234e-05	-0.000182066	0.000206916	-0.00019894	2.4535e-05	4.77574e-05	2.99829e-05	4.76859e-05	5.36554e-05	-2.29857e-05	-0.000139537
155	>hCoVN19/France/ARA10968/2020|EPI_ISL_418431|2020N03N18	0.00430984	-0.00127289	-0.0010107	-3.46951e-05	8.18135e-05	0.00120941	-0.000131391	8.2914e-05	-0.000156355	5.25547e-05	-7.16394e-06	-1.55824e-06	2.42627e-05	0.00019564	0.000281824	0.00160557	-0.000581875	0.000210071	6.84608e-05	0.000337094	-2.28212e-05	-1.73813e-05	9.69932e-06	-0.000112776	8.00911e-06	-4.37279e-06	9.21888e-06	2.27128e-05	-1.90688e-06	2.59458e-05	-1.22244e-05	5.84796e-06	-5.60416e-06	-2.67353e-06	3.94168e-06	-2.3113e-05	1.1111e-06	1.18905e-05	6.70587e-06	-2.10469e-05
156	>hCoVN19/Australia/VIC48/2020|EPI_ISL_419762|2020N03N12	0.00487228	-0.00172206	-0.00349722	-0.000574604	-5.43719e-05	0.00116542	-0.000105486	3.18636e-05	9.78165e-05	-2.66459e-05	3.04611e-05	-5.7967e-05	2.25766e-05	-6.61518e-05	-0.000126344	-0.00045707	0.000174175	-4.50588e-05	-1.52439e-05	-4.67756e-05	7.17991e-06	0.000101931	-8.50038e-06	1.10443e-05	4.98884e-06	-6.54748e-06	2.80354e-06	2.87983e-05	1.84049e-05	1.58643e-05	-2.21134e-05	-2.08907e-05	1.49477e-05	-1.19018e-05	2.01875e-05	-0.000258694	7.28326e-05	1.13148e-05	1.61444e-05	3.58784e-05
157	>hCoVN19/USA/WANS47/2020|EPI_ISL_417100|2020N02N29	-0.00711015	-0.00362437	-0.000266977	0.00100471	-0.000528762	0.00117345	-9.94472e-05	8.75048e-05	-2.35052e-06	-8.751e-07	3.46487e-05	-0.000107105	0.000139584	-9.78368e-05	6.31417e-05	-6.22204e-06	1.15114e-05	9.25722e-06	-0.00018412	3.14445e-05	-3.70017e-05	5.03069e-06	-1.84779e-05	1.02649e-06	-2.00808e-06	0.000370744	-0.00034895	0.00010346	-1.24872e-05	1.94895e-05	4.42097e-07	1.81512e-05	-8.14587e-06	-2.16295e-05	1.79141e-06	2.09364e-06	-2.01284e-05	1.11518e-05	6.651e-06	-6.68382e-06
158	>hCoVN19/France/ARA10910/2020|EPI_ISL_418430|2020N03N18	0.00431189	-0.00127443	-0.00101581	-3.55002e-05	8.19065e-05	0.0012146	-0.000131902	8.32123e-05	-0.000157016	5.28575e-05	-7.25214e-06	-1.46046e-06	2.44245e-05	0.000196816	0.000283989	0.00161871	-0.000587531	0.00021219	6.89701e-05	0.000340368	-2.30518e-05	-1.68068e-05	9.95503e-06	-0.000115322	2.72558e-07	-5.16274e-06	8.98975e-06	2.43445e-05	-1.47041e-06	2.63242e-05	-1.19261e-05	4.12879e-06	-4.46384e-06	-3.58047e-06	4.36247e-06	-3.09155e-05	3.06101e-06	1.23661e-05	7.27826e-06	-1.71106e-05
159	>hCoVN19/Australia/VIC42/2020|EPI_ISL_419761|2020N03N11	-0.00176105	0.00413536	-8.67205e-05	-0.000951893	-0.00202515	0.00122889	0.00183269	-0.00112765	-4.35245e-05	-1.04625e-05	0.000117464	-1.82892e-05	7.34903e-05	0.000678435	-0.000240879	0.00258108	0.00650277	0.000192249	-0.000452343	-0.00010221	-0.000520844	8.68948e-06	0.001834	0.000193008	-0.000128852	-0.00163429	-0.00173951	0.000152539	-3.62902e-05	-0.000225962	-7.2711e-05	-3.92592e-07	-2.86142e-05	-0.000310826	4.21462e-05	-0.000131465	-3.28594e-05	-7.7876e-05	5.1534e-05	-5.74759e-05
160	>hCoVN19/USA/WANS52/2020|EPI_ISL_417105|2020N03N03	-0.00708648	-0.00359573	-0.000261814	0.000976635	-0.000510527	0.00117323	-9.57837e-05	8.31979e-05	-4.54384e-06	2.36463e-07	3.49489e-05	-0.00010633	0.000129967	-9.04184e-05	5.61295e-05	-5.70997e-06	1.04414e-05	7.24743e-06	-0.000160297	2.70617e-05	-3.63785e-05	5.00589e-06	-1.5929e-05	1.05086e-06	-8.18355e-07	0.000289292	-0.000270542	8.53043e-05	-1.12095e-05	2.01255e-05	-1.64426e-06	1.22682e-05	-4.99199e-06	-1.75351e-05	2.33477e-06	-1.46098e-06	-2.26429e-05	8.48412e-06	8.81965e-06	-7.65086e-06
161	>hCoVN19/Australia/VIC52/2020|EPI_ISL_419768|2020N03N12	0.00360453	-0.000705511	0.00167006	0.000481435	0.000115101	0.00124996	2.98687e-05	8.34161e-06	-4.13092e-05	0.000137656	-2.02774e-05	1.89887e-05	1.44763e-05	4.08366e-05	0.00016173	0.000118511	-6.60175e-05	-0.000278034	-0.000114246	-0.000723084	-0.000112817	9.482e-06	-4.06437e-05	1.96598e-06	0.000136472	-1.6618e-05	-1.84721e-05	-3.58775e-05	-3.37574e-06	2.32008e-05	-0.000196339	0.000222486	-0.000214445	2.71033e-05	5.17413e-05	3.32128e-05	5.41302e-05	5.84499e-05	-2.67439e-05	-0.000152877
162	>hCoVN19/USA/WANS53/2020|EPI_ISL_417106|2020N03N03	-0.00708648	-0.00359573	-0.000261814	0.000976635	-0.000510527	0.00117323	-9.57837e-05	8.31979e-05	-4.54384e-06	2.36463e-07	3.49489e-05	-0.00010633	0.000129967	-9.04184e-05	5.61295e-05	-5.70997e-06	1.04414e-05	7.24743e-06	-0.000160297	2.70617e-05	-3.63785e-05	5.00589e-06	-1.5929e-05	1.05086e-06	-8.18355e-07	0.000289292	-0.000270542	8.53043e-05	-1.12095e-05	2.01255e-05	-1.64426e-06	1.22682e-05	-4.99199e-06	-1.75351e-05	2.33477e-06	-1.46098e-06	-2.26429e-05	8.48412e-06	8.81965e-06	-7.65086e-06
163	>hCoVN19/Australia/VIC44/2020|EPI_ISL_419767|2020N03N11	0.00364557	-0.000727941	0.0018	0.000541098	0.000130022	0.00125322	5.21012e-05	5.78786e-06	-0.000260808	0.000104151	-9.30139e-06	-3.57857e-05	2.45072e-05	9.73657e-05	0.000288829	0.000164366	-9.96907e-05	-0.000547272	-0.000214161	-0.00158553	-0.000229697	1.583e-05	-0.000102806	0.000124566	0.000866081	1.71228e-05	-0.000213731	-0.000737061	8.07292e-05	-0.000168199	0.0020296	-0.00190897	0.00118519	-0.000208636	-0.000160501	-0.000116923	-0.000213256	-9.30537e-05	6.61018e-05	0.000262082
164	>hCoVN19/USA/WANS50/2020|EPI_ISL_417103|2020N03N05	-0.00709077	-0.0036009	-0.000262744	0.000981599	-0.000513735	0.00117329	-9.64229e-05	8.39407e-05	-4.27435e-06	2.32629e-07	3.48723e-05	-0.000106403	0.000131553	-9.16643e-05	5.73785e-05	-5.75019e-06	1.06129e-05	7.54688e-06	-0.000164184	2.75578e-05	-3.65906e-05	5.00964e-06	-1.63704e-05	1.04327e-06	-9.33863e-07	0.000300936	-0.000281576	8.78426e-05	-1.13341e-05	1.99999e-05	-2.05914e-06	1.26793e-05	-5.2603e-06	-1.81092e-05	2.36948e-06	-1.25541e-06	-2.28369e-05	8.73372e-06	8.58166e-06	-7.74774e-06
165	>hCoVN19/Australia/VIC50/2020|EPI_ISL_419766|2020N03N12	0.00487154	-0.00172144	-0.00349404	-0.000573947	-5.43128e-05	0.00116777	-0.00010537	3.1857e-05	9.7313e-05	-2.65433e-05	3.06473e-05	-5.85172e-05	2.27186e-05	-6.59972e-05	-0.000125942	-0.000454935	0.000173336	-4.48607e-05	-1.51282e-05	-4.63869e-05	6.74523e-06	0.000101297	-8.46213e-06	1.09659e-05	4.98274e-06	-6.54216e-06	2.85998e-06	2.89844e-05	1.80506e-05	1.61929e-05	-2.16966e-05	-2.0545e-05	1.47754e-05	-1.19152e-05	1.99626e-05	-0.000255263	7.12696e-05	1.12832e-05	1.62783e-05	3.51428e-05
166	>hCoVN19/USA/WANS51/2020|EPI_ISL_417104|2020N03N03	-0.00708648	-0.00359573	-0.000261814	0.000976635	-0.000510527	0.00117323	-9.57837e-05	8.31979e-05	-4.54384e-06	2.36463e-07	3.49489e-05	-0.00010633	0.000129967	-9.04184e-05	5.61295e-05	-5.70997e-06	1.04414e-05	7.24743e-06	-0.000160297	2.70617e-05	-3.63785e-05	5.00589e-06	-1.5929e-05	1.05086e-06	-8.18355e-07	0.000289292	-0.000270542	8.53043e-05	-1.12095e-05	2.01255e-05	-1.64426e-06	1.22682e-05	-4.99199e-06	-1.75351e-05	2.33477e-06	-1.46098e-06	-2.26429e-05	8.48412e-06	8.81965e-06	-7.65086e-06
167	>hCoVN19/Australia/VIC36/2020|EPI_ISL_419765|2020N03N10	-0.0021293	0.00649555	-0.00150187	0.003014	0.00125097	0.00126376	-0.00020202	0.000539606	-6.78895e-05	-5.50083e-05	0.00222662	0.000824447	-6.07811e-05	-0.000490211	0.000281819	-2.39228e-05	-8.48215e-05	-0.000170344	0.000288918	1.47967e-05	6.1362e-05	5.05013e-06	-0.000169315	1.01413e-05	-3.88778e-07	-6.0041e-05	-4.59449e-05	6.25646e-06	-9.82625e-06	-2.65698e-07	-8.15638e-06	6.95485e-05	-6.77604e-06	-0.000905105	-2.51851e-05	1.14482e-05	1.08283e-05	0.000601319	-2.12954e-05	0.000255044
168	>hCoVN19/USA/WANS56/2020|EPI_ISL_417109|2020N03N05	-0.00494319	-0.00141098	7.37158e-06	0.000346541	-0.00130834	0.00117057	-0.000620091	0.000183552	-2.74984e-05	1.39819e-05	5.96353e-05	-2.38354e-05	8.96226e-05	0.000121491	-5.85705e-05	-3.42874e-05	3.47447e-05	0.000524926	-0.00102795	1.84959e-05	-5.52575e-05	2.32148e-06	-0.000544376	1.3011e-06	6.41542e-06	0.000102636	-0.000144917	7.23487e-05	4.86038e-06	2.25788e-05	-2.17238e-06	-1.17652e-05	8.57749e-06	2.14436e-05	-2.45479e-06	8.29663e-06	-5.0537e-05	-5.22456e-05	-2.75288e-05	-1.24837e-05
169	>hCoVN19/USA/WANS54/2020|EPI_ISL_417107|2020N03N05	-0.00709077	-0.0036009	-0.000262744	0.000981599	-0.000513735	0.00117329	-9.64229e-05	8.39407e-05	-4.27435e-06	2.32629e-07	3.48723e-05	-0.000106403	0.000131553	-9.16643e-05	5.73785e-05	-5.75019e-06	1.06129e-05	7.54688e-06	-0.000164184	2.75578e-05	-3.65906e-05	5.00964e-06	-1.63704e-05	1.04327e-06	-9.33863e-07	0.000300936	-0.000281576	8.78426e-05	-1.13341e-05	1.99999e-05	-2.05914e-06	1.26793e-05	-5.2603e-06	-1.81092e-05	2.36948e-06	-1.25541e-06	-2.28369e-05	8.73372e-06	8.58166e-06	-7.74774e-06
170	>hCoVN19/USA/WANS55/2020|EPI_ISL_417108|2020N02N29	-0.00708648	-0.00359573	-0.000261814	0.000976635	-0.000510527	0.00117323	-9.57837e-05	8.31979e-05	-4.54384e-06	2.36463e-07	3.49489e-05	-0.00010633	0.000129967	-9.04184e-05	5.61295e-05	-5.70997e-06	1.04414e-05	7.24743e-06	-0.000160297	2.70617e-05	-3.63785e-05	5.00589e-06	-1.5929e-05	1.05086e-06	-8.18355e-07	0.000289292	-0.000270542	8.53043e-05	-1.12095e-05	2.01255e-05	-1.64426e-06	1.22682e-05	-4.99199e-06	-1.75351e-05	2.33477e-06	-1.46098e-06	-2.26429e-05	8.48412e-06	8.81965e-06	-7.65086e-06
171	>hCoVN19/Australia/VIC53/2020|EPI_ISL_419769|2020N03N12	-0.00434696	1.35829e-05	0.000715853	-0.00532665	0.00503036	0.00111519	0.00408564	0.006375	0.000123322	-6.80914e-05	4.97467e-05	-0.000519502	-0.00011557	-0.00177579	0.00133638	4.2027e-05	0.000377653	0.00100943	-0.00180472	-4.35086e-05	-0.000120095	3.76099e-06	-9.73262e-05	-1.3065e-05	7.2108e-06	0.000155655	7.48784e-05	9.20473e-06	-9.33069e-06	4.6524e-05	2.4755e-05	5.44531e-06	1.8861e-06	1.64326e-05	-1.55197e-06	-4.83159e-06	-6.39286e-06	-1.38537e-05	5.05276e-05	-5.59596e-06
172	>hCoVN19/France/ARA10184/2020|EPI_ISL_418422|2020N03N17	0.00370915	-0.000736606	0.00206168	0.000585584	0.00011589	0.00128162	2.22128e-05	8.85669e-06	-4.05818e-05	0.00134179	3.95436e-05	2.28285e-05	5.47609e-05	0.00133299	0.00226475	-0.00128371	0.000386129	0.000521703	0.000478073	0.00129776	1.25428e-05	-2.90705e-07	0.000224922	3.12675e-06	-7.80414e-05	-2.09815e-05	-1.16418e-08	5.21759e-05	2.11919e-05	-9.87459e-06	6.60027e-05	-5.87999e-05	5.85261e-05	-1.78205e-05	-0.000116764	-4.74006e-05	-5.64006e-05	-3.2285e-05	4.0833e-05	2.54508e-05
173	>hCoVN19/Australia/VIC34/2020|EPI_ISL_419753|2020N03N10	-0.00181986	0.0043002	-0.000169524	-0.00109422	-0.00312916	0.00114791	0.00398068	-0.00197637	-4.05984e-05	-4.80626e-05	-0.00011104	-0.000495373	-0.000416879	-0.0008712	0.000582515	-0.000457871	-0.00196133	0.000130703	-0.00024086	3.20571e-05	-0.00012525	-1.59806e-05	0.000454555	-9.75188e-06	-2.4862e-05	-0.000290801	-0.000638314	8.10172e-05	-1.98336e-05	-7.08674e-05	-9.43479e-05	8.24284e-06	-0.000118	-0.000111302	8.29123e-06	5.83026e-05	2.45521e-05	-0.000112513	1.39765e-05	-0.000122092
174	>hCoVN19/Australia/VIC33/2020|EPI_ISL_419752|2020N03N10	-0.00434696	1.35829e-05	0.000715853	-0.00532665	0.00503036	0.00111519	0.00408564	0.006375	0.000123322	-6.80914e-05	4.97467e-05	-0.000519502	-0.00011557	-0.00177579	0.00133638	4.2027e-05	0.000377653	0.00100943	-0.00180472	-4.35086e-05	-0.000120095	3.76099e-06	-9.73262e-05	-1.3065e-05	7.2108e-06	0.000155655	7.48784e-05	9.20473e-06	-9.33069e-06	4.6524e-05	2.4755e-05	5.44531e-06	1.8861e-06	1.64326e-05	-1.55197e-06	-4.83159e-06	-6.39286e-06	-1.38537e-05	5.05276e-05	-5.59596e-06
175	>hCoVN19/France/ARA10170/2020|EPI_ISL_418420|2020N03N17	0.00492365	-0.00176448	-0.00373468	-0.000623418	-6.2587e-05	0.00115766	-0.000105098	2.95314e-05	0.000131753	-3.90279e-05	2.76633e-05	-4.55334e-05	2.00465e-05	-9.00258e-05	-0.0001669	-0.000661932	0.000332383	-8.10366e-05	-1.31701e-05	-9.21801e-05	3.59536e-05	0.000196456	3.84594e-05	3.08093e-05	8.87125e-06	1.31516e-05	3.4319e-05	2.46198e-05	9.96794e-05	6.23071e-07	-0.000222006	-0.000223266	0.000154459	8.12261e-06	-0.000673087	0.00372392	-0.00120487	-2.16008e-05	-2.31036e-06	-0.000211435
176	>hCoVN19/Australia/VIC32/2020|EPI_ISL_419751|2020N03N10	-0.00434696	1.35829e-05	0.000715853	-0.00532665	0.00503036	0.00111519	0.00408564	0.006375	0.000123322	-6.80914e-05	4.97467e-05	-0.000519502	-0.00011557	-0.00177579	0.00133638	4.2027e-05	0.000377653	0.00100943	-0.00180472	-4.35086e-05	-0.000120095	3.76099e-06	-9.73262e-05	-1.3065e-05	7.2108e-06	0.000155655	7.48784e-05	9.20473e-06	-9.33069e-06	4.6524e-05	2.4755e-05	5.44531e-06	1.8861e-06	1.64326e-05	-1.55197e-06	-4.83159e-06	-6.39286e-06	-1.38537e-05	5.05276e-05	-5.59596e-06
177	>hCoVN19/Australia/VIC31/2020|EPI_ISL_419750|2020N03N10	0.00487154	-0.00172144	-0.00349404	-0.000573947	-5.43128e-05	0.00116777	-0.00010537	3.1857e-05	9.7313e-05	-2.65433e-05	3.06473e-05	-5.85172e-05	2.27186e-05	-6.59972e-05	-0.000125942	-0.000454935	0.000173336	-4.48607e-05	-1.51282e-05	-4.63869e-05	6.74523e-06	0.000101297	-8.46213e-06	1.09659e-05	4.98274e-06	-6.54216e-06	2.85998e-06	2.89844e-05	1.80506e-05	1.61929e-05	-2.16966e-05	-2.0545e-05	1.47754e-05	-1.19152e-05	1.99626e-05	-0.000255263	7.12696e-05	1.12832e-05	1.62783e-05	3.51428e-05
178	>hCoVN19/France/ARA10251/2020|EPI_ISL_418426|2020N03N17	0.00360126	-0.000704005	0.00166084	0.000477675	0.000113903	0.00125129	2.89473e-05	8.48573e-06	-4.10263e-05	0.00013463	-1.87667e-05	1.58489e-05	1.49426e-05	3.94145e-05	0.000157116	0.000115014	-6.39989e-05	-0.000268645	-0.000110141	-0.000695651	-0.000109634	9.32584e-06	-3.89026e-05	1.93809e-06	0.000128979	-1.58629e-05	-1.71073e-05	-3.2092e-05	-3.7615e-06	2.34347e-05	-0.000182064	0.00020692	-0.000198942	2.45323e-05	4.77619e-05	2.99814e-05	4.76758e-05	5.36593e-05	-2.29788e-05	-0.000139542
179	>hCoVN19/Australia/VIC39/2020|EPI_ISL_419757|2020N03N11	0.0048745	-0.00172391	-0.00350684	-0.000576688	-5.46009e-05	0.00116779	-0.000106102	3.2042e-05	9.90133e-05	-2.6947e-05	3.0505e-05	-5.78522e-05	2.26111e-05	-6.68404e-05	-0.000127862	-0.000463671	0.000176782	-4.57907e-05	-1.55481e-05	-4.77727e-05	7.71847e-06	0.000104024	-8.67573e-06	1.13358e-05	5.09195e-06	-6.68355e-06	2.80081e-06	2.91988e-05	1.91687e-05	1.5886e-05	-2.30909e-05	-2.17761e-05	1.55063e-05	-1.21972e-05	2.09907e-05	-0.000269879	7.66497e-05	1.17119e-05	1.65214e-05	3.78277e-05
180	>hCoVN19/France/ARA10192/2020|EPI_ISL_418425|2020N03N17	0.00430854	-0.00127199	-0.00100887	-3.47186e-05	8.15011e-05	0.00121423	-0.000131038	8.262e-05	-0.000155615	5.21795e-05	-6.49272e-06	-3.15478e-06	2.45463e-05	0.000193775	0.000279173	0.00159027	-0.000576093	0.00020752	6.77431e-05	0.000333098	-2.33015e-05	-1.7008e-05	9.51019e-06	-0.000110664	7.93787e-06	-4.41288e-06	9.24013e-06	2.32408e-05	-2.22311e-06	2.64213e-05	-1.15939e-05	5.90103e-06	-5.44293e-06	-2.93435e-06	3.93524e-06	-2.2757e-05	-1.02428e-07	1.19071e-05	7.25492e-06	-2.07444e-05
181	>hCoVN19/Australia/VIC38/2020|EPI_ISL_419756|2020N03N11	0.0037145	-0.000734319	0.0020814	0.00059467	0.000110364	0.00128447	3.52777e-05	7.43472e-06	-4.1578e-05	0.00139804	4.01128e-05	2.86571e-05	5.60974e-05	0.00139783	0.0023743	-0.00135466	0.000400197	0.000556733	0.000511003	0.00139181	1.11894e-05	-8.19722e-07	0.000262191	1.18598e-06	-8.66823e-05	-9.23685e-06	1.56306e-05	4.93162e-05	2.53111e-05	-1.41377e-05	7.56579e-05	-6.57983e-05	6.56634e-05	-2.94498e-05	-0.000139184	-5.00381e-05	-4.78597e-05	-6.49728e-05	4.88631e-05	2.28786e-05
182	>hCoVN19/France/ARA10189/2020|EPI_ISL_418424|2020N03N17	0.00371591	-0.000739773	0.00208469	0.000594753	0.000118331	0.00128417	2.37623e-05	8.64985e-06	-4.12828e-05	0.00140395	3.94909e-05	2.88979e-05	5.59687e-05	0.00140225	0.00238868	-0.00136143	0.000410405	0.000561128	0.000514095	0.00140299	1.62824e-05	-7.76262e-07	0.000247187	3.35077e-06	-8.82667e-05	-2.32877e-05	-5.84841e-07	5.58484e-05	2.53965e-05	-1.52015e-05	7.54991e-05	-6.95738e-05	6.85193e-05	-1.98358e-05	-0.000139601	-5.60804e-05	-6.43514e-05	-4.07703e-05	4.7052e-05	3.26339e-05
183	>hCoVN19/Australia/VIC35/2020|EPI_ISL_419755|2020N03N10	-0.00434696	1.35829e-05	0.000715853	-0.00532665	0.00503036	0.00111519	0.00408564	0.006375	0.000123322	-6.80914e-05	4.97467e-05	-0.000519502	-0.00011557	-0.00177579	0.00133638	4.2027e-05	0.000377653	0.00100943	-0.00180472	-4.35086e-05	-0.000120095	3.76099e-06	-9.73262e-05	-1.3065e-05	7.2108e-06	0.000155655	7.48784e-05	9.20473e-06	-9.33069e-06	4.6524e-05	2.4755e-05	5.44531e-06	1.8861e-06	1.64326e-05	-1.55197e-06	-4.83159e-06	-6.39286e-06	-1.38537e-05	5.05276e-05	-5.59596e-06
184	>hCoVN19/France/ARA10188/2020|EPI_ISL_418423|2020N03N17	0.00371703	-0.000740301	0.00208852	0.000596283	0.000118739	0.00128465	2.40191e-05	8.61651e-06	-4.14053e-05	0.00141435	3.94874e-05	2.98974e-05	5.61758e-05	0.00141384	0.00240942	-0.00137445	0.00041447	0.000567734	0.000520133	0.00142064	1.68917e-05	-8.55019e-07	0.000250924	3.39e-06	-8.9985e-05	-2.36841e-05	-6.81622e-07	5.64965e-05	2.60967e-05	-1.60585e-05	7.71357e-05	-7.13713e-05	7.02006e-05	-2.01738e-05	-0.000143474	-5.75301e-05	-6.56477e-05	-4.2177e-05	4.81314e-05	3.38552e-05
185	>hCoVN19/Australia/VIC37/2020|EPI_ISL_419754|2020N03N11	0.00360181	-0.000701315	0.00166364	0.000476028	0.000103733	0.00124863	5.07716e-05	-3.77207e-06	-4.12792e-05	0.000135241	-2.08016e-05	1.40748e-05	1.44602e-05	3.13376e-05	0.000165008	0.000110636	-8.98741e-05	-0.000269571	-0.000115307	-0.000704916	-0.00011268	8.95986e-06	-2.92964e-05	1.86519e-06	0.000131277	-3.51544e-05	-3.87214e-05	-3.24135e-05	-4.06114e-06	1.87371e-05	-0.000188422	0.000211441	-0.000201867	2.02672e-05	4.89634e-05	3.72617e-05	4.49512e-05	5.31078e-05	-2.42481e-05	-0.000149578
186	>hCoVN19/France/ARA10876/2020|EPI_ISL_418429|2020N03N18	0.00431822	-0.0012783	-0.00101766	-3.25747e-05	8.43877e-05	0.00113133	-0.000131998	8.37706e-05	-0.000158252	5.84125e-05	-1.36e-05	1.326e-05	2.04269e-05	0.000207682	0.000300566	0.00170527	-0.000620106	0.000224722	7.2397e-05	0.000355739	-2.02848e-05	-2.0867e-05	1.01034e-05	-9.67128e-05	9.17626e-06	-3.03523e-06	9.0573e-06	1.21523e-05	3.20364e-06	2.06611e-05	-2.02237e-05	1.18004e-05	-1.29879e-05	8.15279e-07	3.90804e-06	-2.03961e-05	1.53759e-05	1.2536e-05	-4.28983e-06	-2.71385e-05
187	>hCoVN19/France/ARA10282/2020|EPI_ISL_418428|2020N03N17	0.00360235	-0.000704507	0.0016639	0.000478914	0.000114296	0.00125164	2.9229e-05	8.45151e-06	-4.11469e-05	0.000135624	-1.92119e-05	1.67484e-05	1.48284e-05	3.98584e-05	0.000158606	0.000116152	-6.4655e-05	-0.000271714	-0.00011147	-0.000704547	-0.000110732	9.38791e-06	-3.94653e-05	1.95093e-06	0.000131388	-1.61143e-05	-1.75292e-05	-3.32216e-05	-3.66764e-06	2.34478e-05	-0.000186567	0.000211872	-0.000203853	2.53176e-05	4.90237e-05	3.09733e-05	4.96083e-05	5.51813e-05	-2.40877e-05	-0.000143741
188	>hCoVN19/Australia/VIC47/2020|EPI_ISL_419759|2020N03N12	-0.00216268	0.0067649	-0.00166315	0.0034958	0.00153876	0.00119613	-0.000414663	0.000885652	0.00015816	0.000139685	-0.00463133	-0.00220675	0.000212862	0.000161719	-6.65493e-05	-4.62873e-05	-2.83351e-05	-0.000208479	0.000351528	2.54152e-05	0.000107163	5.492e-06	-0.000433718	9.22024e-05	3.05018e-06	-0.000383416	-0.000346115	0.000320354	-1.18224e-05	-0.000999552	-2.41776e-05	-4.82516e-05	-3.18614e-05	0.000869901	7.49202e-05	-7.61285e-05	-0.000302639	0.00088442	-5.58638e-05	0.000288804
189	>hCoVN19/France/ARA10257/2020|EPI_ISL_418427|2020N03N17	0.00370915	-0.000736606	0.00206168	0.000585584	0.00011589	0.00128162	2.22128e-05	8.85669e-06	-4.05818e-05	0.00134179	3.95436e-05	2.28285e-05	5.47609e-05	0.00133299	0.00226475	-0.00128371	0.000386129	0.000521703	0.000478073	0.00129776	1.25428e-05	-2.90705e-07	0.000224922	3.12675e-06	-7.80414e-05	-2.09815e-05	-1.16418e-08	5.21759e-05	2.11919e-05	-9.87459e-06	6.60027e-05	-5.87999e-05	5.85261e-05	-1.78205e-05	-0.000116764	-4.74006e-05	-5.64006e-05	-3.2285e-05	4.0833e-05	2.54508e-05
190	>hCoVN19/Australia/VIC40/2020|EPI_ISL_419758|2020N03N11	-0.00711451	-0.0036297	-0.000268029	0.00101003	-0.000532193	0.00117365	-0.000100191	8.82685e-05	-2.60217e-06	2.61752e-07	3.43717e-05	-0.000106618	0.000141896	-9.86264e-05	6.43977e-05	-6.05071e-06	1.12514e-05	6.10402e-06	-0.000185527	3.11188e-05	-3.76709e-05	5.07694e-06	-1.83968e-05	1.06584e-06	-1.76305e-06	0.000402501	-0.000379399	0.000110724	-1.24829e-05	1.80351e-05	-7.23085e-06	1.7795e-05	-8.84358e-06	-2.66366e-05	2.87077e-06	1.39426e-06	-2.0938e-05	5.21155e-06	6.95443e-06	-1.65219e-05
191	>hCoVN19/Australia/VIC68/2020|EPI_ISL_419782|2020N03N13	-0.00720359	-0.00373891	-0.00028865	0.00112498	-0.000609377	0.00116397	-0.000118011	0.00010981	-2.76596e-05	-1.85084e-05	3.77014e-05	-0.000124036	0.000205846	-0.000136466	0.000116204	-1.60095e-05	1.86688e-05	1.65501e-05	-0.000425269	7.12054e-05	-4.42997e-05	3.76052e-06	-7.4083e-05	-5.08232e-05	3.69158e-05	-0.00254962	0.00225934	-0.000490521	1.16093e-05	3.85416e-05	3.96069e-06	-3.09169e-05	2.05606e-05	-1.30887e-05	3.30837e-06	-1.74945e-05	-4.09892e-05	-1.10328e-05	-4.4815e-05	6.24929e-06
192	>hCoVN19/USA/WANS67/2020|EPI_ISL_417120|2020N03N04	-0.00709077	-0.0036009	-0.000262744	0.000981599	-0.000513735	0.00117329	-9.64229e-05	8.39407e-05	-4.27435e-06	2.32629e-07	3.48723e-05	-0.000106403	0.000131553	-9.16643e-05	5.73785e-05	-5.75019e-06	1.06129e-05	7.54688e-06	-0.000164184	2.75578e-05	-3.65906e-05	5.00964e-06	-1.63704e-05	1.04327e-06	-9.33863e-07	0.000300936	-0.000281576	8.78426e-05	-1.13341e-05	1.99999e-05	-2.05914e-06	1.26793e-05	-5.2603e-06	-1.81092e-05	2.36948e-06	-1.25541e-06	-2.28369e-05	8.73372e-06	8.58166e-06	-7.74774e-06
193	>hCoVN19/Australia/VIC67/2020|EPI_ISL_419781|2020N03N13	-0.00708648	-0.00359573	-0.000261814	0.000976635	-0.000510527	0.00117323	-9.57837e-05	8.31979e-05	-4.54384e-06	2.36463e-07	3.49489e-05	-0.00010633	0.000129967	-9.04184e-05	5.61295e-05	-5.70997e-06	1.04414e-05	7.24743e-06	-0.000160297	2.70617e-05	-3.63785e-05	5.00589e-06	-1.5929e-05	1.05086e-06	-8.18355e-07	0.000289292	-0.000270542	8.53043e-05	-1.12095e-05	2.01255e-05	-1.64426e-06	1.22682e-05	-4.99199e-06	-1.75351e-05	2.33477e-06	-1.46098e-06	-2.26429e-05	8.48412e-06	8.81965e-06	-7.65086e-06
194	>hCoVN19/Australia/VIC66/2020|EPI_ISL_419780|2020N03N13	-0.00178406	0.00433355	-0.000159766	-0.00114555	-0.00308961	0.00125094	0.00394547	-0.00196493	-4.83961e-05	-4.39862e-05	-0.000113544	-0.000453241	8.59192e-06	-0.000873287	0.000564276	-0.000461512	-0.00194045	0.000136705	-0.000225673	2.83611e-05	-0.000133105	-1.08629e-05	0.000427641	-4.60991e-06	-2.64999e-05	-0.000492924	-0.000524227	7.18914e-05	-2.00077e-05	-4.85968e-05	-7.5476e-05	-7.92619e-06	-0.000102734	-7.19865e-05	1.28654e-05	-3.81554e-05	-4.66366e-06	9.531e-06	9.93731e-06	1.43412e-06
195	>hCoVN19/USA/WANS70/2020|EPI_ISL_417123|2020N03N05	-0.00708862	-0.00359831	-0.000262264	0.000979166	-0.000512096	0.00116855	-9.59595e-05	8.34874e-05	-4.24422e-06	2.31485e-07	3.4608e-05	-0.000105588	0.000130523	-9.09148e-05	5.68835e-05	-5.69759e-06	1.05081e-05	7.45583e-06	-0.000162247	2.72022e-05	-3.60954e-05	4.94102e-06	-1.61248e-05	1.024e-06	-9.14162e-07	0.000295059	-0.000276036	8.60668e-05	-1.10981e-05	1.955e-05	-2.01407e-06	1.23733e-05	-5.13422e-06	-1.76504e-05	2.30607e-06	-1.22577e-06	-2.21749e-05	8.46369e-06	8.31325e-06	-7.5072e-06
196	>hCoVN19/Australia/VIC70/2020|EPI_ISL_419786|2020N03N13	-0.00212866	0.00649088	-0.00149914	0.00300649	0.00124696	0.00126336	-0.000201195	0.000536786	-6.75836e-05	-5.46e-05	0.00221016	0.000817408	-6.00792e-05	-0.000486356	0.000279275	-2.37301e-05	-8.39667e-05	-0.000168443	0.000285576	1.4708e-05	6.01579e-05	5.0477e-06	-0.00016683	9.9783e-06	-3.41188e-07	-5.89481e-05	-4.49747e-05	6.60382e-06	-9.79465e-06	2.43478e-07	-7.80696e-06	6.79877e-05	-6.60542e-06	-0.000882915	-2.44674e-05	1.0995e-05	9.98218e-06	0.000583368	-2.02711e-05	0.000247073
197	>hCoVN19/USA/WANS71/2020|EPI_ISL_417124|2020N03N05	-0.00708648	-0.00359573	-0.000261814	0.000976635	-0.000510527	0.00117323	-9.57837e-05	8.31979e-05	-4.54384e-06	2.36463e-07	3.49489e-05	-0.00010633	0.000129967	-9.04184e-05	5.61295e-05	-5.70997e-06	1.04414e-05	7.24743e-06	-0.000160297	2.70617e-05	-3.63785e-05	5.00589e-06	-1.5929e-05	1.05086e-06	-8.18355e-07	0.000289292	-0.000270542	8.53043e-05	-1.12095e-05	2.01255e-05	-1.64426e-06	1.22682e-05	-4.99199e-06	-1.75351e-05	2.33477e-06	-1.46098e-06	-2.26429e-05	8.48412e-06	8.81965e-06	-7.65086e-06
198	>hCoVN19/Australia/VIC73/2020|EPI_ISL_419785|2020N03N14	-0.00434696	1.35829e-05	0.000715853	-0.00532665	0.00503036	0.00111519	0.00408564	0.006375	0.000123322	-6.80914e-05	4.97467e-05	-0.000519502	-0.00011557	-0.00177579	0.00133638	4.2027e-05	0.000377653	0.00100943	-0.00180472	-4.35086e-05	-0.000120095	3.76099e-06	-9.73262e-05	-1.3065e-05	7.2108e-06	0.000155655	7.48784e-05	9.20473e-06	-9.33069e-06	4.6524e-05	2.4755e-05	5.44531e-06	1.8861e-06	1.64326e-05	-1.55197e-06	-4.83159e-06	-6.39286e-06	-1.38537e-05	5.05276e-05	-5.59596e-06
199	>hCoVN19/USA/WANS68/2020|EPI_ISL_417121|2020N03N04	-0.00709077	-0.0036009	-0.000262744	0.000981599	-0.000513735	0.00117329	-9.64229e-05	8.39407e-05	-4.27435e-06	2.32629e-07	3.48723e-05	-0.000106403	0.000131553	-9.16643e-05	5.73785e-05	-5.75019e-06	1.06129e-05	7.54688e-06	-0.000164184	2.75578e-05	-3.65906e-05	5.00964e-06	-1.63704e-05	1.04327e-06	-9.33863e-07	0.000300936	-0.000281576	8.78426e-05	-1.13341e-05	1.99999e-05	-2.05914e-06	1.26793e-05	-5.2603e-06	-1.81092e-05	2.36948e-06	-1.25541e-06	-2.28369e-05	8.73372e-06	8.58166e-06	-7.74774e-06
200	>hCoVN19/Australia/VIC58/2020|EPI_ISL_419784|2020N03N12	-0.00178406	0.00433355	-0.000159766	-0.00114555	-0.00308961	0.00125094	0.00394547	-0.00196493	-4.83961e-05	-4.39862e-05	-0.000113544	-0.000453241	8.59192e-06	-0.000873287	0.000564276	-0.000461512	-0.00194045	0.000136705	-0.000225673	2.83611e-05	-0.000133105	-1.08629e-05	0.000427641	-4.60991e-06	-2.64999e-05	-0.000492924	-0.000524227	7.18914e-05	-2.00077e-05	-4.85968e-05	-7.5476e-05	-7.92619e-06	-0.000102734	-7.19865e-05	1.28654e-05	-3.81554e-05	-4.66366e-06	9.531e-06	9.93731e-06	1.43412e-06
201	>hCoVN19/USA/WANS69/2020|EPI_ISL_417122|2020N03N05	-0.00708648	-0.00359573	-0.000261814	0.000976635	-0.000510527	0.00117323	-9.57837e-05	8.31979e-05	-4.54384e-06	2.36463e-07	3.49489e-05	-0.00010633	0.000129967	-9.04184e-05	5.61295e-05	-5.70997e-06	1.04414e-05	7.24743e-06	-0.000160297	2.70617e-05	-3.63785e-05	5.00589e-06	-1.5929e-05	1.05086e-06	-8.18355e-07	0.000289292	-0.000270542	8.53043e-05	-1.12095e-05	2.01255e-05	-1.64426e-06	1.22682e-05	-4.99199e-06	-1.75351e-05	2.33477e-06	-1.46098e-06	-2.26429e-05	8.48412e-06	8.81965e-06	-7.65086e-06
202	>hCoVN19/Australia/VIC69/2020|EPI_ISL_419783|2020N03N13	-0.00720359	-0.00373891	-0.00028865	0.00112498	-0.000609377	0.00116397	-0.000118011	0.00010981	-2.76596e-05	-1.85084e-05	3.77014e-05	-0.000124036	0.000205846	-0.000136466	0.000116204	-1.60095e-05	1.86688e-05	1.65501e-05	-0.000425269	7.12054e-05	-4.42997e-05	3.76052e-06	-7.4083e-05	-5.08232e-05	3.69158e-05	-0.00254962	0.00225934	-0.000490521	1.16093e-05	3.85416e-05	3.96069e-06	-3.09169e-05	2.05606e-05	-1.30887e-05	3.30837e-06	-1.74945e-05	-4.09892e-05	-1.10328e-05	-4.4815e-05	6.24929e-06
203	>hCoVN19/USA/WANS74/2020|EPI_ISL_417127|2020N03N05	-0.00708648	-0.00359573	-0.000261814	0.000976635	-0.000510527	0.00117323	-9.57837e-05	8.31979e-05	-4.54384e-06	2.36463e-07	3.49489e-05	-0.00010633	0.000129967	-9.04184e-05	5.61295e-05	-5.70997e-06	1.04414e-05	7.24743e-06	-0.000160297	2.70617e-05	-3.63785e-05	5.00589e-06	-1.5929e-05	1.05086e-06	-8.18355e-07	0.000289292	-0.000270542	8.53043e-05	-1.12095e-05	2.01255e-05	-1.64426e-06	1.22682e-05	-4.99199e-06	-1.75351e-05	2.33477e-06	-1.46098e-06	-2.26429e-05	8.48412e-06	8.81965e-06	-7.65086e-06
204	>hCoVN19/USA/WANS75/2020|EPI_ISL_417128|2020N03N05	-0.00708648	-0.00359573	-0.000261814	0.000976635	-0.000510527	0.00117323	-9.57837e-05	8.31979e-05	-4.54384e-06	2.36463e-07	3.49489e-05	-0.00010633	0.000129967	-9.04184e-05	5.61295e-05	-5.70997e-06	1.04414e-05	7.24743e-06	-0.000160297	2.70617e-05	-3.63785e-05	5.00589e-06	-1.5929e-05	1.05086e-06	-8.18355e-07	0.000289292	-0.000270542	8.53043e-05	-1.12095e-05	2.01255e-05	-1.64426e-06	1.22682e-05	-4.99199e-06	-1.75351e-05	2.33477e-06	-1.46098e-06	-2.26429e-05	8.48412e-06	8.81965e-06	-7.65086e-06
205	>hCoVN19/Australia/VIC77/2020|EPI_ISL_419789|2020N03N14	-0.00434696	1.35829e-05	0.000715853	-0.00532665	0.00503036	0.00111519	0.00408564	0.006375	0.000123322	-6.80914e-05	4.97467e-05	-0.000519502	-0.00011557	-0.00177579	0.00133638	4.2027e-05	0.000377653	0.00100943	-0.00180472	-4.35086e-05	-0.000120095	3.76099e-06	-9.73262e-05	-1.3065e-05	7.2108e-06	0.000155655	7.48784e-05	9.20473e-06	-9.33069e-06	4.6524e-05	2.4755e-05	5.44531e-06	1.8861e-06	1.64326e-05	-1.55197e-06	-4.83159e-06	-6.39286e-06	-1.38537e-05	5.05276e-05	-5.59596e-06
206	>hCoVN19/USA/WANS72/2020|EPI_ISL_417125|2020N03N06	-0.00708648	-0.00359573	-0.000261814	0.000976635	-0.000510527	0.00117323	-9.57837e-05	8.31979e-05	-4.54384e-06	2.36463e-07	3.49489e-05	-0.00010633	0.000129967	-9.04184e-05	5.61295e-05	-5.70997e-06	1.04414e-05	7.24743e-06	-0.000160297	2.70617e-05	-3.63785e-05	5.00589e-06	-1.5929e-05	1.05086e-06	-8.18355e-07	0.000289292	-0.000270542	8.53043e-05	-1.12095e-05	2.01255e-05	-1.64426e-06	1.22682e-05	-4.99199e-06	-1.75351e-05	2.33477e-06	-1.46098e-06	-2.26429e-05	8.48412e-06	8.81965e-06	-7.65086e-06
207	>hCoVN19/Australia/VIC76/2020|EPI_ISL_419788|2020N03N14	-0.00434655	1.36659e-05	0.000717299	-0.00532164	0.00503181	0.000868138	0.00409119	0.00637445	5.50728e-05	-9.81685e-05	4.88634e-05	-0.00051199	-0.00012232	-0.00175718	0.00134838	3.46808e-05	0.000378045	0.0010125	-0.00181053	-5.84237e-05	-0.000103516	2.31158e-07	-8.72387e-05	-9.91146e-06	1.70925e-05	0.000151118	9.1976e-05	9.63341e-05	-8.18966e-06	2.82217e-05	2.57581e-05	-6.39321e-06	8.53779e-06	3.27152e-05	-4.39021e-06	8.63421e-07	2.55571e-05	3.63662e-06	0.000125135	-1.72198e-05
208	>hCoVN19/USA/WANS73/2020|EPI_ISL_417126|2020N03N05	-0.00732612	-0.00207388	-0.00091407	0.00216373	-0.00108396	0.00122043	0.00197719	-0.000357826	3.33029e-05	-4.30471e-05	3.40819e-05	-0.000315201	0.000133883	-0.000671401	0.00054832	0.00051164	0.000990276	-0.00044883	0.000637833	4.5153e-05	4.33261e-05	2.17616e-06	0.000248256	-0.000130675	7.39686e-05	0.00149381	0.00110948	-6.10178e-05	-1.66636e-05	0.000271302	0.000110455	3.89926e-05	1.9535e-05	0.000356084	-1.86369e-05	-6.27043e-06	0.000127373	0.000120405	4.4171e-06	5.41046e-05
209	>hCoVN19/Australia/VIC75/2020|EPI_ISL_419787|2020N03N14	0.00382316	-0.000844242	0.00180533	0.000715729	0.000215589	-0.00107584	-4.28428e-05	0.00029717	-0.0214554	-0.00836941	0.00346965	-0.00949789	0.0013911	0.00273839	0.00190918	-0.00215667	0.000766504	-0.000387898	0.000192062	-0.0016112	-0.000288311	1.63926e-05	-0.000124125	0.00123496	0.000454924	0.000329464	-0.000253978	-0.000958037	7.84802e-05	-5.73985e-05	0.00129902	-0.00112071	0.000703839	-0.000307563	-0.000116071	-8.84135e-05	-0.000170637	-0.000139242	0.000274967	0.000239578
210	>hCoVN19/USA/WANS76/2020|EPI_ISL_417129|2020N03N05	-0.00709506	-0.00360608	-0.00026368	0.000986613	-0.000516985	0.00117335	-9.70747e-05	8.46999e-05	-3.99718e-06	2.28679e-07	3.47933e-05	-0.000106479	0.00013319	-9.2952e-05	5.86716e-05	-5.792e-06	1.07914e-05	7.8608e-06	-0.000168262	2.80801e-05	-3.68146e-05	5.01361e-06	-1.68397e-05	1.03509e-06	-1.05868e-06	0.000313547	-0.000293533	9.05994e-05	-1.14698e-05	1.98621e-05	-2.51662e-06	1.31337e-05	-5.55716e-06	-1.87461e-05	2.40833e-06	-1.02435e-06	-2.30554e-05	9.01745e-06	8.31084e-06	-7.8581e-06
211	>hCoVN19/Australia/VIC59/2020|EPI_ISL_419771|2020N03N13	-0.00177389	0.00414175	-8.93513e-05	-0.000953406	-0.00207207	0.00116083	0.0018879	-0.00116529	-4.00893e-05	-8.24571e-06	0.000118763	-7.20837e-06	7.69623e-05	0.000711186	-0.000248601	0.00274169	0.00692201	0.000208584	-0.000498375	-0.000111267	-0.000565279	7.95393e-06	0.00201779	0.000217395	-0.000147668	-0.00181344	-0.00202125	0.000172345	-3.77029e-05	-0.000275516	-9.16197e-05	4.15542e-07	-3.59987e-05	-0.000370962	4.73078e-05	-0.000155583	-2.49855e-05	-9.59533e-05	5.14103e-05	-6.75188e-05
212	>hCoVN19/Australia/VIC54/2020|EPI_ISL_419770|2020N03N12	0.00364557	-0.000727941	0.0018	0.000541098	0.000130022	0.00125322	5.21012e-05	5.78786e-06	-0.000260808	0.000104151	-9.30139e-06	-3.57857e-05	2.45072e-05	9.73657e-05	0.000288829	0.000164366	-9.96907e-05	-0.000547272	-0.000214161	-0.00158553	-0.000229697	1.583e-05	-0.000102806	0.000124566	0.000866081	1.71228e-05	-0.000213731	-0.000737061	8.07292e-05	-0.000168199	0.0020296	-0.00190897	0.00118519	-0.000208636	-0.000160501	-0.000116923	-0.000213256	-9.30537e-05	6.61018e-05	0.000262082
213	>hCoVN19/USA/WANS59/2020|EPI_ISL_417112|2020N03N02	-0.00708648	-0.00359573	-0.000261814	0.000976635	-0.000510527	0.00117323	-9.57837e-05	8.31979e-05	-4.54384e-06	2.36463e-07	3.49489e-05	-0.00010633	0.000129967	-9.04184e-05	5.61295e-05	-5.70997e-06	1.04414e-05	7.24743e-06	-0.000160297	2.70617e-05	-3.63785e-05	5.00589e-06	-1.5929e-05	1.05086e-06	-8.18355e-07	0.000289292	-0.000270542	8.53043e-05	-1.12095e-05	2.01255e-05	-1.64426e-06	1.22682e-05	-4.99199e-06	-1.75351e-05	2.33477e-06	-1.46098e-06	-2.26429e-05	8.48412e-06	8.81965e-06	-7.65086e-06
214	>hCoVN19/Australia/VIC63/2020|EPI_ISL_419775|2020N03N13	0.00364822	-0.000728016	0.00180285	0.000547803	0.000132302	0.000964659	5.37521e-05	1.02773e-05	-0.000462614	1.95083e-05	1.09029e-05	-8.35257e-05	2.56229e-05	0.000146927	0.000317393	0.000169162	-0.000110754	-0.000538568	-0.000221438	-0.00161051	-0.000216666	1.06303e-05	-8.30708e-05	8.35588e-05	0.000885406	9.60176e-06	-0.000207812	-0.000652104	8.18975e-05	-0.000195589	0.00206388	-0.00195526	0.00121415	-0.000208344	-0.000169702	-0.000105885	-0.00017665	-0.00010218	0.000152273	0.000255658
215	>hCoVN19/Australia/VIC62/2020|EPI_ISL_419774|2020N03N13	0.00364557	-0.000727941	0.0018	0.000541098	0.000130022	0.00125322	5.21012e-05	5.78786e-06	-0.000260808	0.000104151	-9.30139e-06	-3.57857e-05	2.45072e-05	9.73657e-05	0.000288829	0.000164366	-9.96907e-05	-0.000547272	-0.000214161	-0.00158553	-0.000229697	1.583e-05	-0.000102806	0.000124566	0.000866081	1.71228e-05	-0.000213731	-0.000737061	8.07292e-05	-0.000168199	0.0020296	-0.00190897	0.00118519	-0.000208636	-0.000160501	-0.000116923	-0.000213256	-9.30537e-05	6.61018e-05	0.000262082
216	>hCoVN19/USA/WANS57/2020|EPI_ISL_417110|2020N03N03	-0.00708648	-0.00359573	-0.000261814	0.000976635	-0.000510527	0.00117323	-9.57837e-05	8.31979e-05	-4.54384e-06	2.36463e-07	3.49489e-05	-0.00010633	0.000129967	-9.04184e-05	5.61295e-05	-5.70997e-06	1.04414e-05	7.24743e-06	-0.000160297	2.70617e-05	-3.63785e-05	5.00589e-06	-1.5929e-05	1.05086e-06	-8.18355e-07	0.000289292	-0.000270542	8.53043e-05	-1.12095e-05	2.01255e-05	-1.64426e-06	1.22682e-05	-4.99199e-06	-1.75351e-05	2.33477e-06	-1.46098e-06	-2.26429e-05	8.48412e-06	8.81965e-06	-7.65086e-06
217	>hCoVN19/Hangzhou/HZ49/2020|EPI_ISL_418442|2020N01N21	-0.00146865	0.00235877	0.000587611	-0.00190975	-0.00106017	0.0011653	-0.000969579	7.10392e-05	-7.00477e-05	4.18554e-05	7.05419e-05	0.000147192	4.70319e-05	0.000824753	-0.000612778	-5.82024e-05	-7.77568e-05	0.000353222	-0.000609749	9.30689e-06	3.84705e-06	2.81281e-06	-0.000875112	1.09118e-05	1.54068e-05	-6.97145e-05	-0.000102977	7.90357e-05	1.48964e-05	1.63645e-05	-3.21378e-06	-6.82882e-06	6.48036e-06	-1.61675e-05	7.46172e-07	-8.64585e-06	-8.98651e-05	3.88605e-05	-4.92083e-05	3.72792e-05
218	>hCoVN19/Australia/VIC61/2020|EPI_ISL_419773|2020N03N13	-0.00212715	0.00651213	-0.0015085	0.00305087	0.00126999	0.000999649	-0.000197624	0.00054965	-8.33479e-05	-6.17915e-05	0.00227962	0.000899688	-7.752e-05	-0.000488204	0.00030661	-2.71849e-05	-9.54557e-05	-0.000191519	0.000278744	-7.32358e-05	8.04438e-05	1.15239e-06	-0.000114633	1.8414e-05	0.0001113	-0.000100834	8.77775e-05	0.000833362	-6.64936e-05	2.66565e-05	6.90982e-05	1.26395e-05	5.31197e-05	-0.00102368	-4.07992e-05	-5.18745e-06	4.20032e-05	0.000692667	0.000105467	0.000272359
219	>hCoVN19/USA/WANS58/2020|EPI_ISL_417111|2020N03N05	-0.00712233	-0.00363628	-0.000279702	0.00102911	-0.000533951	0.00111582	-0.000101284	9.42333e-05	-1.15404e-06	-1.02596e-06	6.24093e-05	-8.27343e-05	0.00014087	-0.000108946	7.44877e-05	-1.26502e-05	1.27077e-05	5.29982e-06	-0.000194241	2.81028e-05	-2.41326e-05	6.29642e-06	-3.91987e-05	4.34578e-06	-2.4169e-06	0.000403267	-0.000449504	0.000130856	-3.60011e-06	1.94824e-05	-1.73098e-06	-1.7584e-05	-3.63875e-07	0.000242007	1.37692e-05	-3.18083e-05	1.5164e-05	-6.43478e-05	0.000142928	-7.665e-05
220	>hCoVN19/Hangzhou/HZ48/2020|EPI_ISL_418441|2020N01N21	-0.00146865	0.00235877	0.000587611	-0.00190975	-0.00106017	0.0011653	-0.000969579	7.10392e-05	-7.00477e-05	4.18554e-05	7.05419e-05	0.000147192	4.70319e-05	0.000824753	-0.000612778	-5.82024e-05	-7.77568e-05	0.000353222	-0.000609749	9.30689e-06	3.84705e-06	2.81281e-06	-0.000875112	1.09118e-05	1.54068e-05	-6.97145e-05	-0.000102977	7.90357e-05	1.48964e-05	1.63645e-05	-3.21378e-06	-6.82882e-06	6.48036e-06	-1.61675e-05	7.46172e-07	-8.64585e-06	-8.98651e-05	3.88605e-05	-4.92083e-05	3.72792e-05
221	>hCoVN19/Australia/VIC60/2020|EPI_ISL_419772|2020N03N13	-0.00407007	1.22081e-06	0.000430072	-0.00261164	0.0017928	0.00116325	0.0001852	-0.000403647	-5.29857e-05	2.51475e-05	3.26468e-05	8.21178e-05	0.000100291	0.00090554	-0.000834832	-2.45807e-05	-0.000311056	-0.00116654	0.00210537	6.07442e-05	9.71307e-05	6.97942e-06	0.000260863	2.39694e-05	-2.27116e-05	-0.000316017	-0.000114342	4.12808e-05	-1.25773e-05	-2.39027e-05	-1.31341e-05	-1.44374e-05	9.0055e-06	-4.01534e-05	4.67976e-06	-1.43839e-05	-3.54391e-05	2.23493e-05	2.47842e-05	7.70563e-06
222	>hCoVN19/USA/WANS63/2020|EPI_ISL_417116|2020N03N04	-0.00708648	-0.00359573	-0.000261814	0.000976635	-0.000510527	0.00117323	-9.57837e-05	8.31979e-05	-4.54384e-06	2.36463e-07	3.49489e-05	-0.00010633	0.000129967	-9.04184e-05	5.61295e-05	-5.70997e-06	1.04414e-05	7.24743e-06	-0.000160297	2.70617e-05	-3.63785e-05	5.00589e-06	-1.5929e-05	1.05086e-06	-8.18355e-07	0.000289292	-0.000270542	8.53043e-05	-1.12095e-05	2.01255e-05	-1.64426e-06	1.22682e-05	-4.99199e-06	-1.75351e-05	2.33477e-06	-1.46098e-06	-2.26429e-05	8.48412e-06	8.81965e-06	-7.65086e-06
223	>hCoVN19/Australia/VIC57/2020|EPI_ISL_419779|2020N03N12	-0.00709077	-0.0036009	-0.000262744	0.000981599	-0.000513735	0.00117329	-9.64229e-05	8.39407e-05	-4.27435e-06	2.32629e-07	3.48723e-05	-0.000106403	0.000131553	-9.16643e-05	5.73785e-05	-5.75019e-06	1.06129e-05	7.54688e-06	-0.000164184	2.75578e-05	-3.65906e-05	5.00964e-06	-1.63704e-05	1.04327e-06	-9.33863e-07	0.000300936	-0.000281576	8.78426e-05	-1.13341e-05	1.99999e-05	-2.05914e-06	1.26793e-05	-5.2603e-06	-1.81092e-05	2.36948e-06	-1.25541e-06	-2.28369e-05	8.73372e-06	8.58166e-06	-7.74774e-06
224	>hCoVN19/USA/WANS64/2020|EPI_ISL_417117|2020N03N03	-0.00708862	-0.00359832	-0.000262278	0.000979111	-0.000512126	0.00117326	-9.61018e-05	8.35673e-05	-4.41003e-06	2.3456e-07	3.49109e-05	-0.000106367	0.000130754	-9.10363e-05	5.67486e-05	-5.72989e-06	1.05263e-05	7.39541e-06	-0.000162217	2.73066e-05	-3.64831e-05	5.00774e-06	-1.61464e-05	1.04713e-06	-8.75012e-07	0.000295	-0.00027595	8.65478e-05	-1.12705e-05	2.00641e-05	-1.84676e-06	1.24687e-05	-5.12284e-06	-1.78149e-05	2.35165e-06	-1.36111e-06	-2.27371e-05	8.60505e-06	8.70437e-06	-7.69778e-06
225	>hCoVN19/Australia/VIC64/2020|EPI_ISL_419778|2020N03N13	0.00486598	-0.00175692	-0.00365915	-0.000492343	-4.98138e-05	0.000253873	-0.000100004	5.73754e-05	0.000133024	-3.41798e-05	0.000159957	0.000192848	-1.74677e-05	-9.53461e-05	-6.60499e-05	-0.000573674	0.000209895	-6.95663e-05	-3.9057e-05	-0.000105606	0.000145129	0.000124523	-0.000115532	3.43617e-05	2.583e-05	1.93958e-05	-0.000388196	0.000194894	9.69236e-05	-7.03215e-05	1.75535e-05	-0.000285738	0.000101384	0.00134152	6.44125e-05	-0.000575414	0.000458229	-0.000201948	0.00112574	-0.000314896
226	>hCoVN19/USA/WANS61/2020|EPI_ISL_417114|2020N03N05	-0.00708648	-0.00359573	-0.000261814	0.000976635	-0.000510527	0.00117323	-9.57837e-05	8.31979e-05	-4.54384e-06	2.36463e-07	3.49489e-05	-0.00010633	0.000129967	-9.04184e-05	5.61295e-05	-5.70997e-06	1.04414e-05	7.24743e-06	-0.000160297	2.70617e-05	-3.63785e-05	5.00589e-06	-1.5929e-05	1.05086e-06	-8.18355e-07	0.000289292	-0.000270542	8.53043e-05	-1.12095e-05	2.01255e-05	-1.64426e-06	1.22682e-05	-4.99199e-06	-1.75351e-05	2.33477e-06	-1.46098e-06	-2.26429e-05	8.48412e-06	8.81965e-06	-7.65086e-06
227	>hCoVN19/Australia/VIC56/2020|EPI_ISL_419777|2020N03N12	-0.00434959	1.36097e-05	0.000718514	-0.005353	0.00506262	0.00111478	0.00412541	0.00644409	0.000125388	-6.91155e-05	4.98962e-05	-0.000525953	-0.000117861	-0.00180482	0.00135991	4.29109e-05	0.000385208	0.00103338	-0.00184789	-4.48207e-05	-0.000122608	3.72954e-06	-0.000100252	-1.36099e-05	7.40632e-06	0.000161975	7.77103e-05	8.60298e-06	-9.37553e-06	4.76148e-05	2.56296e-05	5.51494e-06	1.96547e-06	1.76232e-05	-1.73631e-06	-4.82285e-06	-5.62236e-06	-1.50341e-05	5.29803e-05	-5.55927e-06
228	>hCoVN19/USA/WANS62/2020|EPI_ISL_417115|2020N03N03	-0.00709079	-0.00360093	-0.00026386	0.000979413	-0.000502701	0.00115458	-9.86988e-05	6.82493e-05	-5.13812e-06	9.50406e-08	3.34e-05	-0.000103812	0.000130198	-9.27192e-05	6.33883e-05	9.11724e-06	3.97774e-06	1.72404e-05	-0.000174183	3.3018e-05	-3.61382e-05	4.15197e-06	-1.57072e-05	-2.87011e-05	-1.10546e-06	0.000305221	-0.00027897	8.56052e-05	-1.13371e-05	1.87132e-05	-1.51389e-06	1.02343e-05	-3.75379e-06	-1.49837e-05	1.71361e-06	2.83647e-07	-2.04693e-05	8.60638e-06	6.21991e-06	-5.95672e-06
229	>hCoVN19/Australia/VIC55/2020|EPI_ISL_419776|2020N03N12	-0.0021293	0.00649555	-0.00150187	0.003014	0.00125097	0.00126376	-0.00020202	0.000539606	-6.78895e-05	-5.50083e-05	0.00222662	0.000824447	-6.07811e-05	-0.000490211	0.000281819	-2.39228e-05	-8.48215e-05	-0.000170344	0.000288918	1.47967e-05	6.1362e-05	5.05013e-06	-0.000169315	1.01413e-05	-3.88778e-07	-6.0041e-05	-4.59449e-05	6.25646e-06	-9.82625e-06	-2.65698e-07	-8.15638e-06	6.95485e-05	-6.77604e-06	-0.000905105	-2.51851e-05	1.14482e-05	1.08283e-05	0.000601319	-2.12954e-05	0.000255044
230	>hCoVN19/USA/WANS65/2020|EPI_ISL_417118|2020N03N03	-0.00708648	-0.00359573	-0.000261814	0.000976635	-0.000510527	0.00117323	-9.57837e-05	8.31979e-05	-4.54384e-06	2.36463e-07	3.49489e-05	-0.00010633	0.000129967	-9.04184e-05	5.61295e-05	-5.70997e-06	1.04414e-05	7.24743e-06	-0.000160297	2.70617e-05	-3.63785e-05	5.00589e-06	-1.5929e-05	1.05086e-06	-8.18355e-07	0.000289292	-0.000270542	8.53043e-05	-1.12095e-05	2.01255e-05	-1.64426e-06	1.22682e-05	-4.99199e-06	-1.75351e-05	2.33477e-06	-1.46098e-06	-2.26429e-05	8.48412e-06	8.81965e-06	-7.65086e-06
231	>hCoVN19/USA/WANS66/2020|EPI_ISL_417119|2020N03N06	-0.00708648	-0.00359573	-0.000261814	0.000976635	-0.000510527	0.00117323	-9.57837e-05	8.31979e-05	-4.54384e-06	2.36463e-07	3.49489e-05	-0.00010633	0.000129967	-9.04184e-05	5.61295e-05	-5.70997e-06	1.04414e-05	7.24743e-06	-0.000160297	2.70617e-05	-3.63785e-05	5.00589e-06	-1.5929e-05	1.05086e-06	-8.18355e-07	0.000289292	-0.000270542	8.53043e-05	-1.12095e-05	2.01255e-05	-1.64426e-06	1.22682e-05	-4.99199e-06	-1.75351e-05	2.33477e-06	-1.46098e-06	-2.26429e-05	8.48412e-06	8.81965e-06	-7.65086e-06
232	>hCoVN19/Japan/DP0588/2020|EPI_ISL_416610|2020N02N17	-0.00170829	0.00388063	-6.46448e-05	-0.000722656	-0.0016336	0.0012125	0.00110339	-0.000369985	-3.22009e-05	-1.42812e-06	6.96748e-05	-6.16789e-05	5.09474e-05	0.000243771	-0.000120588	0.000459148	0.000902078	-0.000102856	0.000188381	2.73982e-05	8.35516e-05	-1.6914e-08	-0.000610927	-0.000120814	9.01938e-05	0.0011348	0.00127704	-6.72864e-05	9.44229e-06	0.000267541	0.000108885	1.98956e-05	3.10073e-05	0.000357451	-2.02255e-05	-1.34553e-05	6.01512e-05	0.000150781	-5.36109e-05	9.90347e-05
233	>hCoVN19/Congo/73/2020|EPI_ISL_417941|2020N03N18	0.00379329	-0.000771069	0.00228433	0.000705497	0.000158023	0.000199749	5.18841e-05	-1.29963e-05	0.000810709	0.00528731	0.00231539	-0.0045691	0.000688696	0.00123313	0.0007662	-0.00122325	0.000365537	0.00086104	0.000423252	0.00191659	0.00119055	-1.69575e-06	0.000472726	6.79674e-05	-0.000223804	-4.98534e-05	-3.24962e-05	-3.43149e-05	-0.00185427	-1.46536e-05	0.000312959	-0.000407046	0.000411225	-5.57359e-05	0.00284934	0.00101745	0.000826635	0.000703	-0.000583049	-0.000455469
234	>hCoVN19/Netherlands/Rotterdam_1364740/2020|EPI_ISL_413584|2020N03N03	0.00375408	-0.000777328	0.00221531	0.000743335	0.000208061	0.00119058	0.000173593	-2.29105e-05	0.00146006	-0.00243949	0.000430354	-0.000957623	0.000159996	-7.36184e-05	-0.00072795	-0.000317158	0.000105535	0.000384193	7.15177e-05	0.000762878	0.00030084	6.68979e-06	7.90547e-05	1.30811e-05	-6.78014e-05	-3.22554e-05	-3.20774e-05	9.44037e-05	-7.93222e-05	-1.92255e-05	-6.39996e-06	-0.000185418	0.000149107	7.15103e-05	-0.000125798	0.00013562	0.000529947	6.80853e-05	-6.85375e-06	0.000152725
235	>hCoVN19/Japan/DP0644/2020|EPI_ISL_416611|2020N02N17	-0.00170829	0.00388063	-6.46448e-05	-0.000722656	-0.0016336	0.0012125	0.00110339	-0.000369985	-3.22009e-05	-1.42812e-06	6.96748e-05	-6.16789e-05	5.09474e-05	0.000243771	-0.000120588	0.000459148	0.000902078	-0.000102856	0.000188381	2.73982e-05	8.35516e-05	-1.6914e-08	-0.000610927	-0.000120814	9.01938e-05	0.0011348	0.00127704	-6.72864e-05	9.44229e-06	0.000267541	0.000108885	1.98956e-05	3.10073e-05	0.000357451	-2.02255e-05	-1.34553e-05	6.01512e-05	0.000150781	-5.36109e-05	9.90347e-05
236	>hCoVN19/Congo/80/2020|EPI_ISL_417942|2020N03N18	0.00371318	-0.00073538	0.00207722	0.000589405	0.000107352	0.0012464	4.43255e-05	-3.49567e-06	-3.39645e-05	0.00141295	5.49326e-05	-8.82617e-06	5.90169e-05	0.0013687	0.00233915	-0.00133861	0.000378658	0.000553376	0.000497989	0.00137371	2.97264e-05	-1.44578e-06	0.000251537	4.60546e-06	-8.87071e-05	-3.66373e-05	-1.68703e-05	5.06112e-05	-1.80203e-05	-1.98552e-05	7.38041e-05	-7.4945e-05	7.00159e-05	-2.31397e-05	-4.59811e-05	-1.67365e-05	-2.91539e-05	-9.75288e-06	1.94105e-05	1.44296e-05
237	>hCoVN19/Netherlands/Tilburg_1364286/2020|EPI_ISL_413587|2020N03N03	0.00360126	-0.000704005	0.00166084	0.000477675	0.000113903	0.00125129	2.89473e-05	8.48573e-06	-4.10263e-05	0.00013463	-1.87667e-05	1.58489e-05	1.49426e-05	3.94145e-05	0.000157116	0.000115014	-6.39989e-05	-0.000268645	-0.000110141	-0.000695651	-0.000109634	9.32584e-06	-3.89026e-05	1.93809e-06	0.000128979	-1.58629e-05	-1.71073e-05	-3.2092e-05	-3.7615e-06	2.34347e-05	-0.000182064	0.00020692	-0.000198942	2.45323e-05	4.77619e-05	2.99814e-05	4.76758e-05	5.36593e-05	-2.29788e-05	-0.000139542
238	>hCoVN19/Japan/DP0687/2020|EPI_ISL_416614|2020N02N17	-0.00170881	0.00388342	-6.47472e-05	-0.000724391	-0.00163878	0.00121269	0.00110884	-0.000372064	-3.226e-05	-1.44236e-06	6.99001e-05	-6.13732e-05	5.11152e-05	0.000245886	-0.000121493	0.000463584	0.000911037	-0.000103992	0.000190575	2.76474e-05	8.50729e-05	-8.50858e-08	-0.000620087	-0.000123093	9.18664e-05	0.00115703	0.00130209	-6.91274e-05	9.81073e-06	0.000273052	0.000111318	2.02823e-05	3.17639e-05	0.000366665	-2.08269e-05	-1.36957e-05	6.24433e-05	0.000155315	-5.5677e-05	0.000102346
239	>hCoVN19/Netherlands/Utrecht_1363564/2020|EPI_ISL_413588|2020N03N01	0.00340146	0.000835412	0.00113266	0.00180484	-0.000442614	0.000826533	0.00225927	-0.000468862	0.000296808	-0.000394272	0.000112132	-0.000243436	9.81129e-06	-0.000659915	0.000634187	0.000654981	0.00108074	-0.000753383	0.000857403	-0.000620015	0.000261853	-3.86537e-06	0.000292919	-0.000180812	0.000269085	0.00176033	0.00195857	-0.000410981	-0.000124443	-9.45994e-05	-0.00128026	-0.000298713	-9.11789e-06	-8.10637e-05	0.000886226	-0.00111897	-0.00347356	-0.000407475	0.000199174	-0.000978191
240	>hCoVN19/Japan/DP0690/2020|EPI_ISL_416615|2020N02N17	-0.00300578	0.0027237	-0.000142645	-0.00106083	-0.000266482	0.00097384	0.00173337	-0.000603043	-9.12839e-05	-3.85499e-05	5.92549e-05	-8.26242e-05	7.04378e-05	0.000302104	-0.000205165	0.000525028	0.000863592	-0.000848219	0.00151824	3.36221e-05	0.000159196	-2.6539e-06	-0.000130059	-0.000106314	0.000106653	0.00121724	0.00152161	-9.23178e-06	8.58213e-07	0.000284263	0.000123177	1.56121e-05	3.95971e-05	0.000447185	-2.50151e-05	-1.45006e-05	0.000139053	0.000239667	3.07848e-05	0.000118453
241	>hCoVN19/Congo/82/2020|EPI_ISL_417946|2020N03N18	0.00370915	-0.000736606	0.00206168	0.000585584	0.00011589	0.00128162	2.22128e-05	8.85669e-06	-4.05818e-05	0.00134179	3.95436e-05	2.28285e-05	5.47609e-05	0.00133299	0.00226475	-0.00128371	0.000386129	0.000521703	0.000478073	0.00129776	1.25428e-05	-2.90705e-07	0.000224922	3.12675e-06	-7.80414e-05	-2.09815e-05	-1.16418e-08	5.21759e-05	2.11919e-05	-9.87459e-06	6.60027e-05	-5.87999e-05	5.85261e-05	-1.78205e-05	-0.000116764	-4.74006e-05	-5.64006e-05	-3.2285e-05	4.0833e-05	2.54508e-05
242	>hCoVN19/Netherlands/Utrecht_1363628/2020|EPI_ISL_413589|2020N03N01	0.00337086	0.00082326	0.00102679	0.00170469	-0.000472178	0.00128948	0.00219956	-0.000455713	1.08956e-05	7.56429e-05	-1.7822e-05	-0.000201348	1.75474e-05	-0.000586693	0.000700968	0.000689471	0.00100908	-0.000803716	0.000774482	-0.000752859	-5.65481e-06	5.78435e-06	0.000262996	-0.000158425	0.000247028	0.00147432	0.0016842	-0.000245851	-2.41572e-05	0.000275717	-0.000266897	0.000205203	-0.000189461	0.000418795	0.00018077	-0.000170288	-0.000407094	0.000100975	5.18609e-06	-0.000277832
243	>hCoVN19/Japan/DP0645/2020|EPI_ISL_416612|2020N02N17	-0.00170881	0.00388342	-6.47359e-05	-0.000724335	-0.00163875	0.00120798	0.00110898	-0.000372144	-3.2094e-05	-1.44616e-06	6.95974e-05	-6.05959e-05	5.08847e-05	0.000246007	-0.000121359	0.000463616	0.000911019	-0.000103929	0.000190545	2.75499e-05	8.54612e-05	-1.51966e-07	-0.000620065	-0.000123117	9.18254e-05	0.00115709	0.001302	-6.96065e-05	9.98293e-06	0.000272538	0.000111154	2.01832e-05	3.17563e-05	0.000366829	-2.08736e-05	-1.35596e-05	6.30028e-05	0.000155173	-5.60674e-05	0.000102541
244	>hCoVN19/Japan/DP0654/2020|EPI_ISL_416613|2020N02N17	-0.00170961	0.00390359	-7.15294e-05	-0.000738655	-0.00168098	0.00121379	0.00115401	-0.000388974	-3.22436e-05	8.96506e-06	7.63463e-05	-5.50534e-05	5.24448e-05	0.00027524	-0.000107239	0.000480576	0.000996959	-0.000108181	0.000218275	4.92486e-05	0.000102051	1.46578e-06	-0.000705327	-0.000143482	0.000106156	0.00136272	0.00153599	-7.91886e-05	1.62562e-05	0.000332648	0.000138901	1.4277e-05	4.32454e-05	0.000538275	-2.97471e-05	-3.38429e-05	8.85545e-05	0.000169838	-7.52226e-05	0.000129223
245	>hCoVN19/Congo/81/2020|EPI_ISL_417944|2020N03N18	0.00440422	-0.00133499	-0.0011149	-3.39746e-06	0.000112977	0.000987351	-0.000164317	0.000113146	-7.61392e-05	0.000896212	0.000444331	-0.000882628	0.000152154	0.000312922	0.000205557	0.00374738	-0.00145104	0.000701159	0.000165417	0.00126841	0.000215651	-0.000104456	0.000106325	0.00350494	-0.000124535	8.36029e-05	0.000178942	-2.9578e-05	-0.000656522	8.87794e-05	0.000104293	-5.39231e-05	7.69858e-05	-9.15121e-05	0.00023988	0.000141311	2.25598e-05	4.05469e-05	-7.95689e-06	-1.29969e-05
246	>hCoVN19/Japan/DP0543/2020|EPI_ISL_416607|2020N02N17	-0.00170865	0.00388739	-6.01505e-05	-0.000729275	-0.00164699	0.00121303	0.00111057	-0.000374108	-3.29171e-05	1.1261e-06	6.94825e-05	-5.68416e-05	5.11272e-05	0.000255962	-0.000123758	0.000470912	0.000917043	-0.000114378	0.000179455	-1.9469e-05	7.98729e-05	3.17738e-07	-0.000650226	-0.000127695	-0.00034033	0.00118772	0.00134852	-3.28128e-05	1.56172e-05	0.000279866	0.000176511	-4.43633e-05	9.61548e-05	0.000366436	-2.96415e-05	-2.69682e-05	3.71691e-05	0.000136879	-4.37391e-05	0.000192281
247	>hCoVN19/USA/CZBNRR057N014/2020|EPI_ISL_417938|2020N03N18	0.00488361	-0.00173107	-0.00353981	-0.000583505	-5.51973e-05	0.00115073	-0.000107838	3.22024e-05	0.000104652	-2.71102e-05	2.84158e-05	-5.16307e-05	2.12626e-05	-6.77956e-05	-0.000132151	-0.000489864	0.000186908	-5.17672e-05	-1.94055e-05	-6.36901e-05	1.13871e-05	0.000113142	-1.15766e-05	1.37218e-05	9.01418e-06	-7.46167e-06	1.0654e-06	2.58007e-05	2.50364e-05	1.12591e-05	-3.85584e-05	-1.96727e-05	9.92645e-06	-1.11214e-05	3.07307e-05	-0.000379827	0.000135296	4.53753e-05	-8.62317e-05	-0.000155597
248	>hCoVN19/Japan/DP0544/2020|EPI_ISL_416608|2020N02N17	-0.00170865	0.00388739	-6.01505e-05	-0.000729275	-0.00164699	0.00121303	0.00111057	-0.000374108	-3.29171e-05	1.1261e-06	6.94825e-05	-5.68416e-05	5.11272e-05	0.000255962	-0.000123758	0.000470912	0.000917043	-0.000114378	0.000179455	-1.9469e-05	7.98729e-05	3.17738e-07	-0.000650226	-0.000127695	-0.00034033	0.00118772	0.00134852	-3.28128e-05	1.56172e-05	0.000279866	0.000176511	-4.43633e-05	9.61548e-05	0.000366436	-2.96415e-05	-2.69682e-05	3.71691e-05	0.000136879	-4.37391e-05	0.000192281
249	>hCoVN19/USA/CZBNRR057N015/2020|EPI_ISL_417939|2020N03N18	0.00487524	-0.00172453	-0.00351003	-0.000577319	-5.46434e-05	0.00116306	-0.000106143	3.20081e-05	9.96085e-05	-2.70522e-05	3.01634e-05	-5.68992e-05	2.23505e-05	-6.69303e-05	-0.000128209	-0.000465844	0.000177634	-4.59629e-05	-1.56843e-05	-4.82262e-05	8.35993e-06	0.000104647	-8.70785e-06	1.14062e-05	5.07867e-06	-6.6599e-06	2.69817e-06	2.87602e-05	1.96311e-05	1.52784e-05	-2.36184e-05	-2.2192e-05	1.56838e-05	-1.20997e-05	2.12071e-05	-0.000273498	7.86162e-05	1.1676e-05	1.61757e-05	3.8718e-05
250	>hCoVN19/Japan/DP0481/2020|EPI_ISL_416605|2020N02N16	-0.00170937	0.00388997	-6.84701e-05	-0.000730042	-0.0016546	0.00120836	0.00113057	-0.000382411	-3.17753e-05	-1.77369e-06	6.93132e-05	-6.12542e-05	5.10692e-05	0.000245833	-0.000120693	0.000467152	0.000918287	-0.000105709	0.000193029	2.69186e-05	8.79655e-05	6.99353e-07	-0.000634888	-0.000128484	8.6422e-05	0.00119663	0.00134721	-7.14903e-05	1.13975e-05	0.000282653	0.000114847	1.85306e-05	3.3017e-05	0.000384476	-2.10536e-05	-3.07259e-05	7.40845e-05	0.000165514	-6.02918e-05	0.000118233
251	>hCoVN19/Japan/DP0482/2020|EPI_ISL_416606|2020N02N16	-0.00170829	0.00388063	-6.46448e-05	-0.000722656	-0.0016336	0.0012125	0.00110339	-0.000369985	-3.22009e-05	-1.42812e-06	6.96748e-05	-6.16789e-05	5.09474e-05	0.000243771	-0.000120588	0.000459148	0.000902078	-0.000102856	0.000188381	2.73982e-05	8.35516e-05	-1.6914e-08	-0.000610927	-0.000120814	9.01938e-05	0.0011348	0.00127704	-6.72864e-05	9.44229e-06	0.000267541	0.000108885	1.98956e-05	3.10073e-05	0.000357451	-2.02255e-05	-1.34553e-05	6.01512e-05	0.000150781	-5.36109e-05	9.90347e-05
252	>hCoVN19/USA/CZBNRR057N013/2020|EPI_ISL_417937|2020N03N18	0.00404444	-0.00122191	-0.00375022	-0.000991327	-0.000258364	0.00114955	-0.000283526	4.55469e-05	0.000107526	-4.54333e-05	4.52965e-05	-3.10798e-05	2.74473e-05	6.78156e-05	-0.000273985	-0.000567634	0.000203368	5.5413e-05	-0.000123013	4.07071e-05	2.69584e-05	0.000122125	-0.00018096	1.62328e-05	-7.27941e-06	-1.72391e-05	-1.44952e-05	5.60243e-05	3.2968e-05	8.38577e-06	-1.51595e-05	-6.64345e-05	5.18649e-05	-2.92602e-05	3.18006e-05	-0.00042794	8.5423e-05	2.08136e-05	6.76159e-06	9.1296e-05
253	>hCoVN19/Japan/DP0568/2020|EPI_ISL_416609|2020N02N17	-0.00170829	0.00388063	-6.46448e-05	-0.000722656	-0.0016336	0.0012125	0.00110339	-0.000369985	-3.22009e-05	-1.42812e-06	6.96748e-05	-6.16789e-05	5.09474e-05	0.000243771	-0.000120588	0.000459148	0.000902078	-0.000102856	0.000188381	2.73982e-05	8.35516e-05	-1.6914e-08	-0.000610927	-0.000120814	9.01938e-05	0.0011348	0.00127704	-6.72864e-05	9.44229e-06	0.000267541	0.000108885	1.98956e-05	3.10073e-05	0.000357451	-2.02255e-05	-1.34553e-05	6.01512e-05	0.000150781	-5.36109e-05	9.90347e-05
254	>hCoVN19/Netherlands/Eindhoven_1363782/2020|EPI_ISL_413571|2020N03N02	0.0037848	-0.000766327	0.00232336	0.000841102	0.000239795	0.000727239	0.000223556	-3.37217e-05	0.00175608	-0.00292804	0.000563706	-0.0010055	0.000153376	-0.000142645	-0.000807058	-0.000361298	0.0001682	0.000448376	0.000146143	0.000914895	0.000572503	-2.94731e-06	0.000106214	-6.10303e-06	-5.17257e-05	0.000224332	0.000208522	-6.38483e-05	-0.000180756	-0.000396185	-0.00101355	-0.00069887	0.000337795	-0.000437141	0.000571256	-0.000804384	-0.00250951	-0.000441385	0.000186758	-0.00053408
255	>hCoVN19/Netherlands/Haarlem_1363688/2020|EPI_ISL_413572|2020N03N01	0.00487598	-0.00172516	-0.00351328	-0.000578041	-5.47252e-05	0.0011673	-0.000106429	3.21244e-05	0.000100373	-2.78887e-05	3.04772e-05	-5.75861e-05	2.25457e-05	-6.72669e-05	-0.000129113	-0.000468572	0.000178694	-4.63078e-05	-1.59125e-05	-4.89585e-05	8.76559e-06	0.00010559	-8.72207e-06	1.15752e-05	5.56479e-06	-6.9114e-06	2.53104e-06	2.90792e-05	2.00476e-05	1.51495e-05	-2.61738e-05	-2.16392e-05	1.467e-05	-1.12524e-05	2.10465e-05	-0.00027798	8.84231e-05	1.42109e-05	1.50131e-05	3.84911e-05
256	>hCoVN19/Japan/DP0438/2020|EPI_ISL_416600|2020N02N16	-0.00170829	0.00388063	-6.46448e-05	-0.000722656	-0.0016336	0.0012125	0.00110339	-0.000369985	-3.22009e-05	-1.42812e-06	6.96748e-05	-6.16789e-05	5.09474e-05	0.000243771	-0.000120588	0.000459148	0.000902078	-0.000102856	0.000188381	2.73982e-05	8.35516e-05	-1.6914e-08	-0.000610927	-0.000120814	9.01938e-05	0.0011348	0.00127704	-6.72864e-05	9.44229e-06	0.000267541	0.000108885	1.98956e-05	3.10073e-05	0.000357451	-2.02255e-05	-1.34553e-05	6.01512e-05	0.000150781	-5.36109e-05	9.90347e-05
257	>hCoVN19/USA/CZBNRR057N005/2020|EPI_ISL_417931|2020N03N18	-0.00212962	0.00649788	-0.00150324	0.0030178	0.001253	0.0012616	-0.000202364	0.000540987	-6.79611e-05	-5.52162e-05	0.00223478	0.000828398	-6.12522e-05	-0.000492102	0.000283176	-2.40026e-05	-8.52651e-05	-0.00017128	0.000290603	1.47897e-05	6.21715e-05	5.01721e-06	-0.000170575	1.02133e-05	-4.33105e-07	-6.05742e-05	-4.64877e-05	5.83428e-06	-9.75562e-06	-7.89002e-07	-8.4212e-06	7.031e-05	-6.87055e-06	-0.000916543	-2.55822e-05	1.17566e-05	1.15535e-05	0.000610647	-2.20308e-05	0.000259318
258	>hCoVN19/Netherlands/Helmond_1363548/2020|EPI_ISL_413574|2020N02N29	0.00363083	-0.000692457	0.00176462	0.000573307	0.000144845	0.000789714	7.76984e-05	-2.06467e-06	0.000242666	-0.00033238	0.000110645	-2.51603e-05	7.35972e-06	-2.85754e-05	8.47775e-05	7.4271e-05	-2.97248e-06	-0.000209692	-3.71925e-05	-0.000554965	0.000153987	-2.03738e-07	-1.33379e-05	-1.71112e-05	0.000146059	0.00023637	0.000219552	-0.000188608	-0.000101681	-0.000344295	-0.00116546	-0.000289781	-1.8372e-05	-0.000473485	0.000729624	-0.00088797	-0.00292202	-0.000442395	0.000165353	-0.000810235
259	>hCoVN19/Japan/DP0464/2020|EPI_ISL_416603|2020N02N16	-0.00170931	0.00389859	-6.81054e-05	-0.000734429	-0.00167027	0.0012134	0.00114285	-0.000384678	-3.25476e-05	8.94049e-06	7.58336e-05	-5.59265e-05	5.2115e-05	0.000270738	-0.000105195	0.000473533	0.000976469	-0.00010558	0.000213337	4.85511e-05	9.8308e-05	8.8753e-07	-0.000684392	-0.000138254	0.000102241	0.0013103	0.00147675	-7.51502e-05	1.49804e-05	0.000319038	0.000133073	1.40885e-05	4.09952e-05	0.000511355	-2.83127e-05	-2.86946e-05	8.11793e-05	0.000159753	-6.9944e-05	0.000120277
260	>hCoVN19/Japan/DP0476/2020|EPI_ISL_416604|2020N02N16	-0.0017126	0.00389439	-6.49744e-05	-0.000678331	-0.00162465	0.00121056	0.00109498	-0.000348408	-3.18354e-05	3.47013e-05	4.28382e-05	-6.54567e-05	5.53612e-05	0.000287886	-5.25044e-05	0.000434591	0.000906434	-8.69965e-05	0.000210951	8.19522e-05	8.56861e-05	-6.40337e-07	-0.00061907	-0.00012546	8.77843e-05	0.00116322	0.00125751	-6.333e-05	1.43398e-05	0.00022687	0.000107456	2.73985e-05	2.93013e-05	0.000272326	-3.9829e-05	-1.2862e-05	7.24262e-05	0.000236275	-6.70721e-05	0.000144048
261	>hCoVN19/USA/CZBNRR057N011/2020|EPI_ISL_417935|2020N03N18	0.00487302	-0.00172268	-0.00350043	-0.000575289	-5.4442e-05	0.00116542	-0.000105665	3.19093e-05	9.82451e-05	-2.67468e-05	3.04244e-05	-5.77949e-05	2.25489e-05	-6.63572e-05	-0.000126832	-0.000459278	0.000175046	-4.52927e-05	-1.53522e-05	-4.71271e-05	7.42596e-06	0.000102622	-8.55755e-06	1.11384e-05	5.01643e-06	-6.58307e-06	2.78747e-06	2.88484e-05	1.86941e-05	1.57801e-05	-2.24729e-05	-2.12072e-05	1.51348e-05	-1.19723e-05	2.04498e-05	-0.000262455	7.42266e-05	1.14244e-05	1.61988e-05	3.65712e-05
262	>hCoVN19/Japan/DP0457/2020|EPI_ISL_416601|2020N02N16	-0.00171046	0.00388902	-6.45408e-05	-0.000731091	-0.00164635	0.00121071	0.00112048	-0.000377475	-3.24024e-05	-1.37994e-06	7.01833e-05	-5.96369e-05	5.16263e-05	0.000254141	-0.000126904	0.000472641	0.000927924	-0.000113211	0.000207768	2.84753e-05	8.93232e-05	-2.46758e-07	-0.000637367	-0.00012772	9.52861e-05	0.00120115	0.0013541	-7.31038e-05	1.06421e-05	0.000284084	0.000116235	2.08237e-05	3.35182e-05	0.000386271	-2.21288e-05	-1.43036e-05	6.74521e-05	0.000165546	-6.02537e-05	0.000110162
263	>hCoVN19/USA/CZBNRR057N006/2020|EPI_ISL_417932|2020N03N18	0.00490153	-0.00173327	-0.00364217	-0.000620267	-0.000109432	0.00116952	-1.11142e-05	-2.41158e-05	0.000118443	-3.36886e-05	2.21681e-05	-6.48541e-05	2.04201e-05	-0.000117054	-0.000122584	-0.000600915	0.000106642	-4.84851e-05	-3.79504e-05	-6.60389e-05	1.29935e-05	0.000143363	3.11537e-05	1.11474e-05	1.65633e-06	-7.55946e-05	-7.08395e-05	4.16118e-05	3.94067e-05	-2.47779e-06	-7.70313e-05	-5.2552e-05	-2.75595e-07	-3.03946e-05	5.62167e-05	-0.000742089	0.000266287	2.44297e-05	2.47828e-05	0.000183862
264	>hCoVN19/Netherlands/Nootdorp_1364222/2020|EPI_ISL_413579|2020N03N03	0.00360126	-0.000704005	0.00166084	0.000477675	0.000113903	0.00125129	2.89473e-05	8.48573e-06	-4.10263e-05	0.00013463	-1.87667e-05	1.58489e-05	1.49426e-05	3.94145e-05	0.000157116	0.000115014	-6.39989e-05	-0.000268645	-0.000110141	-0.000695651	-0.000109634	9.32584e-06	-3.89026e-05	1.93809e-06	0.000128979	-1.58629e-05	-1.71073e-05	-3.2092e-05	-3.7615e-06	2.34347e-05	-0.000182064	0.00020692	-0.000198942	2.45323e-05	4.77619e-05	2.99814e-05	4.76758e-05	5.36593e-05	-2.29788e-05	-0.000139542
265	>hCoVN19/Japan/DP0462/2020|EPI_ISL_416602|2020N02N16	-0.00170892	0.00389863	-6.67877e-05	-0.000729586	-0.00166885	0.000972741	0.00114833	-0.00038528	-9.75951e-05	-1.99034e-05	7.48482e-05	-4.80534e-05	4.54449e-05	0.000288567	-9.35801e-05	0.000466471	0.000976839	-0.000102688	0.000207766	3.389e-05	0.000114405	-2.53509e-06	-0.000674122	-0.000135088	0.000112067	0.00130638	0.00149341	1.1638e-05	1.59073e-05	0.000301562	0.000134355	2.47323e-06	4.76814e-05	0.000526431	-3.11026e-05	-2.33207e-05	0.000111691	0.000174435	-4.63157e-06	0.000110821
266	>hCoVN19/USA/CZBNRR057N007/2020|EPI_ISL_417933|2020N03N18	0.00360426	-0.000705827	0.00165894	0.000477754	0.000114065	0.00125161	2.86478e-05	8.55851e-06	-4.11603e-05	0.00013579	-1.9408e-05	1.75817e-05	1.47469e-05	4.05002e-05	0.000158537	0.000112058	-6.33349e-05	-0.000275521	-0.000113903	-0.000717417	-0.000111737	1.10569e-05	-4.19532e-05	3.82147e-06	0.000142905	-1.6127e-05	-2.10504e-05	-4.39122e-05	-1.47746e-06	1.9842e-05	-0.000150152	0.000174023	-0.000180188	2.25583e-05	4.62088e-05	1.67763e-05	4.90021e-05	5.27827e-05	-2.33249e-05	-0.000137385
267	>hCoVN19/USA/UTN00012/2020|EPI_ISL_417960|2020N03N12	-0.00708639	-0.00359533	-0.00026173	0.000978136	-0.000509804	0.00110341	-9.42307e-05	8.24152e-05	-8.80967e-07	2.5291e-06	3.09306e-05	-9.96928e-05	0.000127134	-8.9778e-05	5.70897e-05	-5.17725e-06	1.0221e-05	7.97888e-06	-0.000159707	2.65695e-05	-3.44561e-05	3.99134e-06	-1.6743e-05	7.78447e-07	-2.00057e-06	0.000289258	-0.000273011	7.77457e-05	-8.38798e-06	2.34893e-05	-5.11983e-06	1.01495e-05	-3.88748e-06	-1.79404e-05	5.40658e-08	1.66988e-06	-1.44316e-05	1.03603e-05	1.71882e-06	-3.95977e-06
268	>hCoVN19/Spain/Madrid_H10_39/2020|EPI_ISL_417963|2020N03N12	0.00371626	-0.000759207	0.00206314	0.000655306	0.00017126	0.0012954	0.000110076	-8.37635e-06	-0.00126011	0.000915655	-0.000565267	0.00104698	-0.000195226	-0.00156454	-0.00149661	-0.000221976	0.000209338	-0.000188599	-0.000114204	0.000865558	3.47021e-05	2.54508e-06	2.80002e-05	-5.99112e-06	-1.42459e-05	1.6895e-05	3.07204e-05	2.89788e-05	-9.07615e-06	2.8242e-05	-3.17628e-05	2.52047e-05	-2.24886e-05	2.0444e-05	2.2307e-05	6.60864e-06	-1.01207e-06	9.9387e-05	-0.000100901	-9.83177e-05
269	>hCoVN19/Japan/DP0827/2020|EPI_ISL_416632|2020N02N17	-0.00170829	0.00388063	-6.46448e-05	-0.000722656	-0.0016336	0.0012125	0.00110339	-0.000369985	-3.22009e-05	-1.42812e-06	6.96748e-05	-6.16789e-05	5.09474e-05	0.000243771	-0.000120588	0.000459148	0.000902078	-0.000102856	0.000188381	2.73982e-05	8.35516e-05	-1.6914e-08	-0.000610927	-0.000120814	9.01938e-05	0.0011348	0.00127704	-6.72864e-05	9.44229e-06	0.000267541	0.000108885	1.98956e-05	3.10073e-05	0.000357451	-2.02255e-05	-1.34553e-05	6.01512e-05	0.000150781	-5.36109e-05	9.90347e-05
270	>hCoVN19/USA/UTN00014/2020|EPI_ISL_417964|2020N03N13	-0.00708862	-0.00359832	-0.000262278	0.000979111	-0.000512126	0.00117326	-9.61018e-05	8.35673e-05	-4.41003e-06	2.3456e-07	3.49109e-05	-0.000106367	0.000130754	-9.10363e-05	5.67486e-05	-5.72989e-06	1.05263e-05	7.39541e-06	-0.000162217	2.73066e-05	-3.64831e-05	5.00774e-06	-1.61464e-05	1.04713e-06	-8.75012e-07	0.000295	-0.00027595	8.65478e-05	-1.12705e-05	2.00641e-05	-1.84676e-06	1.24687e-05	-5.12284e-06	-1.78149e-05	2.35165e-06	-1.36111e-06	-2.27371e-05	8.60505e-06	8.70437e-06	-7.69778e-06
271	>hCoVN19/Japan/DP0880/2020|EPI_ISL_416633|2020N02N17	-0.00170881	0.00388342	-6.47472e-05	-0.000724391	-0.00163878	0.00121269	0.00110884	-0.000372064	-3.226e-05	-1.44236e-06	6.99001e-05	-6.13732e-05	5.11152e-05	0.000245886	-0.000121493	0.000463584	0.000911037	-0.000103992	0.000190575	2.76474e-05	8.50729e-05	-8.50858e-08	-0.000620087	-0.000123093	9.18664e-05	0.00115703	0.00130209	-6.91274e-05	9.81073e-06	0.000273052	0.000111318	2.02823e-05	3.17639e-05	0.000366665	-2.08269e-05	-1.36957e-05	6.24433e-05	0.000155315	-5.5677e-05	0.000102346
272	>hCoVN19/Japan/DP0803/2020|EPI_ISL_416630|2020N02N17	-0.00170881	0.00388342	-6.47472e-05	-0.000724391	-0.00163878	0.00121269	0.00110884	-0.000372064	-3.226e-05	-1.44236e-06	6.99001e-05	-6.13732e-05	5.11152e-05	0.000245886	-0.000121493	0.000463584	0.000911037	-0.000103992	0.000190575	2.76474e-05	8.50729e-05	-8.50858e-08	-0.000620087	-0.000123093	9.18664e-05	0.00115703	0.00130209	-6.91274e-05	9.81073e-06	0.000273052	0.000111318	2.02823e-05	3.17639e-05	0.000366665	-2.08269e-05	-1.36957e-05	6.24433e-05	0.000155315	-5.5677e-05	0.000102346
273	>hCoVN19/Japan/DP0804/2020|EPI_ISL_416631|2020N02N17	-0.00170829	0.00388063	-6.46448e-05	-0.000722656	-0.0016336	0.0012125	0.00110339	-0.000369985	-3.22009e-05	-1.42812e-06	6.96748e-05	-6.16789e-05	5.09474e-05	0.000243771	-0.000120588	0.000459148	0.000902078	-0.000102856	0.000188381	2.73982e-05	8.35516e-05	-1.6914e-08	-0.000610927	-0.000120814	9.01938e-05	0.0011348	0.00127704	-6.72864e-05	9.44229e-06	0.000267541	0.000108885	1.98956e-05	3.10073e-05	0.000357451	-2.02255e-05	-1.34553e-05	6.01512e-05	0.000150781	-5.36109e-05	9.90347e-05
274	>hCoVN19/Spain/Madrid_H11_40/2020|EPI_ISL_417967|2020N03N12	0.00372604	-0.000765025	0.00207317	0.000663116	0.000174704	0.00128955	0.000113098	-7.57096e-06	-0.00144527	0.000901263	-0.000570516	0.001038	-0.000196849	-0.0016261	-0.00156726	-0.000265913	0.000235265	-0.000201671	-0.000119338	0.000934762	4.09251e-05	5.4676e-06	3.13147e-05	1.71475e-05	-2.47588e-05	2.3579e-05	3.41447e-05	2.89223e-05	-7.95082e-06	3.12503e-05	-6.21013e-05	5.10204e-05	-4.0357e-05	2.41229e-05	2.94851e-05	-8.84841e-06	1.25596e-05	0.000119918	-0.000120674	-0.000118723
275	>hCoVN19/USA/WANUW98/2020|EPI_ISL_416636|2020N03N12	-0.00708862	-0.00359832	-0.000262278	0.000979111	-0.000512126	0.00117326	-9.61018e-05	8.35673e-05	-4.41003e-06	2.3456e-07	3.49109e-05	-0.000106367	0.000130754	-9.10363e-05	5.67486e-05	-5.72989e-06	1.05263e-05	7.39541e-06	-0.000162217	2.73066e-05	-3.64831e-05	5.00774e-06	-1.61464e-05	1.04713e-06	-8.75012e-07	0.000295	-0.00027595	8.65478e-05	-1.12705e-05	2.00641e-05	-1.84676e-06	1.24687e-05	-5.12284e-06	-1.78149e-05	2.35165e-06	-1.36111e-06	-2.27371e-05	8.60505e-06	8.70437e-06	-7.69778e-06
276	>hCoVN19/USA/WANUW99/2020|EPI_ISL_416637|2020N03N12	-0.00708648	-0.00359573	-0.000261814	0.000976635	-0.000510527	0.00117323	-9.57837e-05	8.31979e-05	-4.54384e-06	2.36463e-07	3.49489e-05	-0.00010633	0.000129967	-9.04184e-05	5.61295e-05	-5.70997e-06	1.04414e-05	7.24743e-06	-0.000160297	2.70617e-05	-3.63785e-05	5.00589e-06	-1.5929e-05	1.05086e-06	-8.18355e-07	0.000289292	-0.000270542	8.53043e-05	-1.12095e-05	2.01255e-05	-1.64426e-06	1.22682e-05	-4.99199e-06	-1.75351e-05	2.33477e-06	-1.46098e-06	-2.26429e-05	8.48412e-06	8.81965e-06	-7.65086e-06
277	>hCoVN19/Japan/DP0890/2020|EPI_ISL_416634|2020N02N17	-0.00170829	0.00388063	-6.46448e-05	-0.000722656	-0.0016336	0.0012125	0.00110339	-0.000369985	-3.22009e-05	-1.42812e-06	6.96748e-05	-6.16789e-05	5.09474e-05	0.000243771	-0.000120588	0.000459148	0.000902078	-0.000102856	0.000188381	2.73982e-05	8.35516e-05	-1.6914e-08	-0.000610927	-0.000120814	9.01938e-05	0.0011348	0.00127704	-6.72864e-05	9.44229e-06	0.000267541	0.000108885	1.98956e-05	3.10073e-05	0.000357451	-2.02255e-05	-1.34553e-05	6.01512e-05	0.000150781	-5.36109e-05	9.90347e-05
278	>hCoVN19/USA/UTN00016/2020|EPI_ISL_417966|2020N03N13	-0.00708645	-0.0035956	-0.000261836	0.000977115	-0.00051029	0.00115297	-9.53549e-05	8.30056e-05	-3.43697e-06	8.78201e-07	3.32573e-05	-0.000104648	0.000129167	-9.01942e-05	5.63466e-05	-5.57541e-06	1.03802e-05	7.45946e-06	-0.000160119	2.69195e-05	-3.56662e-05	4.71378e-06	-1.62424e-05	1.01648e-06	-1.174e-06	0.000288943	-0.000271738	8.28411e-05	-1.04758e-05	2.63325e-05	-3.06181e-06	1.1086e-05	-4.37955e-06	-1.79372e-05	1.81843e-06	-7.001e-07	-2.07138e-05	7.85192e-06	7.3826e-06	-7.07344e-06
279	>hCoVN19/USA/WANUW97/2020|EPI_ISL_416635|2020N03N12	-0.0071229	-0.00362612	-0.000273724	0.00102235	-0.000558884	0.00117846	-4.89302e-05	6.50759e-05	-2.13265e-06	-9.55252e-07	4.19998e-05	-0.000164223	-0.000264145	-9.62512e-05	7.40373e-05	-9.10428e-06	-2.13103e-05	5.55106e-07	-0.000176028	3.06573e-05	-3.94022e-05	4.08697e-06	1.05538e-05	-4.85869e-06	1.77506e-07	0.000454134	-0.000369919	0.000106016	-1.23304e-05	1.44689e-05	-1.32309e-05	2.73229e-05	-2.24577e-05	-4.83566e-05	-3.8394e-07	1.69867e-05	3.31392e-05	-7.35868e-05	1.851e-05	-7.77221e-05
280	>hCoVN19/Japan/DP0802/2020|EPI_ISL_416629|2020N02N17	-0.00170829	0.00388063	-6.46448e-05	-0.000722656	-0.0016336	0.0012125	0.00110339	-0.000369985	-3.22009e-05	-1.42812e-06	6.96748e-05	-6.16789e-05	5.09474e-05	0.000243771	-0.000120588	0.000459148	0.000902078	-0.000102856	0.000188381	2.73982e-05	8.35516e-05	-1.6914e-08	-0.000610927	-0.000120814	9.01938e-05	0.0011348	0.00127704	-6.72864e-05	9.44229e-06	0.000267541	0.000108885	1.98956e-05	3.10073e-05	0.000357451	-2.02255e-05	-1.34553e-05	6.01512e-05	0.000150781	-5.36109e-05	9.90347e-05
281	>hCoVN19/USA/UTN00010/2020|EPI_ISL_417958|2020N03N10	-0.00153896	0.0026566	0.000798556	-0.00297238	-0.00201117	0.00100739	-0.00350893	0.000345342	0.000175134	-0.000364816	-0.000126135	-0.00070585	-8.20086e-05	-0.00257983	0.00160572	9.08785e-05	9.54716e-05	-0.000346586	0.000490588	-0.000111152	0.000789144	1.77497e-05	0.00065693	2.52329e-06	-1.05288e-05	2.88282e-05	4.95957e-05	-6.25242e-06	-0.000293721	-1.99315e-05	2.0476e-05	-3.00244e-05	2.40957e-05	4.70677e-05	0.000222701	2.43301e-05	2.23698e-05	-7.12346e-05	6.94552e-05	2.36037e-05
282	>hCoVN19/Japan/DP0785/2020|EPI_ISL_416627|2020N02N17	-0.00170829	0.00388063	-6.46448e-05	-0.000722656	-0.0016336	0.0012125	0.00110339	-0.000369985	-3.22009e-05	-1.42812e-06	6.96748e-05	-6.16789e-05	5.09474e-05	0.000243771	-0.000120588	0.000459148	0.000902078	-0.000102856	0.000188381	2.73982e-05	8.35516e-05	-1.6914e-08	-0.000610927	-0.000120814	9.01938e-05	0.0011348	0.00127704	-6.72864e-05	9.44229e-06	0.000267541	0.000108885	1.98956e-05	3.10073e-05	0.000357451	-2.02255e-05	-1.34553e-05	6.01512e-05	0.000150781	-5.36109e-05	9.90347e-05
283	>hCoVN19/Japan/DP0786/2020|EPI_ISL_416628|2020N02N17	-0.00170829	0.00388063	-6.46448e-05	-0.000722656	-0.0016336	0.0012125	0.00110339	-0.000369985	-3.22009e-05	-1.42812e-06	6.96748e-05	-6.16789e-05	5.09474e-05	0.000243771	-0.000120588	0.000459148	0.000902078	-0.000102856	0.000188381	2.73982e-05	8.35516e-05	-1.6914e-08	-0.000610927	-0.000120814	9.01938e-05	0.0011348	0.00127704	-6.72864e-05	9.44229e-06	0.000267541	0.000108885	1.98956e-05	3.10073e-05	0.000357451	-2.02255e-05	-1.34553e-05	6.01512e-05	0.000150781	-5.36109e-05	9.90347e-05
284	>hCoVN19/Netherlands/Zeewolde_1365080/2020|EPI_ISL_413591|2020N03N02	0.00360126	-0.000704005	0.00166084	0.000477675	0.000113903	0.00125129	2.89473e-05	8.48573e-06	-4.10263e-05	0.00013463	-1.87667e-05	1.58489e-05	1.49426e-05	3.94145e-05	0.000157116	0.000115014	-6.39989e-05	-0.000268645	-0.000110141	-0.000695651	-0.000109634	9.32584e-06	-3.89026e-05	1.93809e-06	0.000128979	-1.58629e-05	-1.71073e-05	-3.2092e-05	-3.7615e-06	2.34347e-05	-0.000182064	0.00020692	-0.000198942	2.45323e-05	4.77619e-05	2.99814e-05	4.76758e-05	5.36593e-05	-2.29788e-05	-0.000139542
285	>hCoVN19/Taiwan/NTU03/2020|EPI_ISL_413592|2020N03N02	0.00437063	-0.00131934	-0.00110677	-3.96009e-05	9.6912e-05	0.00122142	-0.000157414	0.000103785	-0.000225908	9.45121e-05	-3.99505e-05	4.56491e-05	2.46735e-05	0.000348582	0.000504889	0.0031583	-0.00120615	0.000533612	0.000184573	0.00098673	7.32896e-06	-8.17899e-05	5.84481e-05	0.00249177	-6.84285e-05	7.99303e-05	0.000158607	2.15143e-05	6.37499e-05	6.80756e-05	4.95712e-05	-3.47402e-06	2.23521e-05	-2.45475e-05	-1.94881e-05	9.2629e-06	-4.22588e-05	-1.96136e-05	2.73485e-05	3.88008e-06
286	>hCoVN19/Luxembourg/Lux1/2020|EPI_ISL_413593|2020N02N29	0.00361445	-0.000710136	0.00169926	0.00049363	0.000119106	0.0012526	3.27178e-05	8.05252e-06	-3.8335e-05	0.00016917	-1.26566e-05	3.08356e-06	1.68698e-05	4.40182e-05	0.000167573	0.00013423	-7.44975e-05	-0.00031619	-0.000132584	-0.000839733	-0.000122517	1.04024e-05	-4.92676e-05	4.46197e-06	0.000176909	-2.18432e-05	-2.73145e-05	-6.01816e-05	-5.74107e-05	3.59394e-05	-0.000292229	0.000327079	-0.000319388	4.17326e-05	0.000210639	9.91583e-05	0.000143706	0.00013387	-8.19013e-05	-0.000326065
287	>hCoVN19/Japan/DP0743/2020|EPI_ISL_416621|2020N02N17	-0.00170829	0.00388063	-6.46448e-05	-0.000722656	-0.0016336	0.0012125	0.00110339	-0.000369985	-3.22009e-05	-1.42812e-06	6.96748e-05	-6.16789e-05	5.09474e-05	0.000243771	-0.000120588	0.000459148	0.000902078	-0.000102856	0.000188381	2.73982e-05	8.35516e-05	-1.6914e-08	-0.000610927	-0.000120814	9.01938e-05	0.0011348	0.00127704	-6.72864e-05	9.44229e-06	0.000267541	0.000108885	1.98956e-05	3.10073e-05	0.000357451	-2.02255e-05	-1.34553e-05	6.01512e-05	0.000150781	-5.36109e-05	9.90347e-05
288	>hCoVN19/Australia/NSW08/2020|EPI_ISL_413594|2020N02N28	-0.00146954	0.00236217	0.000589802	-0.00191914	-0.0010669	0.00116529	-0.000978673	7.16507e-05	-7.06994e-05	4.24742e-05	7.10099e-05	0.00015104	4.73087e-05	0.000838627	-0.000623193	-5.92614e-05	-7.93626e-05	0.000361709	-0.000624417	9.34823e-06	4.74372e-06	2.75434e-06	-0.000901875	1.12813e-05	1.59224e-05	-7.2386e-05	-0.000107306	8.13272e-05	1.58859e-05	1.60638e-05	-3.70835e-06	-7.37692e-06	6.79396e-06	-1.66738e-05	6.90959e-07	-8.86143e-06	-9.40806e-05	4.10725e-05	-5.32225e-05	4.01263e-05
289	>hCoVN19/Australia/NSW09/2020|EPI_ISL_413595|2020N02N28	-0.00179363	0.00440223	-0.000163415	-0.00120968	-0.0033268	0.00126526	0.00443377	-0.00224333	-5.71931e-05	-5.15047e-05	-0.000147495	-0.000529437	4.16797e-06	-0.0010723	0.000718644	-0.000569705	-0.00254988	0.00018515	-0.000318805	8.92441e-06	-0.000191598	-2.32487e-05	0.000678884	-5.09832e-06	-7.47832e-06	-0.000995384	-0.00108877	7.87087e-05	-3.35429e-05	-0.00017512	-5.81272e-05	-2.08434e-05	9.44091e-05	-0.000225383	-2.52909e-06	0.000220044	-0.000204923	-6.40404e-05	1.80456e-05	-0.000194154
290	>hCoVN19/Japan/DP0752/2020|EPI_ISL_416622|2020N02N17	-0.00170881	0.00388342	-6.47472e-05	-0.000724391	-0.00163878	0.00121269	0.00110884	-0.000372064	-3.226e-05	-1.44236e-06	6.99001e-05	-6.13732e-05	5.11152e-05	0.000245886	-0.000121493	0.000463584	0.000911037	-0.000103992	0.000190575	2.76474e-05	8.50729e-05	-8.50858e-08	-0.000620087	-0.000123093	9.18664e-05	0.00115703	0.00130209	-6.91274e-05	9.81073e-06	0.000273052	0.000111318	2.02823e-05	3.17639e-05	0.000366665	-2.08269e-05	-1.36957e-05	6.24433e-05	0.000155315	-5.5677e-05	0.000102346
291	>hCoVN19/Australia/NSW10/2020|EPI_ISL_413596|2020N02N28	-0.00146976	0.00236302	0.000590351	-0.00192149	-0.00106858	0.00116529	-0.00098095	7.18039e-05	-7.08627e-05	4.26292e-05	7.11272e-05	0.000152004	4.73781e-05	0.000842103	-0.000625803	-5.95268e-05	-7.97651e-05	0.000363837	-0.000628094	9.3586e-06	4.96864e-06	2.73968e-06	-0.00090859	1.13741e-05	1.60519e-05	-7.3057e-05	-0.000108394	8.19029e-05	1.61346e-05	1.59882e-05	-3.83272e-06	-7.51477e-06	6.87283e-06	-1.68011e-05	6.77063e-07	-8.9157e-06	-9.51419e-05	4.16297e-05	-5.42336e-05	4.08436e-05
292	>hCoVN19/Congo/158/2020|EPI_ISL_417950|2020N03N20	-0.00214938	0.00665569	-0.00159803	0.00328949	0.00142384	0.0012461	-0.000373155	0.000776338	0.000130261	0.000113983	-0.00379801	-0.00184167	0.000181996	0.000123522	-6.46424e-05	-6.14846e-05	-1.03709e-05	-0.000151918	0.000258037	3.17261e-05	5.90693e-05	7.42636e-06	-0.000280752	-5.21841e-06	-6.49673e-06	-0.000201087	-0.00018952	0.000132895	-1.16954e-05	-0.000439172	-4.13914e-06	-2.27964e-05	-6.25335e-06	0.000319507	2.54581e-05	-3.16693e-05	-0.000117185	0.000189029	-5.55263e-05	7.55383e-05
293	>hCoVN19/Australia/NSW11/2020|EPI_ISL_413597|2020N03N02	-0.00179276	0.00439048	-0.000160443	-0.0011979	-0.00328482	0.00126346	0.00434861	-0.00219503	-5.53306e-05	-5.03577e-05	-0.000141473	-0.000517146	5.00015e-06	-0.00103958	0.000690825	-0.000563678	-0.00244291	0.000173768	-0.000304514	4.64051e-06	-0.000182897	-2.13767e-05	0.000638108	-2.45678e-06	-6.86573e-06	-0.00091854	-0.00100363	7.43266e-05	-3.15947e-05	-0.000157551	-5.15358e-05	-1.84858e-05	8.53864e-05	-0.000203571	-2.13286e-06	0.000195372	-0.00018441	-5.5886e-05	1.75447e-05	-0.000170333
294	>hCoVN19/Japan/DP0724/2020|EPI_ISL_416620|2020N02N17	-0.00170881	0.00388342	-6.47472e-05	-0.000724391	-0.00163878	0.00121269	0.00110884	-0.000372064	-3.226e-05	-1.44236e-06	6.99001e-05	-6.13732e-05	5.11152e-05	0.000245886	-0.000121493	0.000463584	0.000911037	-0.000103992	0.000190575	2.76474e-05	8.50729e-05	-8.50858e-08	-0.000620087	-0.000123093	9.18664e-05	0.00115703	0.00130209	-6.91274e-05	9.81073e-06	0.000273052	0.000111318	2.02823e-05	3.17639e-05	0.000366665	-2.08269e-05	-1.36957e-05	6.24433e-05	0.000155315	-5.5677e-05	0.000102346
295	>hCoVN19/Spain/Madrid_H5_34/2020|EPI_ISL_417956|2020N03N11	0.00371626	-0.000759207	0.00206314	0.000655306	0.00017126	0.0012954	0.000110076	-8.37635e-06	-0.00126011	0.000915655	-0.000565267	0.00104698	-0.000195226	-0.00156454	-0.00149661	-0.000221976	0.000209338	-0.000188599	-0.000114204	0.000865558	3.47021e-05	2.54508e-06	2.80002e-05	-5.99112e-06	-1.42459e-05	1.6895e-05	3.07204e-05	2.89788e-05	-9.07615e-06	2.8242e-05	-3.17628e-05	2.52047e-05	-2.24886e-05	2.0444e-05	2.2307e-05	6.60864e-06	-1.01207e-06	9.9387e-05	-0.000100901	-9.83177e-05
296	>hCoVN19/Japan/DP0765/2020|EPI_ISL_416625|2020N02N17	-0.00172374	0.00400692	-0.000127992	-0.000551983	-0.00157603	0.00121824	0.00110829	-0.000299101	-6.13698e-05	-1.94747e-05	0.00064132	0.00018528	2.85413e-05	0.000142614	-3.21036e-05	0.000455586	0.000942566	-0.000168488	0.00032681	6.90472e-05	0.000180567	6.28964e-07	-0.000951086	-8.77756e-05	9.8787e-05	0.000896221	0.00104183	0.000115361	4.79796e-05	0.000528096	0.000191644	-0.000174437	5.63101e-05	0.00278026	2.57541e-05	-5.70373e-05	-6.76516e-06	-0.000632097	-9.81631e-05	-0.000198223
297	>hCoVN19/Australia/NSW12/2020|EPI_ISL_413598|2020N03N04	-0.00179363	0.00440223	-0.000163415	-0.00120968	-0.0033268	0.00126526	0.00443377	-0.00224333	-5.71931e-05	-5.15047e-05	-0.000147495	-0.000529437	4.16797e-06	-0.0010723	0.000718644	-0.000569705	-0.00254988	0.00018515	-0.000318805	8.92441e-06	-0.000191598	-2.32487e-05	0.000678884	-5.09832e-06	-7.47832e-06	-0.000995384	-0.00108877	7.87087e-05	-3.35429e-05	-0.00017512	-5.81272e-05	-2.08434e-05	9.44091e-05	-0.000225383	-2.52909e-06	0.000220044	-0.000204923	-6.40404e-05	1.80456e-05	-0.000194154
298	>hCoVN19/Spain/Madrid_H7_36/2020|EPI_ISL_417957|2020N03N12	0.00371536	-0.000757566	0.00207036	0.000659348	0.000168203	0.00129614	8.9661e-05	1.08469e-05	-0.00127973	0.000931193	-0.000570743	0.00107719	-0.00019698	-0.00155059	-0.00155951	-0.000242896	0.000176216	-0.000168331	-0.000165655	0.000882393	-1.37181e-05	2.98959e-06	0.000222633	-1.02296e-05	-1.96406e-05	5.91036e-05	5.46975e-05	-1.65424e-05	-9.23553e-06	5.08287e-05	-3.98122e-05	2.16666e-05	-2.46059e-05	0.000103359	3.22888e-05	-5.83015e-06	-3.62426e-05	0.000180126	-0.00012744	-7.86027e-05
299	>hCoVN19/Japan/DP0779/2020|EPI_ISL_416626|2020N02N17	-0.00170762	0.00388529	-6.16808e-05	-0.00071447	-0.00163493	0.000969533	0.00111427	-0.000371258	-0.000100508	-3.06966e-05	7.71263e-05	-4.97426e-05	4.39934e-05	0.000262794	-0.000106727	0.000457446	0.000910421	-0.000105116	0.000185337	3.69738e-06	0.000101027	-3.53081e-06	-0.000611625	-0.000119967	0.000104379	0.00115278	0.00131872	1.80377e-05	1.08959e-05	0.000254856	0.000107901	1.42136e-05	3.3529e-05	0.000371397	-2.2835e-05	-6.79518e-06	9.66815e-05	0.000181948	1.03974e-05	9.25979e-05
300	>hCoVN19/Australia/NSW13/2020|EPI_ISL_413599|2020N03N04	-0.00177783	0.00433882	-0.00017706	-0.00115736	-0.00312646	0.0012579	0.0040212	-0.00200737	-5.75563e-05	-4.06693e-05	-0.000122374	-0.000460027	7.70714e-06	-0.000889619	0.000616886	-0.000282929	-0.00211911	0.000191812	-0.000225225	0.000123396	-0.000137047	-2.25029e-05	0.000476211	0.000434841	-4.27518e-05	-0.000550123	-0.000575501	7.64819e-05	-1.52062e-05	-5.49522e-05	-7.21028e-05	-1.09002e-05	-0.000111317	-0.000113753	6.53663e-06	4.77512e-05	-4.11943e-05	-2.66041e-05	2.65348e-05	-3.29728e-05
301	>hCoVN19/Spain/Madrid_H3_10/2020|EPI_ISL_417954|2020N03N12	0.00371739	-0.000759749	0.00206694	0.000656985	0.000171836	0.00129592	0.000110748	-8.50167e-06	-0.00126873	0.000922437	-0.000569855	0.00105578	-0.000196986	-0.00157721	-0.00150939	-0.00022407	0.000211402	-0.000190735	-0.000115581	0.000876409	3.55611e-05	2.51263e-06	2.8443e-05	-6.12636e-06	-1.45577e-05	1.72834e-05	3.12396e-05	2.90838e-05	-9.09281e-06	2.83634e-05	-3.26833e-05	2.5721e-05	-2.30507e-05	2.11258e-05	2.28712e-05	6.93744e-06	-4.82844e-07	0.000102327	-0.000104445	-0.000101219
302	>hCoVN19/Congo/191/2020|EPI_ISL_417955|2020N03N21	0.00365689	-0.000732169	0.00184262	0.000550508	0.000149837	0.00124395	5.83518e-05	2.58959e-06	-0.000277197	0.000127991	-2.46497e-05	-4.60561e-05	2.7124e-05	0.000124223	0.000302658	0.000186677	-0.000120114	-0.000661691	-0.000197284	-0.00186069	-0.000262807	1.79331e-05	-0.000121316	0.00015745	0.00109999	6.43812e-06	-0.000283343	-0.000957758	9.08207e-05	-0.000241342	0.00273142	-0.00259499	0.0016085	-0.00027779	-0.000232098	-0.000166614	-0.000298217	-0.000129054	8.48677e-05	0.000387933
303	>hCoVN19/Japan/DP0764/2020|EPI_ISL_416624|2020N02N17	-0.00170931	0.00389859	-6.81054e-05	-0.000734429	-0.00167027	0.0012134	0.00114285	-0.000384678	-3.25476e-05	8.94049e-06	7.58336e-05	-5.59265e-05	5.2115e-05	0.000270738	-0.000105195	0.000473533	0.000976469	-0.00010558	0.000213337	4.85511e-05	9.8308e-05	8.8753e-07	-0.000684392	-0.000138254	0.000102241	0.0013103	0.00147675	-7.51502e-05	1.49804e-05	0.000319038	0.000133073	1.40885e-05	4.09952e-05	0.000511355	-2.83127e-05	-2.86946e-05	8.11793e-05	0.000159753	-6.9944e-05	0.000120277
304	>hCoVN19/Japan/DP0700/2020|EPI_ISL_416618|2020N02N17	-0.00170776	0.00388479	-5.88164e-05	-0.000722699	-0.00164031	0.000921929	0.00111049	-0.000372398	-0.000101467	-3.09026e-05	6.59556e-05	-4.14027e-05	4.17864e-05	0.000277203	-0.000113473	0.000456527	0.000908335	-9.68281e-05	0.000168084	-4.12031e-06	0.000106284	-4.91009e-06	-0.00062677	-0.000119173	0.000112478	0.0011372	0.00133335	7.25897e-05	1.29426e-05	0.000240086	0.000104683	1.7119e-06	3.68634e-05	0.000426057	-2.35521e-05	2.04735e-06	0.000155858	0.000417174	0.000778042	-8.63615e-05
305	>hCoVN19/Japan/DP0703/2020|EPI_ISL_416619|2020N02N17	-0.00170931	0.00389859	-6.81054e-05	-0.000734429	-0.00167027	0.0012134	0.00114285	-0.000384678	-3.25476e-05	8.94049e-06	7.58336e-05	-5.59265e-05	5.2115e-05	0.000270738	-0.000105195	0.000473533	0.000976469	-0.00010558	0.000213337	4.85511e-05	9.8308e-05	8.8753e-07	-0.000684392	-0.000138254	0.000102241	0.0013103	0.00147675	-7.51502e-05	1.49804e-05	0.000319038	0.000133073	1.40885e-05	4.09952e-05	0.000511355	-2.83127e-05	-2.86946e-05	8.11793e-05	0.000159753	-6.9944e-05	0.000120277
306	>hCoVN19/Congo/94/2020|EPI_ISL_417947|2020N03N19	0.00370963	-0.00073245	0.00206273	0.000594675	0.00012035	0.00128245	2.16224e-05	1.17059e-05	-4.10096e-05	0.00135135	5.64962e-05	3.1052e-05	5.42314e-05	0.00134007	0.00228714	-0.00129624	0.000389083	0.000525895	0.000487229	0.00131428	1.43848e-05	-3.6293e-07	0.000225706	3.3371e-06	-7.96363e-05	-2.25269e-05	-1.16491e-06	5.23499e-05	2.17861e-05	-1.10996e-05	6.70329e-05	-5.86392e-05	5.97984e-05	-4.27515e-05	-0.000120875	-4.80993e-05	-5.64954e-05	-1.30222e-05	4.05332e-05	3.55688e-05
307	>hCoVN19/Japan/DP0699/2020|EPI_ISL_416617|2020N02N17	-0.00170829	0.00388063	-6.46448e-05	-0.000722656	-0.0016336	0.0012125	0.00110339	-0.000369985	-3.22009e-05	-1.42812e-06	6.96748e-05	-6.16789e-05	5.09474e-05	0.000243771	-0.000120588	0.000459148	0.000902078	-0.000102856	0.000188381	2.73982e-05	8.35516e-05	-1.6914e-08	-0.000610927	-0.000120814	9.01938e-05	0.0011348	0.00127704	-6.72864e-05	9.44229e-06	0.000267541	0.000108885	1.98956e-05	3.10073e-05	0.000357451	-2.02255e-05	-1.34553e-05	6.01512e-05	0.000150781	-5.36109e-05	9.90347e-05
308	>hCoVN19/Congo/108/2020|EPI_ISL_417948|2020N03N19	0.00365663	-0.000732029	0.00184219	0.000550175	0.000149657	0.00125518	5.8163e-05	2.75384e-06	-0.000280322	0.000116434	-3.12924e-05	-3.2654e-05	2.5526e-05	0.000125437	0.000308713	0.000185634	-0.000119901	-0.000662014	-0.000197001	-0.00186099	-0.000262487	1.80333e-05	-0.000120634	0.000157322	0.00110028	6.3385e-06	-0.000283094	-0.000955865	0.000105736	-0.000240663	0.00273178	-0.00259502	0.00160871	-0.000278591	-0.000225637	-0.000166077	-0.000298479	-0.000129112	8.58829e-05	0.000388109
309	>hCoVN19/USA/WANUW112/2020|EPI_ISL_416650|2020N03N10	-0.007125	-0.00363868	-0.000267567	0.00102073	-0.000551099	0.00117154	-8.63652e-05	7.9765e-05	-2.06066e-06	1.12798e-06	3.46998e-05	-0.000104254	0.000146606	-9.18715e-05	6.69122e-05	4.30786e-05	0.000137941	1.21686e-05	-0.000216041	2.00946e-05	-5.38544e-05	5.14367e-06	3.76476e-05	9.19129e-06	-5.48144e-06	0.00036741	-0.000497154	0.00012303	-1.38128e-05	2.88797e-06	-1.78627e-05	2.46097e-05	-1.69454e-05	-5.04346e-05	7.09825e-06	-8.62946e-06	-1.8372e-05	2.25257e-07	6.08898e-06	-2.11993e-05
310	>hCoVN19/Spain/Madrid_R10_33/2020|EPI_ISL_417981|2020N03N02	-0.00434389	0.00104365	-0.000175705	-0.00152061	0.00502769	0.00121484	-0.000666124	-0.00327853	-3.70047e-05	-1.56258e-05	2.83102e-05	-0.000193041	-1.49721e-05	-0.000323501	0.000218177	-0.000110622	-0.000240547	6.46026e-05	-9.09765e-05	1.74343e-05	1.46314e-05	4.76088e-06	-0.000144633	2.62836e-06	5.83921e-06	-3.15972e-05	1.12398e-05	5.00417e-05	-1.02926e-05	-1.12663e-05	2.62491e-06	4.7987e-06	2.4394e-06	-0.000101388	4.4304e-06	-6.92913e-06	-3.75643e-05	1.53418e-05	3.56209e-05	-1.14501e-05
311	>hCoVN19/USA/WANUW113/2020|EPI_ISL_416651|2020N03N11	-0.00713036	-0.00362911	-0.000272501	0.00101946	-0.000564744	0.00117194	-8.04827e-05	7.71666e-05	-2.213e-06	4.69e-07	3.70769e-05	-0.000101865	0.000148133	-8.12021e-05	5.88211e-05	5.18247e-05	0.000159962	1.8455e-05	-0.000222303	2.97618e-05	-5.06496e-05	4.97868e-06	7.88616e-06	2.33369e-06	-3.19893e-06	0.000444163	-0.000433991	0.000118697	-1.21987e-05	1.34173e-05	-5.88538e-06	2.46458e-05	-1.11751e-05	-5.33706e-05	1.9028e-06	-7.00297e-06	1.63732e-06	-2.24061e-05	5.48904e-06	-2.02524e-05
312	>hCoVN19/Spain/Madrid_R5_8/2020|EPI_ISL_417980|2020N03N03	-0.00406884	1.21e-06	0.000429238	-0.00260533	0.00178695	0.00117507	0.000183806	-0.00040117	-5.31979e-05	2.49729e-05	3.34648e-05	7.87387e-05	0.000100313	0.00089763	-0.000828026	-2.44543e-05	-0.000307861	-0.00115298	0.00208029	6.03112e-05	9.44141e-05	7.11754e-06	0.000256805	2.35923e-05	-2.21251e-05	-0.000309926	-0.000111731	4.21424e-05	-1.29269e-05	-2.15082e-05	-1.22249e-05	-1.37189e-05	8.80452e-06	-3.96959e-05	4.71389e-06	-1.44249e-05	-3.64178e-05	2.21342e-05	2.54238e-05	6.80082e-06
313	>hCoVN19/USA/WANUW116/2020|EPI_ISL_416654|2020N03N11	-0.00709507	-0.00360609	-0.000263707	0.000986631	-0.000517007	0.00117335	-9.70847e-05	8.47093e-05	-3.98075e-06	2.25584e-07	3.47909e-05	-0.000106475	0.000133215	-9.2981e-05	5.86774e-05	-5.88218e-06	1.08318e-05	7.8558e-06	-0.000168369	2.80717e-05	-3.68069e-05	5.05578e-06	-1.68585e-05	1.04418e-06	-1.05937e-06	0.000314079	-0.000294047	9.07248e-05	-1.14487e-05	1.98471e-05	-2.587e-06	1.31299e-05	-5.55951e-06	-1.87895e-05	2.44778e-06	-1.52025e-06	-2.28728e-05	9.05835e-06	8.29796e-06	-7.77041e-06
314	>hCoVN19/Portugal/PT0001b/2020|EPI_ISL_417986|2020N03N03	0.00375408	-0.000777328	0.00221531	0.000743335	0.000208061	0.00119058	0.000173593	-2.29105e-05	0.00146006	-0.00243949	0.000430354	-0.000957623	0.000159996	-7.36184e-05	-0.00072795	-0.000317158	0.000105535	0.000384193	7.15177e-05	0.000762878	0.00030084	6.68979e-06	7.90547e-05	1.30811e-05	-6.78014e-05	-3.22554e-05	-3.20774e-05	9.44037e-05	-7.93222e-05	-1.92255e-05	-6.39996e-06	-0.000185418	0.000149107	7.15103e-05	-0.000125798	0.00013562	0.000529947	6.80853e-05	-6.85375e-06	0.000152725
315	>hCoVN19/USA/WANUW117/2020|EPI_ISL_416655|2020N03N11	0.00487239	-0.00171828	-0.00350274	-0.000569472	-5.16625e-05	0.001168	-0.000105962	3.31022e-05	9.81873e-05	-2.6703e-05	3.2033e-05	-5.74153e-05	2.25955e-05	-6.65012e-05	-0.000126926	-0.000458928	0.000175863	-4.42496e-05	-1.7456e-05	-4.73494e-05	4.83317e-06	0.000102683	-1.07346e-06	8.7544e-06	5.76003e-06	1.46956e-05	2.58363e-05	2.15651e-05	1.94015e-05	9.66312e-06	-1.92002e-05	-1.40215e-05	1.33939e-05	-6.49671e-05	1.34872e-05	-0.000249951	0.000127496	-0.000132346	4.6214e-05	-2.61846e-05
316	>hCoVN19/USA/WANUW114/2020|EPI_ISL_416652|2020N03N11	-0.00708862	-0.00359832	-0.000262278	0.000979111	-0.000512126	0.00117326	-9.61018e-05	8.35673e-05	-4.41003e-06	2.3456e-07	3.49109e-05	-0.000106367	0.000130754	-9.10363e-05	5.67486e-05	-5.72989e-06	1.05263e-05	7.39541e-06	-0.000162217	2.73066e-05	-3.64831e-05	5.00774e-06	-1.61464e-05	1.04713e-06	-8.75012e-07	0.000295	-0.00027595	8.65478e-05	-1.12705e-05	2.00641e-05	-1.84676e-06	1.24687e-05	-5.12284e-06	-1.78149e-05	2.35165e-06	-1.36111e-06	-2.27371e-05	8.60505e-06	8.70437e-06	-7.69778e-06
317	>hCoVN19/USA/WANUW115/2020|EPI_ISL_416653|2020N03N11	0.00487154	-0.00172144	-0.00349404	-0.000573947	-5.43128e-05	0.00116777	-0.00010537	3.1857e-05	9.7313e-05	-2.65433e-05	3.06473e-05	-5.85172e-05	2.27186e-05	-6.59972e-05	-0.000125942	-0.000454935	0.000173336	-4.48607e-05	-1.51282e-05	-4.63869e-05	6.74523e-06	0.000101297	-8.46213e-06	1.09659e-05	4.98274e-06	-6.54216e-06	2.85998e-06	2.89844e-05	1.80506e-05	1.61929e-05	-2.16966e-05	-2.0545e-05	1.47754e-05	-1.19152e-05	1.99626e-05	-0.000255263	7.12696e-05	1.12832e-05	1.62783e-05	3.51428e-05
318	>hCoVN19/Portugal/PT0005/2020|EPI_ISL_417989|2020N03N04	0.00364778	-0.00072898	0.00180665	0.000543898	0.000130913	0.00125393	5.28911e-05	5.68974e-06	-0.000264138	0.000105699	-1.00541e-05	-3.47698e-05	2.44279e-05	9.92163e-05	0.000294128	0.000167618	-0.000101734	-0.000560056	-0.000219335	-0.00162635	-0.000235223	1.61398e-05	-0.000105899	0.00012926	0.000899547	1.79242e-05	-0.000222484	-0.000768455	8.45097e-05	-0.000177003	0.0021284	-0.00200471	0.00124509	-0.000219138	-0.000169643	-0.00012346	-0.000224764	-9.93042e-05	6.95592e-05	0.000279519
319	>hCoVN19/USA/WANUW120/2020|EPI_ISL_416658|2020N03N11	0.00360126	-0.000704005	0.00166084	0.000477681	0.000113906	0.00125081	2.89618e-05	8.47758e-06	-4.10093e-05	0.00013463	-1.87976e-05	1.59283e-05	1.49191e-05	3.94268e-05	0.00015713	0.000115018	-6.40008e-05	-0.000268639	-0.000110145	-0.000695661	-0.000109595	9.31906e-06	-3.89004e-05	1.93575e-06	0.000128975	-1.58564e-05	-1.71165e-05	-3.21403e-05	-3.74413e-06	2.3383e-05	-0.00018208	0.00020691	-0.000198943	2.45489e-05	4.77572e-05	2.9995e-05	4.77318e-05	5.36451e-05	-2.30177e-05	-0.000139523
320	>hCoVN19/USA/WANUW121/2020|EPI_ISL_416659|2020N03N11	-0.00708648	-0.00359573	-0.000261814	0.000976635	-0.000510527	0.00117323	-9.57837e-05	8.31979e-05	-4.54384e-06	2.36463e-07	3.49489e-05	-0.00010633	0.000129967	-9.04184e-05	5.61295e-05	-5.70997e-06	1.04414e-05	7.24743e-06	-0.000160297	2.70617e-05	-3.63785e-05	5.00589e-06	-1.5929e-05	1.05086e-06	-8.18355e-07	0.000289292	-0.000270542	8.53043e-05	-1.12095e-05	2.01255e-05	-1.64426e-06	1.22682e-05	-4.99199e-06	-1.75351e-05	2.33477e-06	-1.46098e-06	-2.26429e-05	8.48412e-06	8.81965e-06	-7.65086e-06
321	>hCoVN19/Portugal/PT0003/2020|EPI_ISL_417987|2020N03N03	0.00360126	-0.000704005	0.00166084	0.000477675	0.000113903	0.00125129	2.89473e-05	8.48573e-06	-4.10263e-05	0.00013463	-1.87667e-05	1.58489e-05	1.49426e-05	3.94145e-05	0.000157116	0.000115014	-6.39989e-05	-0.000268645	-0.000110141	-0.000695651	-0.000109634	9.32584e-06	-3.89026e-05	1.93809e-06	0.000128979	-1.58629e-05	-1.71073e-05	-3.2092e-05	-3.7615e-06	2.34347e-05	-0.000182064	0.00020692	-0.000198942	2.45323e-05	4.77619e-05	2.99814e-05	4.76758e-05	5.36593e-05	-2.29788e-05	-0.000139542
322	>hCoVN19/USA/WANUW118/2020|EPI_ISL_416656|2020N03N11	-0.00708648	-0.00359573	-0.000261814	0.000976635	-0.000510527	0.00117323	-9.57837e-05	8.31979e-05	-4.54384e-06	2.36463e-07	3.49489e-05	-0.00010633	0.000129967	-9.04184e-05	5.61295e-05	-5.70997e-06	1.04414e-05	7.24743e-06	-0.000160297	2.70617e-05	-3.63785e-05	5.00589e-06	-1.5929e-05	1.05086e-06	-8.18355e-07	0.000289292	-0.000270542	8.53043e-05	-1.12095e-05	2.01255e-05	-1.64426e-06	1.22682e-05	-4.99199e-06	-1.75351e-05	2.33477e-06	-1.46098e-06	-2.26429e-05	8.48412e-06	8.81965e-06	-7.65086e-06
323	>hCoVN19/Portugal/PT0004/2020|EPI_ISL_417988|2020N03N05	0.00360126	-0.000704005	0.00166084	0.000477675	0.000113903	0.00125129	2.89473e-05	8.48573e-06	-4.10263e-05	0.00013463	-1.87667e-05	1.58489e-05	1.49426e-05	3.94145e-05	0.000157116	0.000115014	-6.39989e-05	-0.000268645	-0.000110141	-0.000695651	-0.000109634	9.32584e-06	-3.89026e-05	1.93809e-06	0.000128979	-1.58629e-05	-1.71073e-05	-3.2092e-05	-3.7615e-06	2.34347e-05	-0.000182064	0.00020692	-0.000198942	2.45323e-05	4.77619e-05	2.99814e-05	4.76758e-05	5.36593e-05	-2.29788e-05	-0.000139542
324	>hCoVN19/USA/WANUW119/2020|EPI_ISL_416657|2020N03N11	-0.00708648	-0.00359573	-0.000261814	0.000976635	-0.000510527	0.00117323	-9.57837e-05	8.31979e-05	-4.54384e-06	2.36463e-07	3.49489e-05	-0.00010633	0.000129967	-9.04184e-05	5.61295e-05	-5.70997e-06	1.04414e-05	7.24743e-06	-0.000160297	2.70617e-05	-3.63785e-05	5.00589e-06	-1.5929e-05	1.05086e-06	-8.18355e-07	0.000289292	-0.000270542	8.53043e-05	-1.12095e-05	2.01255e-05	-1.64426e-06	1.22682e-05	-4.99199e-06	-1.75351e-05	2.33477e-06	-1.46098e-06	-2.26429e-05	8.48412e-06	8.81965e-06	-7.65086e-06
325	>hCoVN19/USA/WANUW111/2020|EPI_ISL_416649|2020N03N11	-0.0071229	-0.00362612	-0.000273724	0.00102235	-0.000558884	0.00117846	-4.89302e-05	6.50759e-05	-2.13265e-06	-9.55252e-07	4.19998e-05	-0.000164223	-0.000264145	-9.62512e-05	7.40373e-05	-9.10428e-06	-2.13103e-05	5.55106e-07	-0.000176028	3.06573e-05	-3.94022e-05	4.08697e-06	1.05538e-05	-4.85869e-06	1.77506e-07	0.000454134	-0.000369919	0.000106016	-1.23304e-05	1.44689e-05	-1.32309e-05	2.73229e-05	-2.24577e-05	-4.83566e-05	-3.8394e-07	1.69867e-05	3.31392e-05	-7.35868e-05	1.851e-05	-7.77221e-05
326	>hCoVN19/USA/UTN00028/2020|EPI_ISL_417971|2020N03N19	0.00489654	-0.00172853	-0.0036076	-0.000611518	-0.000107038	0.00117004	-1.18535e-05	-2.25987e-05	0.000110592	-3.10881e-05	2.19182e-05	-6.44973e-05	2.06594e-05	-0.000109062	-0.000111032	-0.000541154	8.88883e-05	-4.5336e-05	-3.59544e-05	-6.69379e-05	8.3016e-06	0.000132824	2.81756e-05	-4.38949e-05	8.88086e-06	-7.16529e-05	-6.83834e-05	3.66019e-05	3.31405e-05	-1.4776e-06	-9.50237e-05	-1.9627e-05	-2.96712e-05	-2.38633e-05	7.16037e-05	-0.000632493	0.000215493	-4.37567e-05	6.66847e-05	0.000329209
327	>hCoVN19/USA/UTN00032/2020|EPI_ISL_417974|2020N03N19	0.0036013	-0.000703973	0.00166095	0.000477933	0.000114021	0.0012367	2.92837e-05	8.28486e-06	-4.00566e-05	0.000136482	-1.86932e-05	1.56891e-05	1.45804e-05	3.9479e-05	0.000156613	0.000115276	-6.4083e-05	-0.000268423	-0.000110234	-0.000695846	-0.000108305	9.12586e-06	-3.88295e-05	1.8778e-06	0.000128721	-1.57091e-05	-1.73833e-05	-3.34922e-05	-3.44225e-06	2.18082e-05	-0.000182549	0.000206657	-0.000198978	2.50475e-05	4.71407e-05	3.0791e-05	4.93853e-05	5.38192e-05	-2.45575e-05	-0.000139277
328	>hCoVN19/USA/WANUW105/2020|EPI_ISL_416643|2020N03N11	-0.00708648	-0.00359573	-0.000261814	0.000976635	-0.000510527	0.00117323	-9.57837e-05	8.31979e-05	-4.54384e-06	2.36463e-07	3.49489e-05	-0.00010633	0.000129967	-9.04184e-05	5.61295e-05	-5.70997e-06	1.04414e-05	7.24743e-06	-0.000160297	2.70617e-05	-3.63785e-05	5.00589e-06	-1.5929e-05	1.05086e-06	-8.18355e-07	0.000289292	-0.000270542	8.53043e-05	-1.12095e-05	2.01255e-05	-1.64426e-06	1.22682e-05	-4.99199e-06	-1.75351e-05	2.33477e-06	-1.46098e-06	-2.26429e-05	8.48412e-06	8.81965e-06	-7.65086e-06
329	>hCoVN19/Spain/Madrid_LP14_3/2020|EPI_ISL_417975|2020N03N09	-0.00212866	0.00649088	-0.00149914	0.00300649	0.00124696	0.00126336	-0.000201195	0.000536786	-6.75836e-05	-5.46e-05	0.00221016	0.000817408	-6.00792e-05	-0.000486356	0.000279275	-2.37301e-05	-8.39667e-05	-0.000168443	0.000285576	1.4708e-05	6.01579e-05	5.0477e-06	-0.00016683	9.9783e-06	-3.41188e-07	-5.89481e-05	-4.49747e-05	6.60382e-06	-9.79465e-06	2.43478e-07	-7.80696e-06	6.79877e-05	-6.60542e-06	-0.000882915	-2.44674e-05	1.0995e-05	9.98218e-06	0.000583368	-2.02711e-05	0.000247073
330	>hCoVN19/USA/WANUW106/2020|EPI_ISL_416644|2020N03N11	-0.00708862	-0.00359832	-0.000262278	0.000979111	-0.000512126	0.00117326	-9.61018e-05	8.35673e-05	-4.41003e-06	2.3456e-07	3.49109e-05	-0.000106367	0.000130754	-9.10363e-05	5.67486e-05	-5.72989e-06	1.05263e-05	7.39541e-06	-0.000162217	2.73066e-05	-3.64831e-05	5.00774e-06	-1.61464e-05	1.04713e-06	-8.75012e-07	0.000295	-0.00027595	8.65478e-05	-1.12705e-05	2.00641e-05	-1.84676e-06	1.24687e-05	-5.12284e-06	-1.78149e-05	2.35165e-06	-1.36111e-06	-2.27371e-05	8.60505e-06	8.70437e-06	-7.69778e-06
331	>hCoVN19/Spain/Madrid_LP12_21/2020|EPI_ISL_417972|2020N03N09	0.00360128	-0.000705802	0.00166367	0.000480167	0.000113487	0.00125165	2.90691e-05	8.6395e-06	-4.10789e-05	0.000135634	-1.92364e-05	1.67419e-05	1.52324e-05	3.9544e-05	0.000158948	0.00011616	-6.46251e-05	-0.000271725	-0.000112518	-0.000704751	-0.00011084	9.39243e-06	-3.96354e-05	1.92665e-06	0.00012716	-1.29438e-05	-2.02463e-05	-3.21715e-05	-3.64714e-06	2.34215e-05	-0.000185941	0.000211202	-0.000203155	2.50366e-05	4.89273e-05	3.08493e-05	4.91933e-05	5.48649e-05	-2.39025e-05	-0.00014242
332	>hCoVN19/USA/WANUW103/2020|EPI_ISL_416641|2020N03N11	-0.00708648	-0.00359573	-0.000261814	0.000976635	-0.000510527	0.00117323	-9.57837e-05	8.31979e-05	-4.54384e-06	2.36463e-07	3.49489e-05	-0.00010633	0.000129967	-9.04184e-05	5.61295e-05	-5.70997e-06	1.04414e-05	7.24743e-06	-0.000160297	2.70617e-05	-3.63785e-05	5.00589e-06	-1.5929e-05	1.05086e-06	-8.18355e-07	0.000289292	-0.000270542	8.53043e-05	-1.12095e-05	2.01255e-05	-1.64426e-06	1.22682e-05	-4.99199e-06	-1.75351e-05	2.33477e-06	-1.46098e-06	-2.26429e-05	8.48412e-06	8.81965e-06	-7.65086e-06
333	>hCoVN19/USA/WANUW104/2020|EPI_ISL_416642|2020N03N11	0.00487597	-0.00172515	-0.00351327	-0.000578068	-5.47464e-05	0.0011678	-0.000106473	3.21361e-05	9.98814e-05	-2.71535e-05	3.04322e-05	-5.7512e-05	2.2556e-05	-6.72725e-05	-0.000128847	-0.000468168	0.000178558	-4.62723e-05	-1.57657e-05	-4.84926e-05	8.22543e-06	0.000105445	-8.78749e-06	1.15314e-05	5.14979e-06	-6.75856e-06	2.76941e-06	2.93128e-05	1.97642e-05	1.57217e-05	-2.38404e-05	-2.2439e-05	1.59001e-05	-1.23495e-05	2.15495e-05	-0.000277846	7.95866e-05	1.19476e-05	1.66552e-05	3.93055e-05
334	>hCoVN19/Spain/Madrid_LP15_4/2020|EPI_ISL_417978|2020N03N09	0.00371852	-0.00076029	0.00207076	0.000658702	0.000172431	0.00129409	0.000111498	-8.66857e-06	-0.00127739	0.000929319	-0.000574666	0.0010651	-0.000198891	-0.00159003	-0.00152232	-0.000226185	0.000213498	-0.00019289	-0.000117006	0.000887484	3.66399e-05	2.44488e-06	2.89101e-05	-6.27863e-06	-1.49013e-05	1.77169e-05	3.1736e-05	2.89473e-05	-9.02234e-06	2.82274e-05	-3.37349e-05	2.62153e-05	-2.3648e-05	2.19276e-05	2.34438e-05	7.35865e-06	3.66089e-07	0.000105383	-0.000108419	-0.000104211
335	>hCoVN19/USA/WANUW109/2020|EPI_ISL_416647|2020N03N11	0.00487154	-0.00172144	-0.00349404	-0.000573947	-5.43128e-05	0.00116777	-0.00010537	3.1857e-05	9.7313e-05	-2.65433e-05	3.06473e-05	-5.85172e-05	2.27186e-05	-6.59972e-05	-0.000125942	-0.000454935	0.000173336	-4.48607e-05	-1.51282e-05	-4.63869e-05	6.74523e-06	0.000101297	-8.46213e-06	1.09659e-05	4.98274e-06	-6.54216e-06	2.85998e-06	2.89844e-05	1.80506e-05	1.61929e-05	-2.16966e-05	-2.0545e-05	1.47754e-05	-1.19152e-05	1.99626e-05	-0.000255263	7.12696e-05	1.12832e-05	1.62783e-05	3.51428e-05
336	>hCoVN19/Spain/Madrid_R2_15/2020|EPI_ISL_417979|2020N03N03	-0.00406022	1.18746e-06	0.00042354	-0.00256008	0.00174636	0.00117012	0.000176598	-0.000385181	-5.14894e-05	2.35322e-05	3.35963e-05	6.93906e-05	9.61104e-05	0.000843889	-0.000777196	-2.30916e-05	-0.000285368	-0.00105426	0.0019007	5.71774e-05	8.27533e-05	6.80395e-06	0.000228196	2.0475e-05	-7.63541e-06	-0.000264553	-9.4978e-05	3.81486e-05	-1.21197e-05	-1.43088e-05	-8.69209e-06	-1.0772e-05	7.61137e-06	-3.31891e-05	3.61182e-06	-1.26922e-05	-3.2625e-05	1.64644e-05	2.28893e-05	9.49735e-06
337	>hCoVN19/USA/WANUW110/2020|EPI_ISL_416648|2020N03N11	0.00487154	-0.00172144	-0.00349404	-0.000573947	-5.43128e-05	0.00116777	-0.00010537	3.1857e-05	9.7313e-05	-2.65433e-05	3.06473e-05	-5.85172e-05	2.27186e-05	-6.59972e-05	-0.000125942	-0.000454935	0.000173336	-4.48607e-05	-1.51282e-05	-4.63869e-05	6.74523e-06	0.000101297	-8.46213e-06	1.09659e-05	4.98274e-06	-6.54216e-06	2.85998e-06	2.89844e-05	1.80506e-05	1.61929e-05	-2.16966e-05	-2.0545e-05	1.47754e-05	-1.19152e-05	1.99626e-05	-0.000255263	7.12696e-05	1.12832e-05	1.62783e-05	3.51428e-05
338	>hCoVN19/USA/UTN00033/2020|EPI_ISL_417976|2020N03N19	0.00488037	-0.00172511	-0.00350833	-0.000576095	-5.93022e-05	0.00114642	-9.56059e-05	2.67078e-05	-5.83753e-05	-6.18548e-05	3.88849e-05	-9.03958e-05	2.59864e-05	-8.32535e-05	-0.000160665	-0.000475266	0.000262805	-4.96471e-05	-2.20778e-05	-1.4396e-05	5.4743e-06	0.00010687	2.21635e-05	3.81797e-05	-6.95159e-06	-3.4958e-05	-3.21616e-05	3.00145e-05	2.02609e-05	1.09083e-05	-5.21978e-05	1.1811e-06	-8.42265e-07	-1.85859e-05	2.72585e-05	-0.000289614	8.95677e-05	1.91126e-05	8.59102e-06	2.60904e-05
339	>hCoVN19/USA/UTN00034/2020|EPI_ISL_417977|2020N03N20	0.004877	-0.00172526	-0.00351137	-0.000575655	-5.36074e-05	0.00109766	-0.000105324	3.14335e-05	0.000114636	2.59051e-05	5.83411e-05	-0.000115646	2.89074e-05	-7.18794e-05	-0.000154779	-0.000463382	0.000177486	-4.35866e-05	-1.73438e-05	-4.60567e-05	1.70403e-05	0.000104668	-9.93147e-06	1.22004e-05	2.98913e-06	-7.02801e-06	2.22437e-07	1.973e-05	-2.59941e-05	2.30339e-05	-2.52859e-05	-2.67726e-05	1.89888e-05	-1.18542e-05	2.61861e-05	-0.000271817	8.83491e-05	1.33481e-05	1.01093e-05	4.07181e-05
340	>hCoVN19/USA/WANUW108/2020|EPI_ISL_416646|2020N03N11	-0.00215895	0.00671273	-0.00162902	0.00339003	0.00145077	0.00127117	-0.000273512	0.000714602	-0.000125888	-0.000106817	0.00336601	0.00130707	-0.000108266	-0.000750511	0.00044515	-6.11545e-05	-0.000163309	-0.000300818	0.000521688	4.41928e-05	0.000220674	4.61348e-06	-0.000677712	0.000112764	-8.43376e-06	-0.000906086	-0.000935679	0.000384307	5.59386e-05	0.000408653	0.000106781	-0.000301936	2.0571e-05	0.00358064	8.35694e-05	-4.47306e-05	-0.00016728	-0.000984191	-6.83893e-05	-0.00038494
341	>hCoVN19/USA/WANUW100/2020|EPI_ISL_416638|2020N03N12	-0.00708648	-0.00359573	-0.000261814	0.000976635	-0.000510527	0.00117323	-9.57837e-05	8.31979e-05	-4.54384e-06	2.36463e-07	3.49489e-05	-0.00010633	0.000129967	-9.04184e-05	5.61295e-05	-5.70997e-06	1.04414e-05	7.24743e-06	-0.000160297	2.70617e-05	-3.63785e-05	5.00589e-06	-1.5929e-05	1.05086e-06	-8.18355e-07	0.000289292	-0.000270542	8.53043e-05	-1.12095e-05	2.01255e-05	-1.64426e-06	1.22682e-05	-4.99199e-06	-1.75351e-05	2.33477e-06	-1.46098e-06	-2.26429e-05	8.48412e-06	8.81965e-06	-7.65086e-06
342	>hCoVN19/USA/WANUW101/2020|EPI_ISL_416639|2020N03N10	-0.00714048	-0.00366146	-0.000273274	0.00104309	-0.000553968	0.00117387	-0.000103884	9.34508e-05	-9.92069e-06	8.74061e-06	2.77749e-05	-9.59745e-05	0.00015212	-0.000128844	5.59571e-05	-1.19056e-05	1.63907e-05	3.13222e-05	-0.000218623	6.47775e-05	-3.66477e-05	4.80864e-06	-1.98687e-05	-1.66797e-06	-1.18589e-05	0.00056965	-0.000537696	0.000152392	-1.47995e-05	1.42839e-05	1.65737e-05	-8.48344e-06	1.85423e-05	-5.07224e-05	-1.10701e-05	-1.78915e-06	-4.16878e-05	-5.13765e-05	8.78723e-05	6.83679e-05
343	>hCoVN19/USA/WANUW134/2020|EPI_ISL_416672|2020N03N10	0.00498154	-0.0018166	-0.00403223	-0.000700232	-7.0718e-05	0.00165356	-0.000161887	5.23953e-05	0.000196685	-5.72825e-05	6.79343e-05	-0.000131357	5.24609e-05	-0.000161638	-0.000334884	-0.00148035	0.000616631	-0.000281675	-0.000101476	-0.000522478	0.000277862	-0.0340787	0.000105649	-3.24993e-05	-1.38318e-05	1.6461e-05	-7.01539e-06	-6.5079e-05	-3.71328e-05	-2.66901e-05	3.1057e-05	2.78227e-05	-1.95704e-05	1.48696e-05	-2.1105e-05	0.000252126	-6.82912e-05	-9.44627e-06	-1.34482e-05	-2.86575e-05
344	>hCoVN19/USA/WANUW135/2020|EPI_ISL_416673|2020N03N11	0.00360344	-0.00070501	0.001667	0.000480216	0.00011472	0.00125185	2.95524e-05	8.42721e-06	-4.13002e-05	0.000136728	-1.95238e-05	1.78961e-05	1.46777e-05	4.0214e-05	0.000160236	0.000117374	-6.53402e-05	-0.000275465	-0.000112892	-0.000715325	-0.000112037	9.49805e-06	-4.02839e-05	1.86634e-06	0.000120484	-1.59137e-05	-1.70887e-05	-3.33744e-05	-3.35066e-06	2.34944e-05	-0.000189581	0.000215331	-0.000207242	2.47299e-05	5.02213e-05	3.115e-05	5.11808e-05	5.73978e-05	-2.4837e-05	-0.000143693
345	>hCoVN19/England/200990006/2020|EPI_ISL_414011|2020N02N26	-0.00193169	0.00524222	-0.000965337	0.00202107	0.001702	0.00122425	-0.00188618	0.000875997	-0.000104221	-1.50151e-05	0.00219169	0.000980788	-6.72355e-05	-8.38226e-05	-0.000109643	-0.000514801	-0.0010107	0.000225537	-0.000375924	1.75154e-05	5.77841e-06	8.39154e-06	-0.000348599	0.000131504	-7.28056e-05	-0.00112677	-0.00126305	0.000132869	-1.33861e-05	-0.000266347	-9.35854e-05	3.72518e-05	-2.63216e-05	-0.00137853	-1.46418e-05	2.3166e-05	-4.43964e-05	0.000363554	5.23419e-05	0.000184444
346	>hCoVN19/England/200981386/2020|EPI_ISL_414010|2020N02N26	0.00366505	-0.000735513	0.00185401	0.000571513	0.000140736	0.00118332	6.07561e-05	6.32427e-06	-0.000287204	0.000118848	-5.54338e-06	-4.49563e-06	1.90969e-05	0.000112373	0.000343138	0.000192609	-0.00011927	-0.000673067	-0.000262504	-0.00198884	-0.000272641	1.87924e-05	-0.000142941	0.000174108	0.00121699	1.44207e-05	-0.00033148	-0.0010682	0.000127808	-0.000271305	0.00312923	-0.00300256	0.00185917	-0.000197047	-0.000262803	-0.000208027	-0.000320905	-0.00020711	0.000165822	0.000449633
347	>hCoVN19/USA/WANUW133/2020|EPI_ISL_416671|2020N03N12	0.00437137	-0.00132092	-0.00110913	-3.32657e-05	9.59499e-05	0.00122164	-0.000159945	0.000106469	-0.000225323	9.38916e-05	-3.9901e-05	4.33175e-05	2.42035e-05	0.000339246	0.000511557	0.00315537	-0.00120796	0.000544895	0.000167085	0.000990573	5.43797e-06	-8.17695e-05	6.53465e-05	0.00249178	-7.06115e-05	7.19189e-05	0.000145986	2.15809e-05	6.32937e-05	6.57214e-05	5.08564e-05	-5.68987e-06	2.41017e-05	-3.00651e-05	-1.97392e-05	9.30636e-06	-4.41457e-05	-2.48982e-05	2.87553e-05	2.54479e-06
348	>hCoVN19/England/201000003/2020|EPI_ISL_414013|2020N03N01	-0.00213393	0.00653298	-0.00152254	0.00307628	0.0012843	0.00126178	-0.000208602	0.000563229	-7.03722e-05	-5.79084e-05	0.00236723	0.000886418	-6.71672e-05	-0.000523064	0.000304965	-2.48286e-05	-9.27647e-05	-0.00018932	0.000317789	9.1651e-06	7.19532e-05	5.03872e-06	-0.000192467	1.16152e-05	1.21186e-06	-7.01888e-05	-5.51067e-05	9.48721e-07	-9.79104e-06	-6.2767e-06	-1.63581e-05	9.05762e-05	-1.36845e-05	-0.00113424	-3.15875e-05	1.81294e-05	2.49222e-05	0.000795362	-3.38427e-05	0.000334947
349	>hCoVN19/USA/WANUW138/2020|EPI_ISL_416676|2020N03N11	0.00360126	-0.000704005	0.00166084	0.000477675	0.000113903	0.00125129	2.89473e-05	8.48573e-06	-4.10263e-05	0.00013463	-1.87667e-05	1.58489e-05	1.49426e-05	3.94145e-05	0.000157116	0.000115014	-6.39989e-05	-0.000268645	-0.000110141	-0.000695651	-0.000109634	9.32584e-06	-3.89026e-05	1.93809e-06	0.000128979	-1.58629e-05	-1.71073e-05	-3.2092e-05	-3.7615e-06	2.34347e-05	-0.000182064	0.00020692	-0.000198942	2.45323e-05	4.77619e-05	2.99814e-05	4.76758e-05	5.36593e-05	-2.29788e-05	-0.000139542
350	>hCoVN19/England/200990723/2020|EPI_ISL_414012|2020N02N27	0.00360212	-0.000703559	0.00166464	0.000475288	0.000111144	0.00125085	2.10716e-05	9.29391e-06	-4.04029e-05	0.000134384	-1.95842e-05	1.46962e-05	1.437e-05	2.98513e-05	0.000165226	0.000116582	-6.42623e-05	-0.000273512	-0.000108879	-0.000705256	-0.000106284	9.43658e-06	-3.51752e-05	1.96194e-06	0.000131285	-1.6289e-05	-1.71555e-05	-3.3745e-05	-5.79616e-06	2.29016e-05	-0.000186653	0.000211538	-0.000203683	2.58109e-05	5.12353e-05	3.1481e-05	5.08604e-05	5.60723e-05	-1.8337e-05	-0.00014462
351	>hCoVN19/USA/WANUW139/2020|EPI_ISL_416677|2020N03N12	-0.00714048	-0.00366146	-0.000273274	0.00104309	-0.000553968	0.00117387	-0.000103884	9.34508e-05	-9.92069e-06	8.74061e-06	2.77749e-05	-9.59745e-05	0.00015212	-0.000128844	5.59571e-05	-1.19056e-05	1.63907e-05	3.13222e-05	-0.000218623	6.47775e-05	-3.66477e-05	4.80864e-06	-1.98687e-05	-1.66797e-06	-1.18589e-05	0.00056965	-0.000537696	0.000152392	-1.47995e-05	1.42839e-05	1.65737e-05	-8.48344e-06	1.85423e-05	-5.07224e-05	-1.10701e-05	-1.78915e-06	-4.16878e-05	-5.13765e-05	8.78723e-05	6.83679e-05
352	>hCoVN19/USA/WANUW136/2020|EPI_ISL_416674|2020N03N11	0.00437005	-0.00131998	-0.00110712	-3.32387e-05	9.56152e-05	0.00122142	-0.000159321	0.000105976	-0.000223926	9.32046e-05	-3.93001e-05	4.2216e-05	2.42449e-05	0.000336374	0.000507048	0.00312537	-0.00119604	0.000538552	0.000165165	0.000978296	4.98185e-06	-8.05783e-05	6.43573e-05	0.00244612	-6.92545e-05	7.04839e-05	0.000143253	2.16246e-05	6.18357e-05	6.47772e-05	4.98317e-05	-5.45767e-06	2.35294e-05	-2.94828e-05	-1.91668e-05	8.91221e-06	-4.34518e-05	-2.40113e-05	2.8263e-05	2.27912e-06
353	>hCoVN19/Brazil/SPBRN06/2020|EPI_ISL_414015|2020N02N29	0.00360126	-0.000704005	0.00166084	0.000477675	0.000113903	0.00125129	2.89473e-05	8.48573e-06	-4.10263e-05	0.00013463	-1.87667e-05	1.58489e-05	1.49426e-05	3.94145e-05	0.000157116	0.000115014	-6.39989e-05	-0.000268645	-0.000110141	-0.000695651	-0.000109634	9.32584e-06	-3.89026e-05	1.93809e-06	0.000128979	-1.58629e-05	-1.71073e-05	-3.2092e-05	-3.7615e-06	2.34347e-05	-0.000182064	0.00020692	-0.000198942	2.45323e-05	4.77619e-05	2.99814e-05	4.76758e-05	5.36593e-05	-2.29788e-05	-0.000139542
354	>hCoVN19/USA/NYNNYUMC39/2020|EPI_ISL_419700|2020N03N18	0.00489699	-0.00174099	-0.00361218	-0.000607564	-6.28873e-05	0.00116267	-0.000119024	3.34312e-05	0.000117683	-3.0372e-05	3.05077e-05	-4.96427e-05	2.16348e-05	-6.73441e-05	-0.000161672	-0.000588582	0.000223808	-5.53862e-05	-3.56658e-05	-7.67709e-05	7.44921e-06	0.000135031	-4.17126e-05	1.62643e-05	8.37832e-06	-1.23167e-05	-4.69066e-06	3.3329e-05	3.77052e-05	1.01402e-05	-4.44872e-05	-3.73157e-05	2.3605e-05	-1.7408e-05	4.15302e-05	-0.000506639	0.000166795	2.37914e-05	1.27191e-05	9.46442e-05
355	>hCoVN19/Brazil/SPBRN03/2020|EPI_ISL_414014|2020N03N02	0.00375408	-0.000777328	0.00221531	0.000743335	0.000208061	0.00119058	0.000173593	-2.29105e-05	0.00146006	-0.00243949	0.000430354	-0.000957623	0.000159996	-7.36184e-05	-0.00072795	-0.000317158	0.000105535	0.000384193	7.15177e-05	0.000762878	0.00030084	6.68979e-06	7.90547e-05	1.30811e-05	-6.78014e-05	-3.22554e-05	-3.20774e-05	9.44037e-05	-7.93222e-05	-1.92255e-05	-6.39996e-06	-0.000185418	0.000149107	7.15103e-05	-0.000125798	0.00013562	0.000529947	6.80853e-05	-6.85375e-06	0.000152725
356	>hCoVN19/USA/WANUW137/2020|EPI_ISL_416675|2020N03N11	-0.00216464	0.00675332	-0.00165207	0.00345461	0.00148576	0.0012697	-0.000287943	0.000746735	-0.000132196	-0.000113389	0.00358188	0.00140242	-0.000117639	-0.000794952	0.000474136	-6.65983e-05	-0.000178632	-0.000326825	0.000568403	4.84443e-05	0.000252635	4.46425e-06	-0.00078746	0.000133009	-1.01361e-05	-0.00107907	-0.00111848	0.000456814	6.99092e-05	0.000494277	0.000130999	-0.000378802	2.57507e-05	0.00452261	0.000107356	-5.6892e-05	-0.000215093	-0.00132156	-9.84706e-05	-0.000515605
357	>hCoVN19/Brazil/SPBRN04/2020|EPI_ISL_414017|2020N03N04	0.00375408	-0.000777328	0.00221531	0.000743335	0.000208061	0.00119058	0.000173593	-2.29105e-05	0.00146006	-0.00243949	0.000430354	-0.000957623	0.000159996	-7.36184e-05	-0.00072795	-0.000317158	0.000105535	0.000384193	7.15177e-05	0.000762878	0.00030084	6.68979e-06	7.90547e-05	1.30811e-05	-6.78014e-05	-3.22554e-05	-3.20774e-05	9.44037e-05	-7.93222e-05	-1.92255e-05	-6.39996e-06	-0.000185418	0.000149107	7.15103e-05	-0.000125798	0.00013562	0.000529947	6.80853e-05	-6.85375e-06	0.000152725
358	>hCoVN19/USA/VANDCLSN0012/2020|EPI_ISL_419706|2020N03N10	0.00437224	-0.00131744	-0.00110603	-3.59799e-05	9.85384e-05	0.00121304	-0.000162655	0.000108506	-0.00041466	-2.3803e-06	1.50355e-06	-4.0878e-05	3.58584e-05	0.000367325	0.000521228	0.0030063	-0.00113043	0.000511141	0.000169945	0.000895123	-1.16789e-05	-6.92182e-05	4.48869e-05	-0.00278025	-2.3427e-05	-0.000128999	-0.000177355	7.72696e-05	-7.95121e-05	-1.56546e-05	6.80051e-05	-0.000135786	9.88313e-05	-1.24321e-05	-1.50195e-05	2.98621e-05	-3.51667e-05	3.77917e-06	6.27454e-06	1.6443e-05
359	>hCoVN19/Brazil/SPBRN05/2020|EPI_ISL_414016|2020N02N29	0.00360126	-0.000704005	0.00166084	0.000477675	0.000113903	0.00125129	2.89473e-05	8.48573e-06	-4.10263e-05	0.00013463	-1.87667e-05	1.58489e-05	1.49426e-05	3.94145e-05	0.000157116	0.000115014	-6.39989e-05	-0.000268645	-0.000110141	-0.000695651	-0.000109634	9.32584e-06	-3.89026e-05	1.93809e-06	0.000128979	-1.58629e-05	-1.71073e-05	-3.2092e-05	-3.7615e-06	2.34347e-05	-0.000182064	0.00020692	-0.000198942	2.45323e-05	4.77619e-05	2.99814e-05	4.76758e-05	5.36593e-05	-2.29788e-05	-0.000139542
360	>hCoVN19/USA/NYNNYUMC44/2020|EPI_ISL_419705|2020N03N18	0.00487745	-0.00172005	-0.00352607	-0.000583516	-5.79548e-05	0.00116796	-0.000131414	5.17044e-05	0.000100188	-2.60764e-05	3.3767e-05	-4.67674e-05	2.32463e-05	-3.65497e-05	-0.00015828	-0.000489333	0.000156544	-3.38116e-05	-4.04676e-05	-5.17968e-05	-5.62538e-06	0.000108593	1.93624e-05	1.39883e-05	2.43351e-06	-3.16087e-05	-2.75645e-05	2.03244e-05	2.3006e-05	-7.51449e-07	-2.87995e-05	-1.92912e-05	1.36037e-05	-7.06489e-05	1.77006e-05	-0.000283184	0.000113083	-7.00355e-05	2.45207e-05	1.22785e-05
361	>hCoVN19/USA/WANUW140/2020|EPI_ISL_416678|2020N03N11	0.00487154	-0.00172144	-0.00349404	-0.000573947	-5.43128e-05	0.00116777	-0.00010537	3.1857e-05	9.7313e-05	-2.65433e-05	3.06473e-05	-5.85172e-05	2.27186e-05	-6.59972e-05	-0.000125942	-0.000454935	0.000173336	-4.48607e-05	-1.51282e-05	-4.63869e-05	6.74523e-06	0.000101297	-8.46213e-06	1.09659e-05	4.98274e-06	-6.54216e-06	2.85998e-06	2.89844e-05	1.80506e-05	1.61929e-05	-2.16966e-05	-2.0545e-05	1.47754e-05	-1.19152e-05	1.99626e-05	-0.000255263	7.12696e-05	1.12832e-05	1.62783e-05	3.51428e-05
362	>hCoVN19/Switzerland/GE3121/2020|EPI_ISL_414019|2020N02N27	0.00371626	-0.000759207	0.00206314	0.000655306	0.00017126	0.0012954	0.000110076	-8.37635e-06	-0.00126011	0.000915655	-0.000565267	0.00104698	-0.000195226	-0.00156454	-0.00149661	-0.000221976	0.000209338	-0.000188599	-0.000114204	0.000865558	3.47021e-05	2.54508e-06	2.80002e-05	-5.99112e-06	-1.42459e-05	1.6895e-05	3.07204e-05	2.89788e-05	-9.07615e-06	2.8242e-05	-3.17628e-05	2.52047e-05	-2.24886e-05	2.0444e-05	2.2307e-05	6.60864e-06	-1.01207e-06	9.9387e-05	-0.000100901	-9.83177e-05
363	>hCoVN19/USA/NYNNYUMC43/2020|EPI_ISL_419704|2020N03N18	0.0048745	-0.00172391	-0.00350684	-0.000576688	-5.46009e-05	0.00116779	-0.000106102	3.2042e-05	9.90133e-05	-2.6947e-05	3.0505e-05	-5.78522e-05	2.26111e-05	-6.68404e-05	-0.000127862	-0.000463671	0.000176782	-4.57907e-05	-1.55481e-05	-4.77727e-05	7.71847e-06	0.000104024	-8.67573e-06	1.13358e-05	5.09195e-06	-6.68355e-06	2.80081e-06	2.91988e-05	1.91687e-05	1.5886e-05	-2.30909e-05	-2.17761e-05	1.55063e-05	-1.21972e-05	2.09907e-05	-0.000269879	7.66497e-05	1.17119e-05	1.65214e-05	3.78277e-05
364	>hCoVN19/USA/WANUW141/2020|EPI_ISL_416679|2020N03N11	-0.00709291	-0.00360348	-0.000263205	0.000984129	-0.000515331	0.00117095	-9.6675e-05	8.42794e-05	-4.05458e-06	2.28101e-07	3.47031e-05	-0.000106036	0.00013224	-9.22415e-05	5.80861e-05	-5.75353e-06	1.06891e-05	7.72919e-06	-0.000166183	2.77629e-05	-3.64967e-05	4.97669e-06	-1.65974e-05	1.02944e-06	-1.01542e-06	0.000307004	-0.000287381	8.89227e-05	-1.1308e-05	1.9674e-05	-2.35974e-06	1.28348e-05	-5.40484e-06	-1.82202e-05	2.36568e-06	-1.07325e-06	-2.26497e-05	8.75418e-06	8.24346e-06	-7.71051e-06
365	>hCoVN19/USA/NYNNYUMC42/2020|EPI_ISL_419703|2020N03N18	0.00487893	-0.00172763	-0.00352619	-0.000580855	-5.50504e-05	0.00116778	-0.000107244	3.23268e-05	0.000101642	-2.75702e-05	3.02821e-05	-5.67934e-05	2.24419e-05	-6.80872e-05	-0.000130899	-0.000477341	0.000182181	-4.72049e-05	-1.63047e-05	-4.99728e-05	9.28799e-06	0.00010837	-9.26463e-06	1.19349e-05	5.28058e-06	-6.8636e-06	2.73909e-06	2.95554e-05	2.103e-05	1.53764e-05	-2.54192e-05	-2.38475e-05	1.67398e-05	-1.26065e-05	2.2727e-05	-0.00029479	8.58155e-05	1.2542e-05	1.68107e-05	4.25841e-05
366	>hCoVN19/England/200960515/2020|EPI_ISL_414009|2020N02N25	-0.00185329	0.00470571	-0.000640778	0.00118251	0.00128786	0.00121118	-0.00183962	0.000577443	-2.06182e-05	-2.03366e-05	0.000206766	0.000133746	2.4227e-05	0.000479158	-0.000464393	-0.000427788	-0.000773172	0.000467907	-0.000807241	1.31387e-05	-0.000189367	8.85996e-06	7.75398e-05	5.05128e-05	-4.9013e-05	-0.000522128	-0.000632473	-1.50208e-05	3.98825e-06	-0.000304358	-1.8234e-05	8.00475e-05	-3.81688e-05	-0.000979677	-5.7101e-05	0.000121906	0.000310643	-0.000769687	0.000145952	-0.000307038
367	>hCoVN19/Portugal/PT0007/2020|EPI_ISL_417992|2020N03N07	0.00361942	-0.000711888	0.00171448	0.000498173	0.000119792	0.00123833	3.22671e-05	8.81604e-06	-5.25028e-05	0.000149971	-2.7975e-05	3.83461e-05	1.11908e-05	5.84983e-05	0.000185444	0.000135858	-8.44024e-05	-0.00033452	-0.00015666	-0.00092966	-0.000138158	8.52725e-06	1.33086e-05	9.58937e-06	0.000301513	-6.18731e-05	0.000131011	0.000891175	-7.94744e-05	9.64463e-05	-0.000177162	0.000257633	-0.000238488	-4.83532e-05	6.33341e-05	3.87758e-05	5.35777e-05	6.71822e-05	-7.28888e-05	-0.000236889
368	>hCoVN19/USA/WANUW123/2020|EPI_ISL_416661|2020N03N12	0.00490153	-0.00173327	-0.00364217	-0.000620267	-0.000109432	0.00116952	-1.11142e-05	-2.41158e-05	0.000118443	-3.36886e-05	2.21681e-05	-6.48541e-05	2.04201e-05	-0.000117054	-0.000122584	-0.000600915	0.000106642	-4.84851e-05	-3.79504e-05	-6.60389e-05	1.29935e-05	0.000143363	3.11537e-05	1.11474e-05	1.65633e-06	-7.55946e-05	-7.08395e-05	4.16118e-05	3.94067e-05	-2.47779e-06	-7.70313e-05	-5.2552e-05	-2.75595e-07	-3.03946e-05	5.62167e-05	-0.000742089	0.000266287	2.44297e-05	2.47828e-05	0.000183862
369	>hCoVN19/USA/WANUW124/2020|EPI_ISL_416662|2020N03N12	-0.00708648	-0.00359573	-0.000261814	0.000976635	-0.000510527	0.00117323	-9.57837e-05	8.31979e-05	-4.54384e-06	2.36463e-07	3.49489e-05	-0.00010633	0.000129967	-9.04184e-05	5.61295e-05	-5.70997e-06	1.04414e-05	7.24743e-06	-0.000160297	2.70617e-05	-3.63785e-05	5.00589e-06	-1.5929e-05	1.05086e-06	-8.18355e-07	0.000289292	-0.000270542	8.53043e-05	-1.12095e-05	2.01255e-05	-1.64426e-06	1.22682e-05	-4.99199e-06	-1.75351e-05	2.33477e-06	-1.46098e-06	-2.26429e-05	8.48412e-06	8.81965e-06	-7.65086e-06
370	>hCoVN19/Portugal/PT0008/2020|EPI_ISL_417993|2020N03N08	0.00360126	-0.000704005	0.00166084	0.000477675	0.000113903	0.00125129	2.89473e-05	8.48573e-06	-4.10263e-05	0.00013463	-1.87667e-05	1.58489e-05	1.49426e-05	3.94145e-05	0.000157116	0.000115014	-6.39989e-05	-0.000268645	-0.000110141	-0.000695651	-0.000109634	9.32584e-06	-3.89026e-05	1.93809e-06	0.000128979	-1.58629e-05	-1.71073e-05	-3.2092e-05	-3.7615e-06	2.34347e-05	-0.000182064	0.00020692	-0.000198942	2.45323e-05	4.77619e-05	2.99814e-05	4.76758e-05	5.36593e-05	-2.29788e-05	-0.000139542
371	>hCoVN19/Portugal/PT0006a/2020|EPI_ISL_417990|2020N03N06	0.00360123	-0.000703941	0.00166092	0.000477685	0.000114204	0.00123891	2.92981e-05	8.28403e-06	-4.0662e-05	0.000134676	-1.94178e-05	1.80382e-05	1.43337e-05	3.9821e-05	0.000157247	0.000115116	-6.40774e-05	-0.00026903	-0.000109467	-0.000696125	-0.000108759	9.15708e-06	-3.87639e-05	1.93477e-06	0.000129106	-1.59672e-05	-1.75903e-05	-3.35622e-05	-3.20714e-06	2.19595e-05	-0.000181766	0.000205955	-0.000198505	2.44743e-05	4.75143e-05	3.02499e-05	4.90402e-05	5.34901e-05	-2.39996e-05	-0.000138817
372	>hCoVN19/USA/WANUW122/2020|EPI_ISL_416660|2020N03N10	0.00487154	-0.00172144	-0.00349404	-0.000573947	-5.43128e-05	0.00116777	-0.00010537	3.1857e-05	9.7313e-05	-2.65433e-05	3.06473e-05	-5.85172e-05	2.27186e-05	-6.59972e-05	-0.000125942	-0.000454935	0.000173336	-4.48607e-05	-1.51282e-05	-4.63869e-05	6.74523e-06	0.000101297	-8.46213e-06	1.09659e-05	4.98274e-06	-6.54216e-06	2.85998e-06	2.89844e-05	1.80506e-05	1.61929e-05	-2.16966e-05	-2.0545e-05	1.47754e-05	-1.19152e-05	1.99626e-05	-0.000255263	7.12696e-05	1.12832e-05	1.62783e-05	3.51428e-05
373	>hCoVN19/Portugal/PT0006b/2020|EPI_ISL_417991|2020N03N08	0.00360235	-0.000704507	0.0016639	0.000478914	0.000114296	0.00125164	2.9229e-05	8.45151e-06	-4.11469e-05	0.000135624	-1.92119e-05	1.67484e-05	1.48284e-05	3.98584e-05	0.000158606	0.000116152	-6.4655e-05	-0.000271714	-0.00011147	-0.000704547	-0.000110732	9.38791e-06	-3.94653e-05	1.95093e-06	0.000131388	-1.61143e-05	-1.75292e-05	-3.32216e-05	-3.66764e-06	2.34478e-05	-0.000186567	0.000211872	-0.000203853	2.53176e-05	4.90237e-05	3.09733e-05	4.96083e-05	5.51813e-05	-2.40877e-05	-0.000143741
374	>hCoVN19/Portugal/PT0011/2020|EPI_ISL_417996|2020N03N08	0.00360126	-0.000704005	0.00166084	0.000477675	0.000113903	0.00125129	2.89473e-05	8.48573e-06	-4.10263e-05	0.00013463	-1.87667e-05	1.58489e-05	1.49426e-05	3.94145e-05	0.000157116	0.000115014	-6.39989e-05	-0.000268645	-0.000110141	-0.000695651	-0.000109634	9.32584e-06	-3.89026e-05	1.93809e-06	0.000128979	-1.58629e-05	-1.71073e-05	-3.2092e-05	-3.7615e-06	2.34347e-05	-0.000182064	0.00020692	-0.000198942	2.45323e-05	4.77619e-05	2.99814e-05	4.76758e-05	5.36593e-05	-2.29788e-05	-0.000139542
375	>hCoVN19/USA/WANUW127/2020|EPI_ISL_416665|2020N03N12	-0.0070972	-0.00360871	-0.000264131	0.000989407	-0.000518611	0.00115907	-9.69857e-05	8.48694e-05	-3.19739e-06	1.40558e-08	3.38388e-05	-0.000104181	0.000133426	-9.33433e-05	5.97544e-05	-5.8877e-06	1.08814e-05	8.28903e-06	-0.00017088	2.81744e-05	-3.56337e-05	4.86889e-06	-1.70437e-05	9.57416e-07	-1.30645e-06	0.000322613	-0.000302444	9.10017e-05	-1.10102e-05	1.81233e-05	-2.72775e-06	1.36748e-05	-6.12803e-06	-1.87181e-05	2.33104e-06	-1.7328e-06	-2.07058e-05	8.87048e-06	6.73332e-06	-6.74246e-06
376	>hCoVN19/Portugal/PT0012/2020|EPI_ISL_417997|2020N03N07	0.00361774	-0.000711649	0.0017085	0.000497465	0.000120381	0.00124499	3.33164e-05	7.92689e-06	-3.02364e-05	0.000209087	1.01588e-05	-4.26673e-05	2.30051e-05	3.86639e-05	0.000146197	0.000143502	-7.76523e-05	-0.000322746	-0.0001379	-0.000859494	-0.000130688	1.02406e-05	-5.79148e-05	1.14764e-05	0.00017286	-2.0512e-05	-3.01866e-05	-9.8159e-05	-0.000520708	1.63868e-05	-0.000301903	0.000355366	-0.000345278	6.373e-05	-0.000580216	-5.19724e-05	1.87966e-05	0.000111963	-6.9665e-05	-0.000252773
377	>hCoVN19/USA/WANUW128/2020|EPI_ISL_416666|2020N03N12	-0.00708648	-0.00359573	-0.000261814	0.000976635	-0.000510527	0.00117323	-9.57837e-05	8.31979e-05	-4.54384e-06	2.36463e-07	3.49489e-05	-0.00010633	0.000129967	-9.04184e-05	5.61295e-05	-5.70997e-06	1.04414e-05	7.24743e-06	-0.000160297	2.70617e-05	-3.63785e-05	5.00589e-06	-1.5929e-05	1.05086e-06	-8.18355e-07	0.000289292	-0.000270542	8.53043e-05	-1.12095e-05	2.01255e-05	-1.64426e-06	1.22682e-05	-4.99199e-06	-1.75351e-05	2.33477e-06	-1.46098e-06	-2.26429e-05	8.48412e-06	8.81965e-06	-7.65086e-06
378	>hCoVN19/Portugal/PT0009/2020|EPI_ISL_417994|2020N03N08	0.00360671	-0.000706519	0.00167627	0.000484038	0.000116134	0.00124114	3.0704e-05	7.86074e-06	-4.12214e-05	0.00013974	-2.18415e-05	2.2473e-05	1.37539e-05	4.1964e-05	0.000165228	0.000120991	-6.74617e-05	-0.000284479	-0.00011737	-0.000742768	-0.000114433	9.48433e-06	-4.18293e-05	1.93861e-06	0.000141912	-1.69581e-05	-1.95649e-05	-3.95474e-05	-2.77241e-06	2.21194e-05	-0.000207422	0.000234067	-0.000226192	2.93961e-05	5.46291e-05	3.64714e-05	6.00144e-05	6.19442e-05	-3.04379e-05	-0.000163035
379	>hCoVN19/USA/WANUW125/2020|EPI_ISL_416663|2020N03N12	-0.00708648	-0.00359573	-0.000261814	0.000976635	-0.000510527	0.00117323	-9.57837e-05	8.31979e-05	-4.54384e-06	2.36463e-07	3.49489e-05	-0.00010633	0.000129967	-9.04184e-05	5.61295e-05	-5.70997e-06	1.04414e-05	7.24743e-06	-0.000160297	2.70617e-05	-3.63785e-05	5.00589e-06	-1.5929e-05	1.05086e-06	-8.18355e-07	0.000289292	-0.000270542	8.53043e-05	-1.12095e-05	2.01255e-05	-1.64426e-06	1.22682e-05	-4.99199e-06	-1.75351e-05	2.33477e-06	-1.46098e-06	-2.26429e-05	8.48412e-06	8.81965e-06	-7.65086e-06
380	>hCoVN19/Portugal/PT0010/2020|EPI_ISL_417995|2020N03N08	0.00361942	-0.000711888	0.00171448	0.000498173	0.000119792	0.00123833	3.22671e-05	8.81604e-06	-5.25028e-05	0.000149971	-2.7975e-05	3.83461e-05	1.11908e-05	5.84983e-05	0.000185444	0.000135858	-8.44024e-05	-0.00033452	-0.00015666	-0.00092966	-0.000138158	8.52725e-06	1.33086e-05	9.58937e-06	0.000301513	-6.18731e-05	0.000131011	0.000891175	-7.94744e-05	9.64463e-05	-0.000177162	0.000257633	-0.000238488	-4.83532e-05	6.33341e-05	3.87758e-05	5.35777e-05	6.71822e-05	-7.28888e-05	-0.000236889
381	>hCoVN19/USA/WANUW126/2020|EPI_ISL_416664|2020N03N12	-0.00708964	-0.0035941	-0.000255521	0.000988881	-0.000512232	0.00108977	-0.000115065	0.000103612	-1.87378e-05	1.28913e-05	9.82925e-06	-6.99401e-05	0.00012553	-7.56618e-05	-4.44922e-06	-2.67715e-05	-2.28034e-05	2.82476e-05	-0.000212261	4.37429e-05	-7.55408e-05	4.2427e-06	0.000180581	-3.88288e-06	-7.08733e-06	0.000338995	-0.000253096	3.17938e-05	-9.84101e-06	2.57474e-05	-1.98239e-05	3.16255e-06	-6.15375e-06	7.15919e-05	1.78138e-05	-1.8309e-05	-7.09752e-05	8.874e-05	-2.51199e-05	1.30923e-05
382	>hCoVN19/England/200990724/2020|EPI_ISL_414006|2020N02N28	-0.00214991	0.00665862	-0.00159892	0.00329272	0.00143158	0.00124597	-0.000391965	0.000784608	0.000130902	0.000115395	-0.00382767	-0.00185247	0.000183155	0.000132914	-7.24352e-05	-7.06739e-05	-2.74647e-05	-0.000144387	0.000244686	3.16363e-05	5.8416e-05	7.53059e-06	-0.000292101	-9.77916e-07	-9.1947e-06	-0.000247002	-0.000241855	0.000140472	-1.15629e-05	-0.000460343	-9.22205e-06	-2.4674e-05	-7.5129e-06	0.000311259	2.71958e-05	-3.22325e-05	-0.000128067	0.000188874	-5.75899e-05	7.47756e-05
383	>hCoVN19/USA/WANUW131/2020|EPI_ISL_416669|2020N03N11	-0.00708862	-0.00359832	-0.000262278	0.000979111	-0.000512126	0.00117326	-9.61018e-05	8.35673e-05	-4.41003e-06	2.3456e-07	3.49109e-05	-0.000106367	0.000130754	-9.10363e-05	5.67486e-05	-5.72989e-06	1.05263e-05	7.39541e-06	-0.000162217	2.73066e-05	-3.64831e-05	5.00774e-06	-1.61464e-05	1.04713e-06	-8.75012e-07	0.000295	-0.00027595	8.65478e-05	-1.12705e-05	2.00641e-05	-1.84676e-06	1.24687e-05	-5.12284e-06	-1.78149e-05	2.35165e-06	-1.36111e-06	-2.27371e-05	8.60505e-06	8.70437e-06	-7.69778e-06
384	>hCoVN19/England/200940527/2020|EPI_ISL_414005|2020N02N25	-0.00194639	0.00536623	-0.00104513	0.00228596	0.00192236	0.00120598	-0.00216011	0.00116278	9.91383e-05	0.000152778	-0.00384156	-0.00168086	0.000180416	0.000629642	-0.000493048	-0.000513102	-0.000865056	0.000244914	-0.000436624	1.62978e-05	-9.2398e-06	9.97512e-06	-0.000520623	0.000112068	-7.34843e-05	-0.00128367	-0.00142934	0.000267317	-6.91028e-06	-0.000681726	-0.000105807	-4.80774e-05	-2.86858e-05	-6.48705e-06	4.56082e-05	-2.84833e-05	-0.000259013	9.50581e-05	-5.4859e-05	2.27085e-05
385	>hCoVN19/Portugal/PT0013/2020|EPI_ISL_417998|2020N03N08	0.00361774	-0.000711648	0.0017085	0.00049748	0.000120359	0.00124559	3.32846e-05	7.90673e-06	-3.02553e-05	0.00020909	1.01966e-05	-4.27618e-05	2.30349e-05	3.86589e-05	0.000146175	0.000143506	-7.76523e-05	-0.000322749	-0.000137903	-0.000859479	-0.000130739	1.02468e-05	-5.79236e-05	1.14789e-05	0.000172865	-2.05124e-05	-3.01708e-05	-9.80976e-05	-0.00052073	1.64547e-05	-0.000301879	0.000355377	-0.000345275	6.3718e-05	-0.00058021	-5.19792e-05	1.87181e-05	0.000111991	-6.96131e-05	-0.000252794
386	>hCoVN19/USA/WANUW129/2020|EPI_ISL_416667|2020N03N12	-0.0071448	-0.00366673	-0.000274248	0.0010484	-0.000557471	0.00117394	-0.000104607	9.4312e-05	-9.72463e-06	8.86515e-06	2.75865e-05	-9.58867e-05	0.000154079	-0.000130747	5.72195e-05	-1.20681e-05	1.66863e-05	3.22053e-05	-0.000224	6.62685e-05	-3.68716e-05	4.80675e-06	-2.04435e-05	-1.7823e-06	-1.24184e-05	0.000593164	-0.000560128	0.000157867	-1.50856e-05	1.38747e-05	1.70665e-05	-9.13532e-06	1.94998e-05	-5.31132e-05	-1.18225e-05	-1.59416e-06	-4.30732e-05	-5.51388e-05	9.29797e-05	7.34598e-05
387	>hCoVN19/England/200960041/2020|EPI_ISL_414008|2020N02N27	-0.00178058	0.00431342	-0.000156972	-0.00112731	-0.00302626	0.00124893	0.00382306	-0.00189651	-4.78895e-05	-4.1713e-05	-0.000106075	-0.000436425	9.62599e-06	-0.000828623	0.000533041	-0.000430548	-0.00181964	0.000126876	-0.000208408	2.77803e-05	-0.000125137	-1.1826e-05	0.000387912	-1.74911e-06	-2.21916e-05	-0.000435126	-0.000461936	6.44947e-05	-2.04836e-05	-3.87734e-05	-5.78509e-05	-2.68614e-06	-8.38429e-05	-6.34841e-05	6.51855e-06	3.13575e-05	-3.46772e-05	3.982e-06	1.08209e-05	-2.48641e-05
388	>hCoVN19/Portugal/PT0014/2020|EPI_ISL_417999|2020N03N07	0.00361774	-0.000711648	0.0017085	0.00049748	0.000120359	0.00124559	3.32846e-05	7.90673e-06	-3.02553e-05	0.00020909	1.01966e-05	-4.27618e-05	2.30349e-05	3.86589e-05	0.000146175	0.000143506	-7.76523e-05	-0.000322749	-0.000137903	-0.000859479	-0.000130739	1.02468e-05	-5.79236e-05	1.14789e-05	0.000172865	-2.05124e-05	-3.01708e-05	-9.80976e-05	-0.00052073	1.64547e-05	-0.000301879	0.000355377	-0.000345275	6.3718e-05	-0.00058021	-5.19792e-05	1.87181e-05	0.000111991	-6.96131e-05	-0.000252794
389	>hCoVN19/USA/WANUW130/2020|EPI_ISL_416668|2020N03N11	-0.0071229	-0.00362612	-0.000273724	0.00102235	-0.000558884	0.00117846	-4.89302e-05	6.50759e-05	-2.13265e-06	-9.55252e-07	4.19998e-05	-0.000164223	-0.000264145	-9.62512e-05	7.40373e-05	-9.10428e-06	-2.13103e-05	5.55106e-07	-0.000176028	3.06573e-05	-3.94022e-05	4.08697e-06	1.05538e-05	-4.85869e-06	1.77506e-07	0.000454134	-0.000369919	0.000106016	-1.23304e-05	1.44689e-05	-1.32309e-05	2.73229e-05	-2.24577e-05	-4.83566e-05	-3.8394e-07	1.69867e-05	3.31392e-05	-7.35868e-05	1.851e-05	-7.77221e-05
390	>hCoVN19/England/200990725/2020|EPI_ISL_414007|2020N02N28	-0.0019461	0.0053643	-0.00104418	0.00228311	0.00191929	0.0012059	-0.00215501	0.00115969	9.87128e-05	0.000152218	-0.00382696	-0.00167485	0.000179829	0.000627028	-0.000491006	-0.000510683	-0.000860784	0.000243472	-0.000434063	1.62441e-05	-9.3697e-06	9.94005e-06	-0.000516779	0.000111052	-7.2779e-05	-0.0012714	-0.00141551	0.000264905	-6.92418e-06	-0.000673966	-0.000104496	-4.74562e-05	-2.83369e-05	-6.48704e-06	4.50229e-05	-2.81592e-05	-0.000255657	9.36973e-05	-5.38383e-05	2.2268e-05
391	>hCoVN19/USA/WANS44/2020|EPI_ISL_417097|2020N02N28	-0.00708648	-0.00359573	-0.000261814	0.000976635	-0.000510527	0.00117323	-9.57837e-05	8.31979e-05	-4.54384e-06	2.36463e-07	3.49489e-05	-0.00010633	0.000129967	-9.04184e-05	5.61295e-05	-5.70997e-06	1.04414e-05	7.24743e-06	-0.000160297	2.70617e-05	-3.63785e-05	5.00589e-06	-1.5929e-05	1.05086e-06	-8.18355e-07	0.000289292	-0.000270542	8.53043e-05	-1.12095e-05	2.01255e-05	-1.64426e-06	1.22682e-05	-4.99199e-06	-1.75351e-05	2.33477e-06	-1.46098e-06	-2.26429e-05	8.48412e-06	8.81965e-06	-7.65086e-06
392	>hCoVN19/USA/WANS45/2020|EPI_ISL_417098|2020N02N29	-0.00708648	-0.00359573	-0.000261814	0.000976635	-0.000510527	0.00117323	-9.57837e-05	8.31979e-05	-4.54384e-06	2.36463e-07	3.49489e-05	-0.00010633	0.000129967	-9.04184e-05	5.61295e-05	-5.70997e-06	1.04414e-05	7.24743e-06	-0.000160297	2.70617e-05	-3.63785e-05	5.00589e-06	-1.5929e-05	1.05086e-06	-8.18355e-07	0.000289292	-0.000270542	8.53043e-05	-1.12095e-05	2.01255e-05	-1.64426e-06	1.22682e-05	-4.99199e-06	-1.75351e-05	2.33477e-06	-1.46098e-06	-2.26429e-05	8.48412e-06	8.81965e-06	-7.65086e-06
393	>hCoVN19/USA/WANS42/2020|EPI_ISL_417095|2020N02N28	-0.00711015	-0.00362437	-0.000266977	0.00100471	-0.000528762	0.00117345	-9.94472e-05	8.75048e-05	-2.35052e-06	-8.751e-07	3.46487e-05	-0.000107105	0.000139584	-9.78368e-05	6.31417e-05	-6.22204e-06	1.15114e-05	9.25722e-06	-0.00018412	3.14445e-05	-3.70017e-05	5.03069e-06	-1.84779e-05	1.02649e-06	-2.00808e-06	0.000370744	-0.00034895	0.00010346	-1.24872e-05	1.94895e-05	4.42097e-07	1.81512e-05	-8.14587e-06	-2.16295e-05	1.79141e-06	2.09364e-06	-2.01284e-05	1.11518e-05	6.651e-06	-6.68382e-06
394	>hCoVN19/USA/WANS43/2020|EPI_ISL_417096|2020N02N27	-0.00708648	-0.00359573	-0.000261814	0.000976635	-0.000510527	0.00117323	-9.57837e-05	8.31979e-05	-4.54384e-06	2.36463e-07	3.49489e-05	-0.00010633	0.000129967	-9.04184e-05	5.61295e-05	-5.70997e-06	1.04414e-05	7.24743e-06	-0.000160297	2.70617e-05	-3.63785e-05	5.00589e-06	-1.5929e-05	1.05086e-06	-8.18355e-07	0.000289292	-0.000270542	8.53043e-05	-1.12095e-05	2.01255e-05	-1.64426e-06	1.22682e-05	-4.99199e-06	-1.75351e-05	2.33477e-06	-1.46098e-06	-2.26429e-05	8.48412e-06	8.81965e-06	-7.65086e-06
395	>hCoVN19/USA/WANS46/2020|EPI_ISL_417099|2020N02N29	-0.00708648	-0.00359573	-0.000261814	0.000976635	-0.000510527	0.00117323	-9.57837e-05	8.31979e-05	-4.54384e-06	2.36463e-07	3.49489e-05	-0.00010633	0.000129967	-9.04184e-05	5.61295e-05	-5.70997e-06	1.04414e-05	7.24743e-06	-0.000160297	2.70617e-05	-3.63785e-05	5.00589e-06	-1.5929e-05	1.05086e-06	-8.18355e-07	0.000289292	-0.000270542	8.53043e-05	-1.12095e-05	2.01255e-05	-1.64426e-06	1.22682e-05	-4.99199e-06	-1.75351e-05	2.33477e-06	-1.46098e-06	-2.26429e-05	8.48412e-06	8.81965e-06	-7.65086e-06
396	>hCoVN19/USA/WANS40/2020|EPI_ISL_417093|2020N02N28	-0.00708648	-0.00359573	-0.000261814	0.000976635	-0.000510527	0.00117323	-9.57837e-05	8.31979e-05	-4.54384e-06	2.36463e-07	3.49489e-05	-0.00010633	0.000129967	-9.04184e-05	5.61295e-05	-5.70997e-06	1.04414e-05	7.24743e-06	-0.000160297	2.70617e-05	-3.63785e-05	5.00589e-06	-1.5929e-05	1.05086e-06	-8.18355e-07	0.000289292	-0.000270542	8.53043e-05	-1.12095e-05	2.01255e-05	-1.64426e-06	1.22682e-05	-4.99199e-06	-1.75351e-05	2.33477e-06	-1.46098e-06	-2.26429e-05	8.48412e-06	8.81965e-06	-7.65086e-06
397	>hCoVN19/USA/WANS38/2020|EPI_ISL_417091|2020N03N04	-0.00708648	-0.00359573	-0.000261814	0.000976635	-0.000510527	0.00117323	-9.57837e-05	8.31979e-05	-4.54384e-06	2.36463e-07	3.49489e-05	-0.00010633	0.000129967	-9.04184e-05	5.61295e-05	-5.70997e-06	1.04414e-05	7.24743e-06	-0.000160297	2.70617e-05	-3.63785e-05	5.00589e-06	-1.5929e-05	1.05086e-06	-8.18355e-07	0.000289292	-0.000270542	8.53043e-05	-1.12095e-05	2.01255e-05	-1.64426e-06	1.22682e-05	-4.99199e-06	-1.75351e-05	2.33477e-06	-1.46098e-06	-2.26429e-05	8.48412e-06	8.81965e-06	-7.65086e-06
398	>hCoVN19/USA/WANS39/2020|EPI_ISL_417092|2020N03N04	-0.00708648	-0.00359573	-0.000261814	0.000976635	-0.000510527	0.00117323	-9.57837e-05	8.31979e-05	-4.54384e-06	2.36463e-07	3.49489e-05	-0.00010633	0.000129967	-9.04184e-05	5.61295e-05	-5.70997e-06	1.04414e-05	7.24743e-06	-0.000160297	2.70617e-05	-3.63785e-05	5.00589e-06	-1.5929e-05	1.05086e-06	-8.18355e-07	0.000289292	-0.000270542	8.53043e-05	-1.12095e-05	2.01255e-05	-1.64426e-06	1.22682e-05	-4.99199e-06	-1.75351e-05	2.33477e-06	-1.46098e-06	-2.26429e-05	8.48412e-06	8.81965e-06	-7.65086e-06
399	>hCoVN19/Beijing/233/2020|EPI_ISL_413520|2020N01N28	-0.00408431	4.6403e-06	0.000438324	-0.0026846	0.00186357	0.00117641	0.000185255	-0.000418791	-5.69761e-05	2.85406e-05	3.49237e-05	0.000105013	0.000108774	0.00103092	-0.000954578	-3.64075e-05	-0.00037841	-0.00138348	0.00250345	7.11173e-05	0.00011142	8.00058e-06	0.000382082	3.51494e-05	-1.53137e-05	-0.000455566	-0.00020321	3.93515e-05	-1.41546e-05	-6.95423e-05	-3.94232e-05	-8.21023e-06	-2.00462e-07	-0.000157571	-2.67572e-07	5.26614e-06	5.06987e-05	-0.000245145	8.85619e-05	-0.000153245
400	>hCoVN19/Beijing/235/2020|EPI_ISL_413521|2020N01N28	-0.00408431	4.6403e-06	0.000438324	-0.0026846	0.00186357	0.00117641	0.000185255	-0.000418791	-5.69761e-05	2.85406e-05	3.49237e-05	0.000105013	0.000108774	0.00103092	-0.000954578	-3.64075e-05	-0.00037841	-0.00138348	0.00250345	7.11173e-05	0.00011142	8.00058e-06	0.000382082	3.51494e-05	-1.53137e-05	-0.000455566	-0.00020321	3.93515e-05	-1.41546e-05	-6.95423e-05	-3.94232e-05	-8.21023e-06	-2.00462e-07	-0.000157571	-2.67572e-07	5.26614e-06	5.06987e-05	-0.000245145	8.85619e-05	-0.000153245
401	>hCoVN19/India/1N31/2020|EPI_ISL_413523|2020N01N31	-0.00406312	2.89662e-06	0.00042627	-0.00257742	0.00175425	0.00117017	0.000174087	-0.000389284	-5.22134e-05	2.48062e-05	3.37629e-05	7.41062e-05	9.73501e-05	0.000866124	-0.000794602	-2.49469e-05	-0.000291536	-0.00107474	0.00194027	6.02292e-05	8.64158e-05	6.8444e-06	0.000221702	2.13239e-05	-7.91068e-06	-0.000275287	-0.000100337	4.00033e-05	-1.17546e-05	-1.60796e-05	-9.38212e-06	-1.20954e-05	8.48658e-06	-3.42768e-05	2.86731e-06	-1.41082e-05	-3.55985e-05	1.85043e-05	2.16582e-05	1.2976e-05
402	>hCoVN19/South_Korea/KUMC04/2020|EPI_ISL_413514|2020N02N27	-0.00408431	4.6403e-06	0.000438324	-0.0026846	0.00186357	0.00117641	0.000185255	-0.000418791	-5.69761e-05	2.85406e-05	3.49237e-05	0.000105013	0.000108774	0.00103092	-0.000954578	-3.64075e-05	-0.00037841	-0.00138348	0.00250345	7.11173e-05	0.00011142	8.00058e-06	0.000382082	3.51494e-05	-1.53137e-05	-0.000455566	-0.00020321	3.93515e-05	-1.41546e-05	-6.95423e-05	-3.94232e-05	-8.21023e-06	-2.00462e-07	-0.000157571	-2.67572e-07	5.26614e-06	5.06987e-05	-0.000245145	8.85619e-05	-0.000153245
403	>hCoVN19/South_Korea/KUMC05/2020|EPI_ISL_413515|2020N02N27	-0.00408431	4.6403e-06	0.000438324	-0.0026846	0.00186357	0.00117641	0.000185255	-0.000418791	-5.69761e-05	2.85406e-05	3.49237e-05	0.000105013	0.000108774	0.00103092	-0.000954578	-3.64075e-05	-0.00037841	-0.00138348	0.00250345	7.11173e-05	0.00011142	8.00058e-06	0.000382082	3.51494e-05	-1.53137e-05	-0.000455566	-0.00020321	3.93515e-05	-1.41546e-05	-6.95423e-05	-3.94232e-05	-8.21023e-06	-2.00462e-07	-0.000157571	-2.67572e-07	5.26614e-06	5.06987e-05	-0.000245145	8.85619e-05	-0.000153245
404	>hCoVN19/South_Korea/KUMC06/2020|EPI_ISL_413516|2020N02N27	-0.00408431	4.6403e-06	0.000438324	-0.0026846	0.00186357	0.00117641	0.000185255	-0.000418791	-5.69761e-05	2.85406e-05	3.49237e-05	0.000105013	0.000108774	0.00103092	-0.000954578	-3.64075e-05	-0.00037841	-0.00138348	0.00250345	7.11173e-05	0.00011142	8.00058e-06	0.000382082	3.51494e-05	-1.53137e-05	-0.000455566	-0.00020321	3.93515e-05	-1.41546e-05	-6.95423e-05	-3.94232e-05	-8.21023e-06	-2.00462e-07	-0.000157571	-2.67572e-07	5.26614e-06	5.06987e-05	-0.000245145	8.85619e-05	-0.000153245
405	>hCoVN19/Beijing/105/2020|EPI_ISL_413518|2020N01N26	-0.00408431	4.6403e-06	0.000438324	-0.0026846	0.00186357	0.00117641	0.000185255	-0.000418791	-5.69761e-05	2.85406e-05	3.49237e-05	0.000105013	0.000108774	0.00103092	-0.000954578	-3.64075e-05	-0.00037841	-0.00138348	0.00250345	7.11173e-05	0.00011142	8.00058e-06	0.000382082	3.51494e-05	-1.53137e-05	-0.000455566	-0.00020321	3.93515e-05	-1.41546e-05	-6.95423e-05	-3.94232e-05	-8.21023e-06	-2.00462e-07	-0.000157571	-2.67572e-07	5.26614e-06	5.06987e-05	-0.000245145	8.85619e-05	-0.000153245
406	>hCoVN19/Beijing/231/2020|EPI_ISL_413519|2020N01N28	-0.00408431	4.6403e-06	0.000438324	-0.0026846	0.00186357	0.00117641	0.000185255	-0.000418791	-5.69761e-05	2.85406e-05	3.49237e-05	0.000105013	0.000108774	0.00103092	-0.000954578	-3.64075e-05	-0.00037841	-0.00138348	0.00250345	7.11173e-05	0.00011142	8.00058e-06	0.000382082	3.51494e-05	-1.53137e-05	-0.000455566	-0.00020321	3.93515e-05	-1.41546e-05	-6.95423e-05	-3.94232e-05	-8.21023e-06	-2.00462e-07	-0.000157571	-2.67572e-07	5.26614e-06	5.06987e-05	-0.000245145	8.85619e-05	-0.000153245
407	>hCoVN19/South_Korea/KUMC03/2020|EPI_ISL_413513|2020N02N27	-0.00408431	4.6403e-06	0.000438324	-0.0026846	0.00186357	0.00117641	0.000185255	-0.000418791	-5.69761e-05	2.85406e-05	3.49237e-05	0.000105013	0.000108774	0.00103092	-0.000954578	-3.64075e-05	-0.00037841	-0.00138348	0.00250345	7.11173e-05	0.00011142	8.00058e-06	0.000382082	3.51494e-05	-1.53137e-05	-0.000455566	-0.00020321	3.93515e-05	-1.41546e-05	-6.95423e-05	-3.94232e-05	-8.21023e-06	-2.00462e-07	-0.000157571	-2.67572e-07	5.26614e-06	5.06987e-05	-0.000245145	8.85619e-05	-0.000153245
408	>hCoVN19/USA/WANS3/2020|EPI_ISL_413560|2020N02N28	-0.00708648	-0.00359573	-0.000261814	0.000976635	-0.000510527	0.00117323	-9.57837e-05	8.31979e-05	-4.54384e-06	2.36463e-07	3.49489e-05	-0.00010633	0.000129967	-9.04184e-05	5.61295e-05	-5.70997e-06	1.04414e-05	7.24743e-06	-0.000160297	2.70617e-05	-3.63785e-05	5.00589e-06	-1.5929e-05	1.05086e-06	-8.18355e-07	0.000289292	-0.000270542	8.53043e-05	-1.12095e-05	2.01255e-05	-1.64426e-06	1.22682e-05	-4.99199e-06	-1.75351e-05	2.33477e-06	-1.46098e-06	-2.26429e-05	8.48412e-06	8.81965e-06	-7.65086e-06
409	>hCoVN19/USA/CANCDPHNUC4/2020|EPI_ISL_413561|2020N02N27	-0.00147049	0.00236551	0.000592079	-0.00192861	-0.00107358	0.00115508	-0.000987589	7.20291e-05	-7.10602e-05	4.31621e-05	7.07981e-05	0.000156821	4.70784e-05	0.000853551	-0.000633948	-5.98975e-05	-8.12124e-05	0.000370255	-0.000639028	9.2381e-06	6.61566e-06	2.53501e-06	-0.0009304	1.2479e-05	1.64359e-05	-7.48581e-05	-0.000112419	8.28601e-05	1.73856e-05	1.45731e-05	-4.78408e-06	-8.05159e-06	6.97119e-06	-1.67468e-05	5.50685e-07	-8.74642e-06	-9.7343e-05	4.29022e-05	-5.87201e-05	4.32033e-05
410	>hCoVN19/USA/WA11NUW7/2020|EPI_ISL_413562|2020N03N02	-0.00709084	-0.00359981	-0.0002639	0.000984575	-0.000515576	0.00117349	-8.6317e-05	8.151e-05	-4.00428e-06	4.99709e-07	3.48667e-05	-0.000107958	0.000131616	-9.57136e-05	6.29982e-05	-1.6334e-06	2.09719e-05	2.46972e-06	-0.000153697	2.94395e-05	-3.5431e-05	4.9842e-06	-1.19626e-05	-1.5589e-06	3.67091e-07	0.000326256	-0.000252879	8.48398e-05	-1.14501e-05	2.59443e-05	1.01192e-06	1.31183e-05	-4.35053e-06	-7.80051e-06	1.04514e-06	-2.12882e-06	-1.82331e-05	1.22961e-05	8.70723e-06	-5.03483e-06
411	>hCoVN19/USA/WA12NUW8/2020|EPI_ISL_413563|2020N03N03	-0.00709079	-0.00360093	-0.00026386	0.000979413	-0.000502701	0.00115458	-9.86988e-05	6.82493e-05	-5.13812e-06	9.50406e-08	3.34e-05	-0.000103812	0.000130198	-9.27192e-05	6.33883e-05	9.11724e-06	3.97774e-06	1.72404e-05	-0.000174183	3.3018e-05	-3.61382e-05	4.15197e-06	-1.57072e-05	-2.87011e-05	-1.10546e-06	0.000305221	-0.00027897	8.56052e-05	-1.13371e-05	1.87132e-05	-1.51389e-06	1.02343e-05	-3.75379e-06	-1.49837e-05	1.71361e-06	2.83647e-07	-2.04693e-05	8.60638e-06	6.21991e-06	-5.95672e-06
412	>hCoVN19/Italy/INMI5/2020|EPI_ISL_417923|2020N03N04	0.00371626	-0.000759207	0.00206314	0.000655306	0.00017126	0.0012954	0.000110076	-8.37635e-06	-0.00126011	0.000915655	-0.000565267	0.00104698	-0.000195226	-0.00156454	-0.00149661	-0.000221976	0.000209338	-0.000188599	-0.000114204	0.000865558	3.47021e-05	2.54508e-06	2.80002e-05	-5.99112e-06	-1.42459e-05	1.6895e-05	3.07204e-05	2.89788e-05	-9.07615e-06	2.8242e-05	-3.17628e-05	2.52047e-05	-2.24886e-05	2.0444e-05	2.2307e-05	6.60864e-06	-1.01207e-06	9.9387e-05	-0.000100901	-9.83177e-05
413	>hCoVN19/Netherlands/Blaricum_1364780/2020|EPI_ISL_413566|2020N03N02	0.00360126	-0.000704005	0.00166084	0.000477675	0.000113903	0.00125129	2.89473e-05	8.48573e-06	-4.10263e-05	0.00013463	-1.87667e-05	1.58489e-05	1.49426e-05	3.94145e-05	0.000157116	0.000115014	-6.39989e-05	-0.000268645	-0.000110141	-0.000695651	-0.000109634	9.32584e-06	-3.89026e-05	1.93809e-06	0.000128979	-1.58629e-05	-1.71073e-05	-3.2092e-05	-3.7615e-06	2.34347e-05	-0.000182064	0.00020692	-0.000198942	2.45323e-05	4.77619e-05	2.99814e-05	4.76758e-05	5.36593e-05	-2.29788e-05	-0.000139542
414	>hCoVN19/Italy/INMI3/2020|EPI_ISL_417921|2020N03N01	0.00360126	-0.000704005	0.00166084	0.000477675	0.000113903	0.00125129	2.89473e-05	8.48573e-06	-4.10263e-05	0.00013463	-1.87667e-05	1.58489e-05	1.49426e-05	3.94145e-05	0.000157116	0.000115014	-6.39989e-05	-0.000268645	-0.000110141	-0.000695651	-0.000109634	9.32584e-06	-3.89026e-05	1.93809e-06	0.000128979	-1.58629e-05	-1.71073e-05	-3.2092e-05	-3.7615e-06	2.34347e-05	-0.000182064	0.00020692	-0.000198942	2.45323e-05	4.77619e-05	2.99814e-05	4.76758e-05	5.36593e-05	-2.29788e-05	-0.000139542
415	>hCoVN19/Italy/INMI4/2020|EPI_ISL_417922|2020N02N28	0.00360126	-0.000704005	0.00166084	0.000477675	0.000113903	0.00125129	2.89473e-05	8.48573e-06	-4.10263e-05	0.00013463	-1.87667e-05	1.58489e-05	1.49426e-05	3.94145e-05	0.000157116	0.000115014	-6.39989e-05	-0.000268645	-0.000110141	-0.000695651	-0.000109634	9.32584e-06	-3.89026e-05	1.93809e-06	0.000128979	-1.58629e-05	-1.71073e-05	-3.2092e-05	-3.7615e-06	2.34347e-05	-0.000182064	0.00020692	-0.000198942	2.45323e-05	4.77619e-05	2.99814e-05	4.76758e-05	5.36593e-05	-2.29788e-05	-0.000139542
416	>hCoVN19/USA/CANCDPHNUC2/2020|EPI_ISL_413558|2020N02N27	-0.00147087	0.00236729	0.000593114	-0.00193335	-0.00107713	0.00116525	-0.000992575	7.25865e-05	-7.17022e-05	4.34304e-05	7.1728e-05	0.000157005	4.77329e-05	0.000860129	-0.00063936	-6.09069e-05	-8.18705e-05	0.000375042	-0.000647468	9.41136e-06	6.17695e-06	2.65928e-06	-0.000944511	1.18947e-05	1.67563e-05	-7.67129e-05	-0.000114346	8.50357e-05	1.75098e-05	1.5541e-05	-4.53945e-06	-8.28677e-06	7.30941e-06	-1.7502e-05	5.95926e-07	-9.21338e-06	-0.000101148	4.48177e-05	-6.01014e-05	4.49814e-05
417	>hCoVN19/Malaysia/189332/2020|EPI_ISL_417917|2020N03N20	-0.0017756	0.00415243	-9.24129e-05	-0.000950248	-0.0020811	0.00115376	0.00190581	-0.00117527	-4.03758e-05	-8.82979e-06	0.000137396	3.21566e-06	7.65612e-05	0.000719146	-0.000249617	0.00279497	0.00706093	0.000211583	-0.000506619	-0.000114426	-0.000578031	7.92428e-06	0.00207707	0.000225878	-0.000153672	-0.00188772	-0.00210497	0.000177149	-3.86628e-05	-0.000291201	-9.72994e-05	2.10606e-06	-3.81038e-05	-0.000420132	4.88075e-05	-0.000163608	-2.283e-05	-7.63374e-05	5.15365e-05	-5.92779e-05
418	>hCoVN19/USA/CANCDPHNUC3/2020|EPI_ISL_413559|2020N02N27	-0.00147087	0.00236729	0.000593114	-0.00193335	-0.00107712	0.00116501	-0.000992568	7.25825e-05	-7.16938e-05	4.34303e-05	7.17127e-05	0.000157044	4.77213e-05	0.000860135	-0.000639353	-6.09055e-05	-8.18714e-05	0.000375045	-0.000647469	9.40606e-06	6.19652e-06	2.65598e-06	-0.000944511	1.18936e-05	1.67543e-05	-7.671e-05	-0.00011435	8.50115e-05	1.75186e-05	1.5515e-05	-4.54801e-06	-8.29162e-06	7.30884e-06	-1.74937e-05	5.93758e-07	-9.20844e-06	-0.000101118	4.48114e-05	-6.01237e-05	4.49861e-05
419	>hCoVN19/Malaysia/188407/2020|EPI_ISL_417918|2020N03N18	-0.00177224	0.00414373	-8.33503e-05	-0.000953231	-0.0020779	0.00116151	0.00189778	-0.0011718	-4.04506e-05	-6.28585e-06	0.000118462	-4.63994e-06	7.71066e-05	0.000718129	-0.0002476	0.00277086	0.00699094	0.000204817	-0.000507168	-0.000131185	-0.000575031	8.12674e-06	0.00204792	0.000221617	-0.000145569	-0.00185078	-0.00206364	0.000173096	-3.81438e-05	-0.000282528	-0.000103663	1.08692e-05	-4.74081e-05	-0.000379012	5.13395e-05	-0.000157982	-2.09931e-05	-9.5982e-05	5.03031e-05	-7.86948e-05
420	>hCoVN19/Wales/PHW1/2020|EPI_ISL_413555|2020N02N27	0.00360126	-0.000704005	0.00166084	0.000477675	0.000113903	0.00125129	2.89473e-05	8.48573e-06	-4.10263e-05	0.00013463	-1.87667e-05	1.58489e-05	1.49426e-05	3.94145e-05	0.000157116	0.000115014	-6.39989e-05	-0.000268645	-0.000110141	-0.000695651	-0.000109634	9.32584e-06	-3.89026e-05	1.93809e-06	0.000128979	-1.58629e-05	-1.71073e-05	-3.2092e-05	-3.7615e-06	2.34347e-05	-0.000182064	0.00020692	-0.000198942	2.45323e-05	4.77619e-05	2.99814e-05	4.76758e-05	5.36593e-05	-2.29788e-05	-0.000139542
421	>hCoVN19/Wales/PHW2/2020|EPI_ISL_413556|2020N03N04	0.00365258	-0.000727665	0.00181629	0.000547123	0.000136403	0.00100684	5.28014e-05	4.85405e-06	-0.000118921	0.000178127	-5.02257e-05	8.73451e-05	-6.41471e-07	9.2788e-05	0.000282754	0.000203533	-0.000126624	-0.000599547	-0.000252431	-0.00179942	-0.000254501	1.45351e-05	-0.00014173	-2.14956e-05	-0.00544651	4.15789e-05	0.000250736	0.000481475	2.45164e-05	1.05335e-05	0.000180168	-0.000120976	9.77133e-05	2.64224e-05	1.81248e-05	6.98578e-05	9.27157e-05	0.000132041	-2.89145e-06	-0.000631068
422	>hCoVN19/USA/CANCDPHNUC1/2020|EPI_ISL_413557|2020N02N28	-0.00708862	-0.00359831	-0.000262268	0.00097914	-0.000512111	0.00117089	-9.603e-05	8.3527e-05	-4.32691e-06	2.33451e-07	3.47584e-05	-0.000105975	0.000130638	-9.09749e-05	5.68173e-05	-5.71159e-06	1.05163e-05	7.42508e-06	-0.000162233	2.7251e-05	-3.62886e-05	4.97364e-06	-1.61358e-05	1.03544e-06	-8.93383e-07	0.000295029	-0.000275994	8.63049e-05	-1.11847e-05	1.98056e-05	-1.93416e-06	1.24249e-05	-5.13272e-06	-1.77314e-05	2.3325e-06	-1.2877e-06	-2.24526e-05	8.53697e-06	8.50538e-06	-7.60894e-06
423	>hCoVN19/England/20109039306/2020|EPI_ISL_417262|2020N03N06	-0.00214891	0.00666198	-0.00159795	0.00330151	0.00142892	0.00101655	-0.000375466	0.000778218	0.000155658	0.000147315	-0.00381571	-0.00187924	0.000179308	0.000108245	-7.32797e-05	-5.83898e-05	-9.49316e-06	-0.0001541	0.000275359	4.36362e-05	-2.58073e-05	3.11495e-06	-0.000303284	-6.39259e-06	-1.01201e-05	-0.000205743	-0.000201019	0.000113516	1.0932e-05	-0.000449641	-1.50945e-05	-2.49157e-05	-9.91146e-07	0.000320864	1.88887e-05	-2.10427e-05	-9.04609e-05	0.000219231	-8.99421e-05	9.34674e-05
424	>hCoVN19/England/20109035906/2020|EPI_ISL_417260|2020N03N05	0.0036018	-0.000704256	0.00166237	0.000478294	0.000114099	0.00125147	2.90878e-05	8.46866e-06	-4.10864e-05	0.000135126	-1.89884e-05	1.6297e-05	1.48857e-05	3.96355e-05	0.000157858	0.00011558	-6.43253e-05	-0.00027017	-0.000110802	-0.000700071	-0.00011018	9.35666e-06	-3.91819e-05	1.94445e-06	0.000130172	-1.59874e-05	-1.73162e-05	-3.26511e-05	-3.71505e-06	2.34412e-05	-0.000184289	0.000209366	-0.000201368	2.492e-05	4.83842e-05	3.04704e-05	4.86283e-05	5.44087e-05	-2.35247e-05	-0.000141609
425	>hCoVN19/England/20109050506/2020|EPI_ISL_417266|2020N03N05	0.00361428	-0.000698541	0.00171746	0.000461417	8.4066e-05	0.0010809	-8.41253e-05	2.02712e-05	6.75105e-05	0.000243409	0.000107722	-0.000278673	3.52742e-05	-0.000216251	0.000178803	0.000149426	-6.02566e-05	-0.000358523	3.3131e-05	-0.000691297	-0.000967541	-3.56805e-06	-0.00013371	-1.89961e-05	0.000173847	-1.98546e-05	-1.621e-05	-2.01575e-06	0.000744016	4.17e-05	-0.000281749	0.00034269	-0.000306807	-3.40703e-05	-0.00033931	2.01478e-05	9.67226e-05	0.000339855	-0.000206771	-0.000232287
426	>hCoVN19/England/20109050606/2020|EPI_ISL_417267|2020N03N05	-0.00210701	0.00639417	-0.00145083	0.00287476	0.00116523	0.000625544	-0.000190956	0.000510977	0.000182515	-8.67803e-05	-0.00206058	-0.000979694	8.96797e-05	7.11139e-05	-5.69586e-05	-8.47993e-05	2.33857e-05	1.2565e-05	0.000105059	0.000163801	0.000135554	8.64304e-06	5.00214e-05	-5.58861e-05	-5.71105e-05	4.20188e-06	0.000228687	-0.00024751	4.85728e-07	0.000373175	0.0026196	0.00205997	-0.00108735	-0.000414115	0.000219192	6.34033e-07	-0.000889727	-0.000507749	0.000116918	-0.000438168
427	>hCoVN19/England/20109050406/2020|EPI_ISL_417265|2020N03N08	0.00365217	-0.000727879	0.00181477	0.000542074	0.000134973	0.00125665	4.76029e-05	5.06574e-06	-5.04472e-05	0.000208233	-4.91907e-05	7.91821e-05	6.2294e-06	7.32791e-05	0.000271303	0.000211163	-0.000126275	-0.000602932	-0.000245602	-0.00178359	-0.000270451	1.81202e-05	-0.000155393	-2.47229e-05	-0.00545773	4.63074e-05	0.000231519	0.000383521	2.42338e-05	2.80711e-05	0.000177898	-0.000108117	9.00219e-05	1.03673e-05	2.11444e-05	6.44071e-05	6.14988e-05	0.000114563	-7.67513e-05	-0.000620284
428	>hCoVN19/England/20109050706/2020|EPI_ISL_417268|2020N03N05	-0.00210753	0.00634735	-0.00141377	0.00276626	0.00112413	0.00124848	-0.000225579	0.000498551	5.5955e-05	6.01478e-05	-0.00185223	-0.000955138	0.000105058	5.57474e-05	-4.42104e-05	-1.80844e-05	2.77643e-05	-4.71861e-05	6.87279e-05	1.31577e-05	-4.0827e-05	6.99477e-06	1.85572e-05	-3.84675e-05	7.30344e-06	0.000181054	0.000211312	-1.53946e-05	-2.15916e-06	-0.00027964	6.32187e-05	7.40163e-05	-3.17886e-05	-0.000195719	-1.64321e-05	3.71094e-05	0.000132453	-0.000288857	5.02844e-05	-0.000121518
429	>hCoVN19/England/20109050806/2020|EPI_ISL_417269|2020N03N05	-0.00210833	0.00636464	-0.00142993	0.00279472	0.00113938	0.0011069	-0.000226838	0.000507229	6.83068e-05	6.81402e-05	-0.00191519	-0.000971253	0.000101958	5.74509e-05	-4.57854e-05	-2.27179e-05	3.02985e-05	-4.74343e-05	7.38322e-05	1.48913e-05	-4.47645e-05	6.47419e-06	1.73583e-05	-4.21558e-05	4.0155e-06	0.000193064	0.000226951	-3.82708e-05	6.51324e-06	-0.000308633	0.000128395	0.000129408	-6.25668e-05	-0.00021821	-1.46411e-05	3.80731e-05	0.000141255	-0.000336119	4.29444e-05	-0.000140032
430	>hCoVN19/Jiangsu/JS02/2020|EPI_ISL_411952|2020N01N24	-0.00147281	0.00237726	0.000589656	-0.00197344	-0.00109308	0.00115012	-0.00101188	6.87698e-05	-7.34491e-05	4.53929e-05	7.22728e-05	0.000175019	4.87157e-05	0.000917935	-0.000681796	-4.98217e-05	-8.64554e-05	0.00038181	-0.000651217	1.54269e-05	1.60745e-05	3.81197e-06	-0.00103755	3.39901e-05	1.13916e-05	-6.76407e-05	-9.9984e-05	9.30289e-05	2.39699e-05	1.78889e-05	-4.17484e-06	-1.402e-05	1.21679e-05	-1.06839e-05	-1.7094e-07	-2.62215e-05	-0.00010695	6.3523e-05	-7.7394e-05	7.12819e-05
431	>hCoVN19/Jiangsu/JS03/2020|EPI_ISL_411953|2020N01N24	-0.00146865	0.00235877	0.000587611	-0.00190975	-0.00106017	0.0011653	-0.000969579	7.10392e-05	-7.00477e-05	4.18554e-05	7.05419e-05	0.000147192	4.70319e-05	0.000824753	-0.000612778	-5.82024e-05	-7.77568e-05	0.000353222	-0.000609749	9.30689e-06	3.84705e-06	2.81281e-06	-0.000875112	1.09118e-05	1.54068e-05	-6.97145e-05	-0.000102977	7.90357e-05	1.48964e-05	1.63645e-05	-3.21378e-06	-6.82882e-06	6.48036e-06	-1.61675e-05	7.46172e-07	-8.64585e-06	-8.98651e-05	3.88605e-05	-4.92083e-05	3.72792e-05
432	>hCoVN19/USA/CA7/2020|EPI_ISL_411954|2020N02N06	-0.0040553	1.16415e-06	0.000420358	-0.00253503	0.001724	0.00117474	0.00017252	-0.000376505	-5.08851e-05	2.28591e-05	3.40886e-05	6.34214e-05	9.42703e-05	0.000815914	-0.000751279	-2.23871e-05	-0.000274024	-0.00100597	0.00181216	5.4802e-05	7.6404e-05	6.76463e-06	0.000214576	1.90879e-05	-6.86427e-06	-0.000244567	-8.7228e-05	3.74811e-05	-1.19725e-05	-1.05318e-05	-7.08521e-06	-9.26173e-06	6.91659e-06	-3.07117e-05	3.45331e-06	-1.19789e-05	-3.16817e-05	1.51733e-05	2.20101e-05	7.39717e-06
433	>hCoVN19/USA/CA8/2020|EPI_ISL_411955|2020N02N10	-0.00147043	0.00236559	0.000592016	-0.00192865	-0.00107375	0.00116529	-0.000988014	7.22809e-05	-7.1377e-05	4.31191e-05	7.14982e-05	0.000155056	4.7598e-05	0.000853148	-0.000634122	-6.03786e-05	-8.10604e-05	0.00037077	-0.000640087	9.39261e-06	5.71142e-06	2.6911e-06	-0.000931004	1.16922e-05	1.64966e-05	-7.53709e-05	-0.000112148	8.38979e-05	1.69998e-05	1.57218e-05	-4.27524e-06	-8.00731e-06	7.15515e-06	-1.72592e-05	6.26303e-07	-9.11537e-06	-9.90595e-05	4.37203e-05	-5.80343e-05	4.35441e-05
434	>hCoVN19/USA/TX1/2020|EPI_ISL_411956|2020N02N11	-0.0040603	6.2496e-07	0.000428495	-0.00256455	0.00175258	0.00117559	0.000178585	-0.000387616	-6.49557e-05	3.44796e-05	2.65195e-05	8.39696e-05	9.40668e-05	0.000829647	-0.000805869	-2.77942e-05	-0.000284845	-0.00106206	0.00192632	8.04036e-05	8.61227e-05	6.78372e-06	0.000233941	1.99629e-05	-1.06235e-05	-0.000269772	-9.61037e-05	4.03037e-05	-1.25668e-05	-1.49263e-05	-2.56749e-06	-1.81975e-05	1.44686e-05	-3.63913e-05	1.62155e-06	-1.44261e-05	-3.50232e-05	1.05585e-05	3.19628e-05	1.68416e-05
435	>hCoVN19/China/WHN09/2020|EPI_ISL_411957|2020N01N08	-0.00146865	0.00235877	0.000587611	-0.00190975	-0.00106017	0.0011653	-0.000969579	7.10392e-05	-7.00477e-05	4.18554e-05	7.05419e-05	0.000147192	4.70319e-05	0.000824753	-0.000612778	-5.82024e-05	-7.77568e-05	0.000353222	-0.000609749	9.30689e-06	3.84705e-06	2.81281e-06	-0.000875112	1.09118e-05	1.54068e-05	-6.97145e-05	-0.000102977	7.90357e-05	1.48964e-05	1.63645e-05	-3.21378e-06	-6.82882e-06	6.48036e-06	-1.61675e-05	7.46172e-07	-8.64585e-06	-8.98651e-05	3.88605e-05	-4.92083e-05	3.72792e-05
436	>hCoVN19/Ireland/24042/2020|EPI_ISL_418583|2020N03N10	-0.00212866	0.00649088	-0.00149914	0.00300649	0.00124696	0.00126336	-0.000201195	0.000536786	-6.75836e-05	-5.46e-05	0.00221016	0.000817408	-6.00792e-05	-0.000486356	0.000279275	-2.37301e-05	-8.39667e-05	-0.000168443	0.000285576	1.4708e-05	6.01579e-05	5.0477e-06	-0.00016683	9.9783e-06	-3.41188e-07	-5.89481e-05	-4.49747e-05	6.60382e-06	-9.79465e-06	2.43478e-07	-7.80696e-06	6.79877e-05	-6.60542e-06	-0.000882915	-2.44674e-05	1.0995e-05	9.98218e-06	0.000583368	-2.02711e-05	0.000247073
437	>hCoVN19/England/20108006003/2020|EPI_ISL_417252|2020N03N05	0.00375408	-0.000777328	0.00221531	0.000743335	0.000208061	0.00119058	0.000173593	-2.29105e-05	0.00146006	-0.00243949	0.000430354	-0.000957623	0.000159996	-7.36184e-05	-0.00072795	-0.000317158	0.000105535	0.000384193	7.15177e-05	0.000762878	0.00030084	6.68979e-06	7.90547e-05	1.30811e-05	-6.78014e-05	-3.22554e-05	-3.20774e-05	9.44037e-05	-7.93222e-05	-1.92255e-05	-6.39996e-06	-0.000185418	0.000149107	7.15103e-05	-0.000125798	0.00013562	0.000529947	6.80853e-05	-6.85375e-06	0.000152725
438	>hCoVN19/Ireland/22901/2020|EPI_ISL_418582|2020N03N10	-0.00214808	0.00664612	-0.00159222	0.00327312	0.00141472	0.00124545	-0.000369867	0.000768154	0.000128127	0.000112313	-0.00374026	-0.00181522	0.000179626	0.000121277	-6.38041e-05	-6.03859e-05	-1.01288e-05	-0.000148542	0.000252074	3.11258e-05	5.67224e-05	7.35615e-06	-0.000272481	-4.98122e-06	-6.17377e-06	-0.000193498	-0.000182038	0.000128571	-1.1556e-05	-0.000418819	-3.6274e-06	-2.15167e-05	-5.93726e-06	0.000303407	2.41916e-05	-3.01969e-05	-0.000111705	0.000177932	-5.14032e-05	7.05516e-05
439	>hCoVN19/Ireland/DublinN22428/2020|EPI_ISL_418581|2020N03N08	0.00360344	-0.000705009	0.00166698	0.000480187	0.000114707	0.00124963	2.95845e-05	8.37706e-06	-4.11869e-05	0.000136632	-1.98166e-05	1.8054e-05	1.45959e-05	4.03722e-05	0.000160193	0.000117342	-6.53389e-05	-0.000274821	-0.000112845	-0.000713718	-0.000111663	9.41708e-06	-4.00339e-05	1.95048e-06	0.000133871	-1.63459e-05	-1.80113e-05	-3.46427e-05	-3.48195e-06	2.31988e-05	-0.000191375	0.000217022	-0.000209018	2.62279e-05	5.03325e-05	3.20952e-05	5.1943e-05	5.67278e-05	-2.54697e-05	-0.000148113
440	>hCoVN19/England/20108004702/2020|EPI_ISL_417250|2020N03N02	0.00384979	-0.000776674	0.00252536	0.000689964	6.17315e-05	-0.00102992	-0.000463521	2.27846e-05	0.00304316	-0.0016382	0.00199465	-0.00464343	0.000483543	-0.00224028	-0.00147827	-0.000357317	0.000317458	3.49657e-05	0.00205421	0.00298	-0.0148863	-0.000184035	-0.00276071	-0.000125616	6.58428e-05	-5.71222e-05	4.99446e-05	0.000795222	0.00590929	0.000216295	-9.94641e-06	1.87592e-05	-5.0581e-05	-3.40468e-05	-0.00184795	-7.19491e-05	-4.60713e-05	0.000578332	-0.000418602	-0.00030114
441	>hCoVN19/Ireland/DublinN22361/2020|EPI_ISL_418580|2020N03N08	0.00360344	-0.00070501	0.00166697	0.00048016	0.000114691	0.00125199	2.95134e-05	8.41691e-06	-4.12692e-05	0.000136633	-1.96639e-05	1.76619e-05	1.47123e-05	4.03095e-05	0.000160123	0.000117311	-6.53242e-05	-0.000274855	-0.000112831	-0.000713672	-0.00011186	9.45174e-06	-4.00451e-05	1.96427e-06	0.000133891	-1.63756e-05	-1.7968e-05	-3.43977e-05	-3.56979e-06	2.34615e-05	-0.000191291	0.000217073	-0.000209014	2.61437e-05	5.03566e-05	3.20231e-05	5.16555e-05	5.68008e-05	-2.52682e-05	-0.000148212
442	>hCoVN19/England/20108007002/2020|EPI_ISL_417255|2020N03N04	0.00361893	-0.000712234	0.00171339	0.000500019	0.000121319	0.00123047	3.29564e-05	7.98989e-06	7.02915e-07	0.000363056	0.000105286	-0.00024004	5.12243e-05	2.26055e-05	5.14426e-05	0.000167027	-8.43433e-05	-0.000314393	-0.000166532	-0.000877401	0.000106697	1.15613e-05	2.5073e-06	-1.41455e-05	0.000179503	-2.26422e-05	-2.6779e-05	-3.30105e-05	0.000423839	6.70996e-05	-0.000296667	0.000329931	-0.00031598	1.69308e-05	-4.32494e-05	3.31593e-05	0.000103092	0.000175684	-0.00010516	-0.000245483
443	>hCoVN19/England/20108007302/2020|EPI_ISL_417256|2020N03N03	0.00376001	-0.000779904	0.00223658	0.000754449	0.000212241	0.00110549	0.000181058	-2.53132e-05	0.0015134	-0.00252701	0.000439279	-0.000974328	0.000160537	-7.41023e-05	-0.000753734	-0.00033012	0.000110039	0.000404603	7.43734e-05	0.000799355	0.000330629	5.56183e-06	8.49751e-05	1.35072e-05	-7.11e-05	-3.21327e-05	-3.57929e-05	8.89312e-05	-8.43087e-05	-3.7574e-05	-3.47553e-05	-0.000200068	0.000152888	8.22646e-05	-0.000126527	0.000153228	0.000590863	3.78123e-05	6.48868e-06	0.000265888
444	>hCoVN19/England/20108006802/2020|EPI_ISL_417254|2020N03N04	-0.00206112	0.00602199	-0.00122489	0.00221754	0.000810375	0.00108085	-6.77745e-05	0.000203793	-1.12648e-05	-2.91643e-06	0.000183063	2.85464e-06	1.2591e-05	-1.48517e-05	-1.816e-05	2.18707e-05	6.96197e-05	6.46278e-05	-0.000129134	-8.45241e-06	-0.000123481	5.92967e-06	0.00032321	-7.27305e-05	2.16481e-05	0.000580296	0.000610684	-0.000191893	1.40943e-05	-1.2045e-05	0.00012471	0.000167408	-5.30036e-05	-0.000764192	-6.50068e-05	0.000105593	0.000432583	-0.000816038	0.000160518	-0.000328394
445	>hCoVN19/Ireland/24052/2020|EPI_ISL_418584|2020N03N10	0.00360127	-0.000704009	0.00166087	0.000477698	0.000113913	0.0012506	2.8967e-05	8.47516e-06	-4.08902e-05	0.000135199	-1.84652e-05	1.52502e-05	1.50113e-05	3.93838e-05	0.000156819	0.000115095	-6.40238e-05	-0.000268618	-0.000110218	-0.000695711	-0.000109151	9.31965e-06	-3.88234e-05	1.93622e-06	0.000128967	-1.5857e-05	-1.71191e-05	-3.215e-05	-3.83812e-06	2.33966e-05	-0.000182049	0.000206843	-0.000198873	2.45342e-05	4.92776e-05	3.0526e-05	4.819e-05	5.40795e-05	-2.33936e-05	-0.000139879
446	>hCoVN19/England/20108034006/2020|EPI_ISL_417258|2020N03N06	0.00361556	-0.0007098	0.00169909	0.000488026	0.000116413	0.00118176	1.90535e-05	1.54133e-05	-4.55943e-06	0.000184498	1.83236e-05	-7.27765e-05	2.12609e-05	-1.96226e-05	0.000157579	0.000130566	-6.54933e-05	-0.000318516	-7.45683e-05	-0.00075024	-0.00061918	4.47742e-06	-0.00014662	-4.45475e-07	0.000167088	-1.76906e-05	-1.94328e-05	-3.44632e-05	9.74959e-05	3.38904e-05	-0.00024216	0.000287234	-0.000278611	3.38195e-05	6.06212e-05	2.31829e-05	1.89885e-05	4.34642e-05	-1.81342e-05	-0.000207533
447	>hCoVN19/Jiangsu/JS01/2020|EPI_ISL_411950|2020N01N23	-0.00146999	0.00236389	0.000590946	-0.00192375	-0.00107014	0.0011535	-0.000982947	7.16548e-05	-7.06205e-05	4.27829e-05	7.05108e-05	0.000154983	4.68706e-05	0.000846096	-0.00062825	-5.97246e-05	-8.02772e-05	0.000366147	-0.000631874	9.12263e-06	6.21127e-06	2.55274e-06	-0.000915833	1.14257e-05	1.60929e-05	-7.37706e-05	-0.000109865	8.13412e-05	1.68531e-05	1.45871e-05	-4.40333e-06	-7.9403e-06	6.94664e-06	-1.64459e-05	5.44359e-07	-8.62381e-06	-9.49944e-05	4.19322e-05	-5.6449e-05	4.22197e-05
448	>hCoVN19/Sweden/01/2020|EPI_ISL_411951|2020N02N07	-0.00163957	0.00351169	1.63796e-05	-0.000380736	-0.000315578	0.00115855	-0.0017142	0.00121689	-9.33167e-05	6.836e-05	0.000193062	0.000342471	6.34172e-05	0.00128452	-0.00108367	-0.000423073	-0.000866365	0.000384248	-0.000692205	-4.10967e-05	-0.000398718	9.38023e-06	0.000638147	3.8396e-05	-4.88645e-05	-0.000429915	-0.000522885	-0.000133209	2.49625e-05	-0.000224114	-4.22416e-05	6.77611e-05	-4.34195e-05	-0.000790941	-6.18802e-05	0.000139997	0.000307394	-0.00091449	9.43011e-05	-0.00033733
449	>hCoVN19/England/20109056906/2020|EPI_ISL_417282|2020N03N05	-0.00214808	0.00664612	-0.00159222	0.00327312	0.00141472	0.00124545	-0.000369867	0.000768154	0.000128127	0.000112313	-0.00374026	-0.00181522	0.000179626	0.000121277	-6.38041e-05	-6.03859e-05	-1.01288e-05	-0.000148542	0.000252074	3.11258e-05	5.67224e-05	7.35615e-06	-0.000272481	-4.98122e-06	-6.17377e-06	-0.000193498	-0.000182038	0.000128571	-1.1556e-05	-0.000418819	-3.6274e-06	-2.15167e-05	-5.93726e-06	0.000303407	2.41916e-05	-3.01969e-05	-0.000111705	0.000177932	-5.14032e-05	7.05516e-05
450	>hCoVN19/England/20109094006/2020|EPI_ISL_417289|2020N03N06	-0.00215895	0.00671273	-0.00162902	0.00339003	0.00145077	0.00127117	-0.000273512	0.000714602	-0.000125888	-0.000106817	0.00336601	0.00130707	-0.000108266	-0.000750511	0.00044515	-6.11545e-05	-0.000163309	-0.000300818	0.000521688	4.41928e-05	0.000220674	4.61348e-06	-0.000677712	0.000112764	-8.43376e-06	-0.000906086	-0.000935679	0.000384307	5.59386e-05	0.000408653	0.000106781	-0.000301936	2.0571e-05	0.00358064	8.35694e-05	-4.47306e-05	-0.00016728	-0.000984191	-6.83893e-05	-0.00038494
451	>hCoVN19/England/20109093806/2020|EPI_ISL_417287|2020N03N06	0.00377063	-0.000762149	0.00224172	0.000796012	0.000233592	0.000773552	0.000154168	-1.06578e-05	0.00163499	-0.00270166	0.000359293	-0.00101902	0.00015268	-0.000110214	-0.000782084	-0.0003845	0.000116952	0.000447073	0.000103564	0.000903475	0.000466761	8.78424e-06	8.11101e-05	-9.64077e-06	-0.000118236	-0.000136764	-0.000165134	-5.31866e-06	-0.000110172	0.000287138	0.00156377	0.00101666	-0.000489175	8.26264e-06	-1.05006e-05	0.000143477	3.39237e-05	0.000131943	-1.10994e-05	7.16431e-05
452	>hCoVN19/England/20109054806/2020|EPI_ISL_417280|2020N03N07	-0.00215895	0.00671273	-0.00162902	0.00339003	0.00145077	0.00127117	-0.000273512	0.000714602	-0.000125888	-0.000106817	0.00336601	0.00130707	-0.000108266	-0.000750511	0.00044515	-6.11545e-05	-0.000163309	-0.000300818	0.000521688	4.41928e-05	0.000220674	4.61348e-06	-0.000677712	0.000112764	-8.43376e-06	-0.000906086	-0.000935679	0.000384307	5.59386e-05	0.000408653	0.000106781	-0.000301936	2.0571e-05	0.00358064	8.35694e-05	-4.47306e-05	-0.00016728	-0.000984191	-6.83893e-05	-0.00038494
453	>hCoVN19/England/20109052006/2020|EPI_ISL_417272|2020N03N06	0.00375408	-0.000777328	0.00221531	0.000743335	0.000208061	0.00119058	0.000173593	-2.29105e-05	0.00146006	-0.00243949	0.000430354	-0.000957623	0.000159996	-7.36184e-05	-0.00072795	-0.000317158	0.000105535	0.000384193	7.15177e-05	0.000762878	0.00030084	6.68979e-06	7.90547e-05	1.30811e-05	-6.78014e-05	-3.22554e-05	-3.20774e-05	9.44037e-05	-7.93222e-05	-1.92255e-05	-6.39996e-06	-0.000185418	0.000149107	7.15103e-05	-0.000125798	0.00013562	0.000529947	6.80853e-05	-6.85375e-06	0.000152725
454	>hCoVN19/England/20109053606/2020|EPI_ISL_417279|2020N03N07	0.00376229	-0.000781014	0.00224482	0.000758312	0.000213661	0.00110536	0.000183082	-2.57392e-05	0.00153498	-0.00256475	0.000445372	-0.000987871	0.000162624	-7.50863e-05	-0.000766589	-0.000336444	0.000112215	0.000414271	7.60958e-05	0.000819647	0.000340483	5.58671e-06	8.76095e-05	1.39754e-05	-7.39291e-05	-3.33018e-05	-3.74007e-05	9.16589e-05	-8.7546e-05	-4.03289e-05	-3.67752e-05	-0.000210279	0.000160602	8.68732e-05	-0.000133735	0.000162456	0.000627035	3.99492e-05	6.13199e-06	0.00028356
455	>hCoVN19/England/20109051806/2020|EPI_ISL_417270|2020N03N06	-0.00214922	0.006654	-0.00159511	0.00327905	0.00141258	0.00123933	-0.00036225	0.00076565	0.00013006	0.000113698	-0.00376825	-0.00182903	0.000181044	0.000126555	-6.6183e-05	-3.69534e-05	5.50602e-05	-0.000148254	0.000250067	2.9859e-05	4.64231e-05	7.42951e-06	-0.000248341	-1.17153e-06	-9.24254e-06	-0.000231836	-0.000223249	0.000132687	-1.49258e-05	-0.0004361	-6.97053e-06	-2.16466e-05	-7.82223e-06	0.000302672	1.7542e-05	-3.70707e-05	-0.000113826	0.000182695	-5.38234e-05	7.19454e-05
456	>hCoVN19/England/20109098806/2020|EPI_ISL_417295|2020N03N08	0.00375477	-0.00077295	0.00221681	0.000755511	0.000214487	0.00111078	0.000174011	-1.89781e-05	0.00147871	-0.00244987	0.000388439	-0.000981832	0.000159889	-7.25414e-05	-0.000734978	-0.000320764	0.000106048	0.00038706	7.93523e-05	0.000772244	0.000318493	4.79983e-06	6.80054e-05	1.16836e-05	-7.14522e-05	-7.02983e-05	-8.8597e-05	5.5536e-05	-7.81325e-05	0.000518853	-5.89813e-05	-0.000241413	0.000193847	7.04687e-06	-0.000130202	0.000131938	0.000529315	5.26008e-05	7.67258e-06	0.00015247
457	>hCoVN19/England/20109097506/2020|EPI_ISL_417293|2020N03N08	0.00375408	-0.000777328	0.00221531	0.000743335	0.000208061	0.00119058	0.000173593	-2.29105e-05	0.00146006	-0.00243949	0.000430354	-0.000957623	0.000159996	-7.36184e-05	-0.00072795	-0.000317158	0.000105535	0.000384193	7.15177e-05	0.000762878	0.00030084	6.68979e-06	7.90547e-05	1.30811e-05	-6.78014e-05	-3.22554e-05	-3.20774e-05	9.44037e-05	-7.93222e-05	-1.92255e-05	-6.39996e-06	-0.000185418	0.000149107	7.15103e-05	-0.000125798	0.00013562	0.000529947	6.80853e-05	-6.85375e-06	0.000152725
458	>hCoVN19/England/20109099206/2020|EPI_ISL_417299|2020N03N08	0.00362052	-0.000712396	0.00171764	0.000499463	0.000120204	0.00123862	3.25648e-05	8.78361e-06	-5.27035e-05	0.000151079	-2.84901e-05	3.9418e-05	1.10472e-05	5.90982e-05	0.000187179	0.000137195	-8.52615e-05	-0.000338357	-0.000158538	-0.000941517	-0.000139642	8.57819e-06	1.35306e-05	9.74511e-06	0.000307201	-6.3023e-05	0.000133503	0.000908709	-8.09551e-05	9.81037e-05	-0.000181549	0.000263824	-0.000244375	-4.94132e-05	6.50227e-05	4.00171e-05	5.56803e-05	6.91236e-05	-7.55573e-05	-0.000244153
459	>hCoVN19/England/20109099006/2020|EPI_ISL_417297|2020N03N06	0.00360126	-0.000704005	0.00166084	0.000477675	0.000113903	0.00125129	2.89473e-05	8.48573e-06	-4.10263e-05	0.00013463	-1.87667e-05	1.58489e-05	1.49426e-05	3.94145e-05	0.000157116	0.000115014	-6.39989e-05	-0.000268645	-0.000110141	-0.000695651	-0.000109634	9.32584e-06	-3.89026e-05	1.93809e-06	0.000128979	-1.58629e-05	-1.71073e-05	-3.2092e-05	-3.7615e-06	2.34347e-05	-0.000182064	0.00020692	-0.000198942	2.45323e-05	4.77619e-05	2.99814e-05	4.76758e-05	5.36593e-05	-2.29788e-05	-0.000139542
460	>hCoVN19/England/20109099106/2020|EPI_ISL_417298|2020N03N08	0.00361947	-0.000711758	0.00171449	0.000498708	0.000120071	0.00121749	3.27584e-05	8.6078e-06	-5.13884e-05	0.000149579	-3.03897e-05	4.11476e-05	1.02189e-05	5.90049e-05	0.000186173	0.000135592	-8.43996e-05	-0.000334219	-0.000156375	-0.000929641	-0.000135755	8.26123e-06	1.33055e-05	9.39642e-06	0.00030121	-6.26941e-05	0.000129007	0.000888006	-7.87746e-05	0.00010794	-0.000171547	0.000261629	-0.000240552	-4.94597e-05	6.37294e-05	3.88276e-05	5.22281e-05	6.59609e-05	-7.379e-05	-0.000237014
461	>hCoVN19/England/20109094206/2020|EPI_ISL_417291|2020N03N08	-0.00213066	0.00650937	-0.00150817	0.00303759	0.00126339	0.00126387	-0.000204511	0.000548259	-6.87153e-05	-5.13261e-05	0.00227729	0.000846795	-6.29185e-05	-0.000496607	0.000300022	-3.09246e-05	-8.55158e-05	-0.000173104	0.000302453	2.36536e-05	6.57821e-05	4.99565e-06	-0.000175536	1.06844e-05	-1.39497e-06	-6.39947e-05	-4.94683e-05	5.1721e-06	-9.57485e-06	-1.61887e-06	-8.2012e-06	7.41855e-05	-6.71842e-06	-0.000979516	-2.93994e-05	1.24117e-05	1.32248e-05	0.000662521	-2.45756e-05	0.000283204
462	>hCoVN19/England/20109094506/2020|EPI_ISL_417292|2020N03N08	-0.00214074	0.00656671	-0.00153369	0.00315275	0.00130861	0.00114519	-0.000222375	0.000596117	-5.7589e-05	-1.25449e-05	0.00241759	0.000903308	-6.84759e-05	-0.00051191	0.000390499	-5.39412e-05	-9.40178e-05	-0.000181073	0.000374792	8.8727e-05	-1.20674e-05	1.5964e-06	-0.000228428	7.06089e-06	-5.26758e-06	-4.61032e-05	-9.22426e-05	-3.94817e-06	2.33699e-05	-7.90208e-05	-1.77221e-05	0.000105319	-8.37545e-06	-0.00140938	-8.76704e-05	2.15401e-05	6.57901e-05	0.00102899	-6.17559e-05	0.000469252
463	>hCoVN19/England/20109094106/2020|EPI_ISL_417290|2020N03N06	-0.00213064	0.00650951	-0.00150826	0.00303809	0.00126365	0.00124493	-0.000204004	0.000548091	-6.772e-05	-5.06032e-05	0.00227584	0.000848392	-6.36596e-05	-0.000496291	0.000300138	-3.07338e-05	-8.55893e-05	-0.000172888	0.000302642	2.35955e-05	6.62196e-05	4.71683e-06	-0.000175818	1.05883e-05	-1.74402e-06	-6.42732e-05	-5.03963e-05	2.84135e-06	-8.75894e-06	3.99025e-06	-9.97734e-06	7.2793e-05	-5.83948e-06	-0.000980213	-3.01695e-05	1.32043e-05	1.55039e-05	0.000662539	-2.62437e-05	0.000284086
464	>hCoVN19/Australia/VIC321/2020|EPI_ISL_420012|2020N03N24	0.00488338	-0.00173137	-0.00354587	-0.000585094	-5.54903e-05	0.00116784	-0.000108394	3.26247e-05	0.000104447	-2.82423e-05	3.00465e-05	-5.57108e-05	2.22637e-05	-6.95644e-05	-0.00013409	-0.000492277	0.000188106	-4.88959e-05	-1.69526e-05	-5.24454e-05	1.10315e-05	0.000113331	-9.41244e-06	1.26587e-05	5.48354e-06	-7.19342e-06	2.58574e-06	2.99724e-05	2.3259e-05	1.47369e-05	-2.83551e-05	-2.64515e-05	1.82881e-05	-1.3276e-05	2.50205e-05	-0.00032778	9.80806e-05	1.34583e-05	1.75082e-05	4.88422e-05
465	>hCoVN19/Australia/VIC320/2020|EPI_ISL_420011|2020N03N24	0.00360672	-0.000706525	0.00167627	0.000483941	0.000115897	0.00125306	3.0387e-05	8.31036e-06	-4.1649e-05	0.000139772	-2.10715e-05	2.05073e-05	1.43504e-05	4.17186e-05	0.000164869	0.000120958	-6.7433e-05	-0.000284839	-0.000117159	-0.000742823	-0.00011548	9.65701e-06	-4.19204e-05	2.00823e-06	0.000142155	-1.7241e-05	-1.9422e-05	-3.83061e-05	-3.24364e-06	2.35077e-05	-0.000207295	0.000234746	-0.000226573	2.8965e-05	5.4961e-05	3.56687e-05	5.87825e-05	6.25079e-05	-2.94336e-05	-0.000164012
466	>hCoVN19/Australia/VIC323/2020|EPI_ISL_420014|2020N03N24	0.00360781	-0.000707029	0.00167936	0.000485197	0.000116296	0.00125341	3.06759e-05	8.27514e-06	-4.17742e-05	0.000140806	-2.15351e-05	2.14444e-05	1.42313e-05	4.21823e-05	0.000166429	0.000122155	-6.81249e-05	-0.000288106	-0.000118575	-0.000752347	-0.000116661	9.72393e-06	-4.25307e-05	2.02246e-06	0.000144828	-1.75207e-05	-1.98918e-05	-3.95677e-05	-3.13846e-06	2.35225e-05	-0.000212431	0.000240412	-0.000232201	2.98683e-05	5.64303e-05	3.68302e-05	6.10516e-05	6.43185e-05	-3.07546e-05	-0.000169021
467	>hCoVN19/Australia/VIC322/2020|EPI_ISL_420013|2020N03N24	-0.00216026	0.00672239	-0.00163497	0.00340702	0.00146013	0.00126966	-0.000275798	0.000722164	-0.000127239	-0.000108421	0.00341667	0.00132921	-0.000110557	-0.000762581	0.000453237	-6.22502e-05	-0.000166641	-0.000307755	0.000534075	4.5079e-05	0.000227724	4.57168e-06	-0.000698338	0.000116998	-8.86532e-06	-0.000942031	-0.000973461	0.000398939	5.8754e-05	0.000426167	0.000111578	-0.000317301	2.15908e-05	0.00376708	8.81579e-05	-4.6979e-05	-0.000175772	-0.00104756	-7.38102e-05	-0.000409463
468	>hCoVN19/Australia/VIC319/2020|EPI_ISL_420010|2020N03N24	0.00360836	-0.000707281	0.00168091	0.000485825	0.000116496	0.00125359	3.08206e-05	8.25751e-06	-4.18369e-05	0.000141324	-2.17673e-05	2.19138e-05	1.41716e-05	4.24146e-05	0.000167211	0.000122755	-6.84717e-05	-0.000289745	-0.000119285	-0.000757123	-0.000117253	9.75751e-06	-4.2837e-05	2.0296e-06	0.000146171	-1.76611e-05	-2.01278e-05	-4.02016e-05	-3.0856e-06	2.353e-05	-0.000215014	0.000243263	-0.000235032	3.03228e-05	5.71698e-05	3.7415e-05	6.21941e-05	6.52307e-05	-3.14202e-05	-0.000171544
469	>hCoVN19/Australia/VIC318/2020|EPI_ISL_420009|2020N03N24	0.00360672	-0.000706525	0.00167627	0.000483941	0.000115897	0.00125306	3.0387e-05	8.31036e-06	-4.1649e-05	0.000139772	-2.10715e-05	2.05073e-05	1.43504e-05	4.17186e-05	0.000164869	0.000120958	-6.7433e-05	-0.000284839	-0.000117159	-0.000742823	-0.00011548	9.65701e-06	-4.19204e-05	2.00823e-06	0.000142155	-1.7241e-05	-1.9422e-05	-3.83061e-05	-3.24364e-06	2.35077e-05	-0.000207295	0.000234746	-0.000226573	2.8965e-05	5.4961e-05	3.56687e-05	5.87825e-05	6.25079e-05	-2.94336e-05	-0.000164012
470	>hCoVN19/Australia/VIC317/2020|EPI_ISL_420008|2020N03N24	-0.00708648	-0.00359573	-0.000261814	0.000976635	-0.000510527	0.00117323	-9.57837e-05	8.31979e-05	-4.54384e-06	2.36463e-07	3.49489e-05	-0.00010633	0.000129967	-9.04184e-05	5.61295e-05	-5.70997e-06	1.04414e-05	7.24743e-06	-0.000160297	2.70617e-05	-3.63785e-05	5.00589e-06	-1.5929e-05	1.05086e-06	-8.18355e-07	0.000289292	-0.000270542	8.53043e-05	-1.12095e-05	2.01255e-05	-1.64426e-06	1.22682e-05	-4.99199e-06	-1.75351e-05	2.33477e-06	-1.46098e-06	-2.26429e-05	8.48412e-06	8.81965e-06	-7.65086e-06
471	>hCoVN19/Australia/VIC314/2020|EPI_ISL_420005|2020N03N24	-0.0017287	0.00412052	-0.000223966	-0.000987603	-0.00246773	0.00123225	0.0027166	-0.00127672	-2.53683e-05	-3.07336e-05	-3.52739e-05	-0.000278364	2.71445e-05	-0.000393915	0.000253623	-0.000133442	-0.000678033	2.47501e-05	-4.9575e-05	1.91254e-05	-2.57799e-05	2.53455e-05	-3.17837e-05	-6.72218e-05	2.57753e-05	0.000231585	0.00028175	1.63973e-05	1.05067e-05	9.33645e-05	-2.65329e-05	-1.76103e-05	-6.32007e-05	0.000127471	2.7397e-05	-0.000429549	0.000187022	9.55745e-05	-1.72653e-05	0.000181572
472	>hCoVN19/Australia/VIC313/2020|EPI_ISL_420004|2020N03N24	-0.00176308	0.00435897	-0.000294581	-0.0012186	-0.00325425	0.00119779	0.00425951	-0.00214409	-2.85768e-05	-5.3976e-05	-0.000139341	-0.000480217	1.40411e-06	-0.00100322	0.000630816	-0.000650903	-0.00223891	0.000150754	-0.00028278	-7.41094e-07	-0.000140337	2.78444e-05	0.000545269	-1.27606e-05	-8.98396e-05	-0.000682239	-0.000726077	0.000110023	2.29555e-06	-9.48285e-05	-0.00015977	-5.5081e-05	-0.000151284	-0.0001134	5.8376e-05	-0.000624461	0.000240237	2.87749e-05	1.05796e-05	0.000211051
473	>hCoVN19/Australia/VIC316/2020|EPI_ISL_420007|2020N03N24	-0.00708648	-0.00359573	-0.000261814	0.000976635	-0.000510527	0.00117323	-9.57837e-05	8.31979e-05	-4.54384e-06	2.36463e-07	3.49489e-05	-0.00010633	0.000129967	-9.04184e-05	5.61295e-05	-5.70997e-06	1.04414e-05	7.24743e-06	-0.000160297	2.70617e-05	-3.63785e-05	5.00589e-06	-1.5929e-05	1.05086e-06	-8.18355e-07	0.000289292	-0.000270542	8.53043e-05	-1.12095e-05	2.01255e-05	-1.64426e-06	1.22682e-05	-4.99199e-06	-1.75351e-05	2.33477e-06	-1.46098e-06	-2.26429e-05	8.48412e-06	8.81965e-06	-7.65086e-06
474	>hCoVN19/Australia/VIC315/2020|EPI_ISL_420006|2020N03N24	0.00360235	-0.000704507	0.0016639	0.000478914	0.000114296	0.00125164	2.9229e-05	8.45151e-06	-4.11469e-05	0.000135624	-1.92119e-05	1.67484e-05	1.48284e-05	3.98584e-05	0.000158606	0.000116152	-6.4655e-05	-0.000271714	-0.00011147	-0.000704547	-0.000110732	9.38791e-06	-3.94653e-05	1.95093e-06	0.000131388	-1.61143e-05	-1.75292e-05	-3.32216e-05	-3.66764e-06	2.34478e-05	-0.000186567	0.000211872	-0.000203853	2.53176e-05	4.90237e-05	3.09733e-05	4.96083e-05	5.51813e-05	-2.40877e-05	-0.000143741
475	>hCoVN19/Australia/VIC310/2020|EPI_ISL_420001|2020N03N23	0.00360126	-0.000704005	0.00166084	0.000477675	0.000113903	0.00125129	2.89473e-05	8.48573e-06	-4.10263e-05	0.00013463	-1.87667e-05	1.58489e-05	1.49426e-05	3.94145e-05	0.000157116	0.000115014	-6.39989e-05	-0.000268645	-0.000110141	-0.000695651	-0.000109634	9.32584e-06	-3.89026e-05	1.93809e-06	0.000128979	-1.58629e-05	-1.71073e-05	-3.2092e-05	-3.7615e-06	2.34347e-05	-0.000182064	0.00020692	-0.000198942	2.45323e-05	4.77619e-05	2.99814e-05	4.76758e-05	5.36593e-05	-2.29788e-05	-0.000139542
476	>hCoVN19/Australia/VIC309/2020|EPI_ISL_420000|2020N03N23	0.00360126	-0.000704005	0.00166084	0.000477675	0.000113903	0.00125129	2.89473e-05	8.48573e-06	-4.10263e-05	0.00013463	-1.87667e-05	1.58489e-05	1.49426e-05	3.94145e-05	0.000157116	0.000115014	-6.39989e-05	-0.000268645	-0.000110141	-0.000695651	-0.000109634	9.32584e-06	-3.89026e-05	1.93809e-06	0.000128979	-1.58629e-05	-1.71073e-05	-3.2092e-05	-3.7615e-06	2.34347e-05	-0.000182064	0.00020692	-0.000198942	2.45323e-05	4.77619e-05	2.99814e-05	4.76758e-05	5.36593e-05	-2.29788e-05	-0.000139542
477	>hCoVN19/Australia/VIC312/2020|EPI_ISL_420003|2020N03N23	0.00371589	-0.00073966	0.00208495	0.000595375	0.000118674	0.00122976	2.55781e-05	7.90328e-06	-3.9488e-05	0.00140351	3.58398e-05	3.79771e-05	5.32734e-05	0.00140317	0.0023891	-0.00136012	0.00041007	0.000561182	0.000513174	0.00139989	2.08104e-05	-1.58152e-06	0.000246805	3.02972e-06	-8.8688e-05	-2.29424e-05	-8.21922e-08	5.11442e-05	2.73402e-05	-2.1297e-05	7.37102e-05	-7.06545e-05	6.82543e-05	-1.73048e-05	-0.000139523	-5.3747e-05	-5.59975e-05	-4.01445e-05	4.68664e-05	3.37263e-05
478	>hCoVN19/Australia/VIC311/2020|EPI_ISL_420002|2020N03N23	0.00360126	-0.000704005	0.00166084	0.000477675	0.000113903	0.00125129	2.89473e-05	8.48573e-06	-4.10263e-05	0.00013463	-1.87667e-05	1.58489e-05	1.49426e-05	3.94145e-05	0.000157116	0.000115014	-6.39989e-05	-0.000268645	-0.000110141	-0.000695651	-0.000109634	9.32584e-06	-3.89026e-05	1.93809e-06	0.000128979	-1.58629e-05	-1.71073e-05	-3.2092e-05	-3.7615e-06	2.34347e-05	-0.000182064	0.00020692	-0.000198942	2.45323e-05	4.77619e-05	2.99814e-05	4.76758e-05	5.36593e-05	-2.29788e-05	-0.000139542
479	>hCoVN19/China/WF0014/2020|EPI_ISL_413711|2020N02	-0.00405464	-5.58442e-06	0.000445093	-0.00254308	0.00173907	0.00117324	0.000194175	-0.000389531	-5.06892e-05	0.000103017	3.38099e-05	7.56304e-05	9.96795e-05	0.000927594	-0.000615759	-0.000115845	-0.000231431	-0.00101613	0.00195938	0.000187016	8.60042e-05	7.82205e-06	0.000249667	1.5027e-05	-1.52184e-05	-0.000191624	-4.23696e-05	3.86823e-05	-1.2037e-05	-6.50881e-06	5.65207e-06	-1.98406e-05	1.92072e-05	-8.71424e-06	-2.3227e-05	-3.83455e-05	-2.70527e-05	1.55326e-05	3.10762e-05	3.15298e-05
480	>hCoVN19/Netherlands/NA_24/2020|EPI_ISL_415481|2020N03N08	0.00487162	-0.00172214	-0.00349594	-0.000583268	-4.41554e-05	0.0011683	-9.23675e-05	2.47037e-05	0.000108591	-4.51723e-05	3.34993e-05	-6.37398e-05	2.47631e-05	-5.64481e-05	-0.000143242	-0.000457475	0.000180292	-7.48862e-05	4.73609e-05	-3.59455e-05	1.66164e-05	0.000102762	4.97121e-06	9.52853e-06	5.20662e-06	1.01836e-05	2.71094e-05	2.84307e-05	1.67017e-05	1.95627e-05	-2.19607e-05	-2.48308e-05	1.88525e-05	-8.8068e-07	1.63928e-05	-0.000258588	0.000100177	1.17852e-05	1.76071e-05	3.64909e-05
481	>hCoVN19/Netherlands/NA_23/2020|EPI_ISL_415480|2020N03N09	0.00361948	-0.000707024	0.00171742	0.000497035	0.000106129	0.00123959	6.16261e-05	-6.09821e-06	-5.47855e-05	0.000151462	-3.10459e-05	3.06949e-05	1.22036e-05	4.72906e-05	0.000201676	0.000142195	-9.25442e-05	-0.000361607	-0.000149668	-0.000989915	-0.000144477	1.06456e-05	-6.47734e-05	2.29592e-05	0.000336659	-5.45933e-06	-6.11654e-05	-0.000227889	2.1016e-05	7.5548e-05	0.000318005	-0.000258815	0.00014345	-2.95898e-05	5.20759e-06	2.28099e-06	6.27083e-06	3.37231e-05	-1.92741e-05	-7.99233e-05
482	>hCoVN19/Hangzhou/HZ185/2020|EPI_ISL_418510|2020N01N23	-0.00146865	0.00235877	0.000587611	-0.00190975	-0.00106017	0.0011653	-0.000969579	7.10392e-05	-7.00477e-05	4.18554e-05	7.05419e-05	0.000147192	4.70319e-05	0.000824753	-0.000612778	-5.82024e-05	-7.77568e-05	0.000353222	-0.000609749	9.30689e-06	3.84705e-06	2.81281e-06	-0.000875112	1.09118e-05	1.54068e-05	-6.97145e-05	-0.000102977	7.90357e-05	1.48964e-05	1.63645e-05	-3.21378e-06	-6.82882e-06	6.48036e-06	-1.61675e-05	7.46172e-07	-8.64585e-06	-8.98651e-05	3.88605e-05	-4.92083e-05	3.72792e-05
483	>hCoVN19/Netherlands/NA_26/2020|EPI_ISL_415483|2020N03N09	0.00377073	-0.000784233	0.00228092	0.000779439	0.000223054	0.00118686	0.000181715	-2.32404e-05	0.00164793	-0.00276968	0.000484288	-0.00107395	0.000178698	-7.87159e-05	-0.000846636	-0.000380206	0.00011702	0.000481275	7.58464e-05	0.000959092	0.000396754	7.63745e-06	0.000106499	1.51597e-05	-0.000104085	-8.03124e-05	-5.97642e-05	0.00010759	-0.000115257	3.94967e-06	0.000335056	-2.21402e-05	9.07877e-05	7.689e-05	-0.000181676	0.000244715	0.000788207	7.68533e-05	-6.4386e-06	0.000232762
484	>hCoVN19/Australia/VIC144/2020|EPI_ISL_419841|2020N03N17	0.00360291	-0.000702027	0.00166684	0.00047785	0.000108072	0.00125197	3.88283e-05	1.97095e-06	-4.13875e-05	0.00013659	-1.90677e-05	1.84173e-05	1.5087e-05	4.63571e-05	0.000158117	0.00014418	4.93695e-06	-0.000272411	-0.000118935	-0.000715569	-0.000119386	9.49865e-06	-8.77715e-06	6.15995e-06	0.000131077	-5.32023e-05	-5.95003e-05	-3.13403e-05	-4.20232e-06	1.64222e-05	-0.000194107	0.000217373	-0.000210351	1.64822e-05	5.17935e-05	2.75827e-05	5.16682e-05	5.36306e-05	-2.4086e-05	-0.000150718
485	>hCoVN19/Netherlands/NA_25/2020|EPI_ISL_415482|2020N03N09	0.00375522	-0.000777869	0.00221943	0.000745372	0.000208929	0.00117659	0.00017497	-2.34827e-05	0.00147091	-0.00245758	0.000432406	-0.000961855	0.000160322	-7.37535e-05	-0.000733673	-0.000320073	0.000106508	0.000388976	7.21465e-05	0.000772122	0.00030646	6.51632e-06	8.03158e-05	1.32295e-05	-6.92476e-05	-3.26116e-05	-3.30109e-05	9.43853e-05	-8.02788e-05	-2.17035e-05	-7.21928e-06	-0.000190344	0.000152753	7.3997e-05	-0.000129473	0.000140268	0.000547378	6.9633e-05	-8.63749e-06	0.00015829
486	>hCoVN19/Australia/VIC143/2020|EPI_ISL_419840|2020N03N16	0.00360235	-0.000704507	0.0016639	0.000478914	0.000114296	0.00125164	2.9229e-05	8.45151e-06	-4.11469e-05	0.000135624	-1.92119e-05	1.67484e-05	1.48284e-05	3.98584e-05	0.000158606	0.000116152	-6.4655e-05	-0.000271714	-0.00011147	-0.000704547	-0.000110732	9.38791e-06	-3.94653e-05	1.95093e-06	0.000131388	-1.61143e-05	-1.75292e-05	-3.32216e-05	-3.66764e-06	2.34478e-05	-0.000186567	0.000211872	-0.000203853	2.53176e-05	4.90237e-05	3.09733e-05	4.96083e-05	5.51813e-05	-2.40877e-05	-0.000143741
487	>hCoVN19/Netherlands/NA_28/2020|EPI_ISL_415485|2020N03N12	0.00360891	-0.000711279	0.00168825	0.000492088	0.000115482	0.00125199	3.11822e-05	8.70299e-06	-4.2007e-05	0.000143743	-2.31753e-05	2.46058e-05	1.54178e-05	4.2528e-05	0.000172849	0.000125861	-7.01665e-05	-0.000298454	-0.000130095	-0.000782755	-0.000120557	9.8834e-06	-4.62131e-05	3.79291e-07	0.000155292	-0.000107695	5.82591e-05	-6.35842e-05	-1.94361e-06	2.38528e-05	-0.000231172	0.000259321	-0.000251807	3.32009e-05	6.16877e-05	4.11048e-05	7.07071e-05	6.98595e-05	-4.27601e-05	-0.000186396
488	>hCoVN19/Netherlands/NA_27/2020|EPI_ISL_415484|2020N03N13	-0.00213563	0.00654094	-0.00152674	0.00308168	0.00128209	0.00117922	-0.000197639	0.000558127	-6.78252e-05	-5.90774e-05	0.00238162	0.000908982	-7.173e-05	-0.000519281	0.000307228	4.1582e-06	-1.66588e-05	-0.000186277	0.000316561	1.16199e-05	7.32643e-05	3.75257e-06	-0.000158742	1.6536e-05	-5.06292e-06	-0.000115812	-0.00010929	-4.75454e-06	-7.0015e-06	-2.68414e-05	-1.82718e-05	8.47348e-05	-9.64184e-06	-0.00118025	-3.35892e-05	1.42306e-05	3.49154e-05	0.000825328	-4.26419e-05	0.000360998
489	>hCoVN19/Hangzhou/HZ576/2020|EPI_ISL_418514|2020N01N25	-0.00146865	0.00235877	0.000587611	-0.00190975	-0.00106017	0.0011653	-0.000969579	7.10392e-05	-7.00477e-05	4.18554e-05	7.05419e-05	0.000147192	4.70319e-05	0.000824753	-0.000612778	-5.82024e-05	-7.77568e-05	0.000353222	-0.000609749	9.30689e-06	3.84705e-06	2.81281e-06	-0.000875112	1.09118e-05	1.54068e-05	-6.97145e-05	-0.000102977	7.90357e-05	1.48964e-05	1.63645e-05	-3.21378e-06	-6.82882e-06	6.48036e-06	-1.61675e-05	7.46172e-07	-8.64585e-06	-8.98651e-05	3.88605e-05	-4.92083e-05	3.72792e-05
490	>hCoVN19/Netherlands/NA_30/2020|EPI_ISL_415487|2020N03N13	0.00487302	-0.00172268	-0.00350043	-0.000575314	-5.44564e-05	0.00116778	-0.000105734	3.1949e-05	9.81572e-05	-2.67437e-05	3.05767e-05	-5.81872e-05	2.26653e-05	-6.64153e-05	-0.000126893	-0.000459261	0.000175042	-4.53203e-05	-1.53357e-05	-4.7071e-05	7.22526e-06	0.000102641	-8.56732e-06	1.11474e-05	5.0363e-06	-6.61147e-06	2.83098e-06	2.90894e-05	1.8598e-05	1.60429e-05	-2.23771e-05	-2.11455e-05	1.51318e-05	-1.20526e-05	2.04625e-05	-0.000262364	7.38821e-05	1.14909e-05	1.6396e-05	3.6443e-05
491	>hCoVN19/Australia/VIC148/2020|EPI_ISL_419845|2020N03N17	0.00487154	-0.00172144	-0.00349404	-0.000573947	-5.43128e-05	0.00116777	-0.00010537	3.1857e-05	9.7313e-05	-2.65433e-05	3.06473e-05	-5.85172e-05	2.27186e-05	-6.59972e-05	-0.000125942	-0.000454935	0.000173336	-4.48607e-05	-1.51282e-05	-4.63869e-05	6.74523e-06	0.000101297	-8.46213e-06	1.09659e-05	4.98274e-06	-6.54216e-06	2.85998e-06	2.89844e-05	1.80506e-05	1.61929e-05	-2.16966e-05	-2.0545e-05	1.47754e-05	-1.19152e-05	1.99626e-05	-0.000255263	7.12696e-05	1.12832e-05	1.62783e-05	3.51428e-05
492	>hCoVN19/Hangzhou/HZ551/2020|EPI_ISL_418513|2020N01N25	-0.00146865	0.00235877	0.000587611	-0.00190975	-0.00106017	0.0011653	-0.000969579	7.10392e-05	-7.00477e-05	4.18554e-05	7.05419e-05	0.000147192	4.70319e-05	0.000824753	-0.000612778	-5.82024e-05	-7.77568e-05	0.000353222	-0.000609749	9.30689e-06	3.84705e-06	2.81281e-06	-0.000875112	1.09118e-05	1.54068e-05	-6.97145e-05	-0.000102977	7.90357e-05	1.48964e-05	1.63645e-05	-3.21378e-06	-6.82882e-06	6.48036e-06	-1.61675e-05	7.46172e-07	-8.64585e-06	-8.98651e-05	3.88605e-05	-4.92083e-05	3.72792e-05
493	>hCoVN19/Netherlands/NA_29/2020|EPI_ISL_415486|2020N03N13	-0.00213021	0.00650177	-0.00150475	0.00302018	0.0012502	0.00126433	-0.000193614	0.000537311	-6.82847e-05	-5.55792e-05	0.0022428	0.000830329	-6.15722e-05	-0.000497453	0.000286769	-2.61563e-05	-9.47151e-05	-0.000171528	0.000291113	1.50147e-05	6.19513e-05	4.93754e-06	-0.000168982	1.02838e-05	-6.67218e-07	-6.53618e-05	-5.15e-05	6.30506e-06	-9.98681e-06	-1.48152e-06	-9.28502e-06	7.11176e-05	-7.98066e-06	-0.000929313	-2.5883e-05	1.24374e-05	1.15057e-05	0.000620565	-2.24142e-05	0.00026331
494	>hCoVN19/Australia/VIC147/2020|EPI_ISL_419844|2020N03N17	0.00487805	-0.00172434	-0.00351665	-0.000579141	-5.55156e-05	0.00116798	-0.000115251	3.92211e-05	0.000100138	-2.57811e-05	3.11747e-05	-5.23601e-05	2.2659e-05	-5.52516e-05	-0.000138822	-0.000476437	0.000169728	-4.45961e-05	-2.72331e-05	-5.94948e-05	1.45441e-06	0.000107164	2.71945e-06	1.27163e-05	6.52572e-06	-1.87298e-05	-1.20496e-05	2.36297e-05	2.16129e-05	7.2352e-06	-3.17569e-05	-1.542e-05	9.25408e-06	-4.2732e-05	2.00562e-05	-0.000274847	0.000100137	-3.76178e-05	2.00264e-05	1.67879e-05
495	>hCoVN19/Hangzhou/HZ481/2020|EPI_ISL_418512|2020N01N25	-0.00146865	0.00235877	0.000587611	-0.00190975	-0.00106017	0.0011653	-0.000969579	7.10392e-05	-7.00477e-05	4.18554e-05	7.05419e-05	0.000147192	4.70319e-05	0.000824753	-0.000612778	-5.82024e-05	-7.77568e-05	0.000353222	-0.000609749	9.30689e-06	3.84705e-06	2.81281e-06	-0.000875112	1.09118e-05	1.54068e-05	-6.97145e-05	-0.000102977	7.90357e-05	1.48964e-05	1.63645e-05	-3.21378e-06	-6.82882e-06	6.48036e-06	-1.61675e-05	7.46172e-07	-8.64585e-06	-8.98651e-05	3.88605e-05	-4.92083e-05	3.72792e-05
496	>hCoVN19/Australia/VIC146/2020|EPI_ISL_419843|2020N03N17	-0.00210925	0.00635815	-0.00141682	0.00276772	0.00110809	0.00124428	-0.000187993	0.000479608	5.66464e-05	5.99306e-05	-0.00186932	-0.000966699	0.000105106	4.22434e-05	-3.43106e-05	-2.69046e-05	-1.1054e-05	-4.49074e-05	6.401e-05	1.17121e-05	-4.7384e-05	6.43643e-06	3.04629e-05	-3.96397e-05	-1.28644e-05	0.000165858	0.000195278	-1.31352e-05	5.43918e-07	-0.000290786	6.26662e-05	7.28393e-05	-3.54704e-05	-0.000204196	-1.85445e-05	4.05303e-05	0.000138161	-0.000297795	4.95469e-05	-0.000121431
497	>hCoVN19/Hangzhou/HZ477/2020|EPI_ISL_418511|2020N01N24	-0.00146865	0.00235877	0.000587611	-0.00190975	-0.00106017	0.0011653	-0.000969579	7.10392e-05	-7.00477e-05	4.18554e-05	7.05419e-05	0.000147192	4.70319e-05	0.000824753	-0.000612778	-5.82024e-05	-7.77568e-05	0.000353222	-0.000609749	9.30689e-06	3.84705e-06	2.81281e-06	-0.000875112	1.09118e-05	1.54068e-05	-6.97145e-05	-0.000102977	7.90357e-05	1.48964e-05	1.63645e-05	-3.21378e-06	-6.82882e-06	6.48036e-06	-1.61675e-05	7.46172e-07	-8.64585e-06	-8.98651e-05	3.88605e-05	-4.92083e-05	3.72792e-05
498	>hCoVN19/Netherlands/NA_31/2020|EPI_ISL_415488|2020N03N13	0.00362218	-0.00071374	0.00172237	0.000503266	0.000122232	0.00125596	3.54529e-05	7.63367e-06	-4.12939e-05	0.000154103	-2.84807e-05	3.75466e-05	1.20064e-05	4.98672e-05	0.000194081	0.000144823	-8.09658e-05	-0.000356315	-0.000147725	-0.000963284	-0.000138871	1.11179e-05	-5.76677e-05	-1.13709e-06	0.000239299	-1.86653e-05	-2.91627e-05	-9.65283e-05	-2.92747e-06	2.55449e-06	-0.000595111	0.00058417	-0.000613018	5.99042e-05	0.000356186	6.66284e-05	-0.000151299	-0.000724461	0.000496224	0.00186595
499	>hCoVN19/Australia/VIC145/2020|EPI_ISL_419842|2020N03N17	-0.00206978	0.00604392	-0.00124501	0.00224535	0.000804453	0.00124943	-6.38641e-05	0.000204434	-2.0992e-05	5.41891e-06	0.000207735	-1.1995e-05	2.28099e-05	-1.22413e-05	-2.18601e-05	3.34138e-05	0.000105485	6.22723e-05	-0.000152893	-2.56559e-05	-0.00014763	1.04446e-05	0.000303148	-8.60883e-05	3.72728e-05	0.000760802	0.000752817	-0.000187166	1.32739e-05	-9.79344e-05	6.96255e-05	0.000150394	-3.93215e-05	-0.000856762	-8.09444e-05	0.000109389	0.000557263	-0.000964137	0.000194199	-0.000393172
500	>hCoVN19/Australia/VIC152/2020|EPI_ISL_419849|2020N03N17	-0.00212866	0.00649088	-0.00149914	0.00300649	0.00124696	0.00126336	-0.000201195	0.000536786	-6.75836e-05	-5.46e-05	0.00221016	0.000817408	-6.00792e-05	-0.000486356	0.000279275	-2.37301e-05	-8.39667e-05	-0.000168443	0.000285576	1.4708e-05	6.01579e-05	5.0477e-06	-0.00016683	9.9783e-06	-3.41188e-07	-5.89481e-05	-4.49747e-05	6.60382e-06	-9.79465e-06	2.43478e-07	-7.80696e-06	6.79877e-05	-6.60542e-06	-0.000882915	-2.44674e-05	1.0995e-05	9.98218e-06	0.000583368	-2.02711e-05	0.000247073
501	>hCoVN19/Australia/VIC151/2020|EPI_ISL_419848|2020N03N17	-0.00443339	0.00410829	-0.00181315	0.00389525	0.00189807	0.00126567	0.000298373	0.000484002	-4.60409e-05	-6.74008e-05	0.00221543	0.000734232	-2.44198e-05	-0.000818547	0.000490277	2.59695e-06	-8.14802e-05	-0.000548996	0.000880748	1.1988e-05	6.10329e-05	7.49776e-06	0.000332137	6.16485e-06	-1.74739e-05	1.27952e-05	-5.12514e-05	-1.28692e-05	-2.41099e-05	2.37794e-07	-1.17245e-05	9.66794e-05	-2.43557e-05	-0.000960341	-1.98049e-05	7.56376e-06	4.47455e-05	0.00065957	5.59467e-06	0.000253689
502	>hCoVN19/Ireland/21023/2020|EPI_ISL_418516|2020N03N06	0.00375408	-0.000777328	0.00221531	0.000743335	0.000208061	0.00119058	0.000173593	-2.29105e-05	0.00146006	-0.00243949	0.000430354	-0.000957623	0.000159996	-7.36184e-05	-0.00072795	-0.000317158	0.000105535	0.000384193	7.15177e-05	0.000762878	0.00030084	6.68979e-06	7.90547e-05	1.30811e-05	-6.78014e-05	-3.22554e-05	-3.20774e-05	9.44037e-05	-7.93222e-05	-1.92255e-05	-6.39996e-06	-0.000185418	0.000149107	7.15103e-05	-0.000125798	0.00013562	0.000529947	6.80853e-05	-6.85375e-06	0.000152725
503	>hCoVN19/Australia/VIC150/2020|EPI_ISL_419847|2020N03N17	-0.00435016	1.72353e-05	0.000717354	-0.00535093	0.00505981	0.00111502	0.00412761	0.00644822	0.000125178	-6.89504e-05	5.10561e-05	-0.000524266	-0.000117566	-0.00179927	0.00135523	4.41469e-05	0.000386946	0.00103229	-0.00184609	-4.51905e-05	-0.000126461	3.75267e-06	-8.63611e-05	-1.56684e-05	8.03736e-06	0.000180063	9.79909e-05	2.13888e-06	-8.83115e-06	4.86171e-05	2.75732e-05	7.81723e-06	1.60089e-06	8.95108e-06	-4.13386e-06	-9.35888e-07	8.76684e-06	-3.89844e-05	5.54121e-05	-1.35214e-05
504	>hCoVN19/Hangzhou/HZ638/2020|EPI_ISL_418515|2020N01N25	-0.00146865	0.00235877	0.000587611	-0.00190975	-0.00106017	0.0011653	-0.000969579	7.10392e-05	-7.00477e-05	4.18554e-05	7.05419e-05	0.000147192	4.70319e-05	0.000824753	-0.000612778	-5.82024e-05	-7.77568e-05	0.000353222	-0.000609749	9.30689e-06	3.84705e-06	2.81281e-06	-0.000875112	1.09118e-05	1.54068e-05	-6.97145e-05	-0.000102977	7.90357e-05	1.48964e-05	1.63645e-05	-3.21378e-06	-6.82882e-06	6.48036e-06	-1.61675e-05	7.46172e-07	-8.64585e-06	-8.98651e-05	3.88605e-05	-4.92083e-05	3.72792e-05
505	>hCoVN19/Australia/VIC149/2020|EPI_ISL_419846|2020N03N17	0.00360514	-0.000704049	0.00167475	0.000478913	0.00011236	0.00115064	2.79713e-05	7.49913e-06	-3.87754e-05	0.000138955	-2.72749e-05	4.0742e-05	9.21613e-06	5.41062e-05	0.000159118	0.000119754	-6.8549e-05	-0.0002732	-0.000130001	-0.000738296	-0.000103379	7.55513e-06	-6.16647e-05	1.75723e-06	0.000141729	-2.68677e-05	-1.24805e-05	-2.33757e-05	3.10113e-06	1.47601e-06	-0.000208424	0.000217446	-0.000218387	6.73368e-05	5.16582e-05	4.45563e-05	0.000117147	0.000282487	0.000660228	-0.000312109
506	>hCoVN19/Hangzhou/HZ178/2020|EPI_ISL_418509|2020N01N23	-0.00146865	0.00235877	0.000587611	-0.00190975	-0.00106017	0.0011653	-0.000969579	7.10392e-05	-7.00477e-05	4.18554e-05	7.05419e-05	0.000147192	4.70319e-05	0.000824753	-0.000612778	-5.82024e-05	-7.77568e-05	0.000353222	-0.000609749	9.30689e-06	3.84705e-06	2.81281e-06	-0.000875112	1.09118e-05	1.54068e-05	-6.97145e-05	-0.000102977	7.90357e-05	1.48964e-05	1.63645e-05	-3.21378e-06	-6.82882e-06	6.48036e-06	-1.61675e-05	7.46172e-07	-8.64585e-06	-8.98651e-05	3.88605e-05	-4.92083e-05	3.72792e-05
507	>hCoVN19/Guangdong/20SF174/2020|EPI_ISL_406531|2020N01N22	-0.00147177	0.00237075	0.000595368	-0.00194305	-0.00108414	0.00115806	-0.00100219	7.3143e-05	-7.22252e-05	4.41206e-05	7.20489e-05	0.000162736	4.76821e-05	0.000876286	-0.00065108	-6.12912e-05	-8.40677e-05	0.000385258	-0.000664617	9.68144e-06	8.03142e-06	2.46303e-06	-0.000978734	1.00417e-05	1.72448e-05	-7.99799e-05	-0.000119938	8.743e-05	1.91606e-05	1.43178e-05	-5.44966e-06	-9.44115e-06	7.97569e-06	-1.94082e-05	3.12906e-07	-9.66532e-06	-0.000106403	4.97442e-05	-6.76147e-05	5.11924e-05
508	>hCoVN19/Hangzhou/HZ162/2020|EPI_ISL_418508|2020N01N23	-0.00146865	0.00235877	0.000587611	-0.00190975	-0.00106017	0.0011653	-0.000969579	7.10392e-05	-7.00477e-05	4.18554e-05	7.05419e-05	0.000147192	4.70319e-05	0.000824753	-0.000612778	-5.82024e-05	-7.77568e-05	0.000353222	-0.000609749	9.30689e-06	3.84705e-06	2.81281e-06	-0.000875112	1.09118e-05	1.54068e-05	-6.97145e-05	-0.000102977	7.90357e-05	1.48964e-05	1.63645e-05	-3.21378e-06	-6.82882e-06	6.48036e-06	-1.61675e-05	7.46172e-07	-8.64585e-06	-8.98651e-05	3.88605e-05	-4.92083e-05	3.72792e-05
509	>hCoVN19/Australia/VIC142/2020|EPI_ISL_419839|2020N03N16	0.00487302	-0.00172268	-0.00350043	-0.000575314	-5.44564e-05	0.00116778	-0.000105734	3.1949e-05	9.81572e-05	-2.67437e-05	3.05767e-05	-5.81872e-05	2.26653e-05	-6.64153e-05	-0.000126893	-0.000459261	0.000175042	-4.53203e-05	-1.53357e-05	-4.7071e-05	7.22526e-06	0.000102641	-8.56732e-06	1.11474e-05	5.0363e-06	-6.61147e-06	2.83098e-06	2.90894e-05	1.8598e-05	1.60429e-05	-2.23771e-05	-2.11455e-05	1.51318e-05	-1.20526e-05	2.04625e-05	-0.000262364	7.38821e-05	1.14909e-05	1.6396e-05	3.6443e-05
510	>hCoVN19/Foshan/20SF211/2020|EPI_ISL_406536|2020N01N22	-0.00147266	0.00237416	0.000597609	-0.00195282	-0.00109125	0.00116501	-0.00101204	7.38763e-05	-7.31288e-05	4.48095e-05	7.27428e-05	0.000165697	4.8331e-05	0.000891444	-0.000663013	-6.34077e-05	-8.56869e-05	0.000395293	-0.000682549	9.48048e-06	8.45016e-06	2.52072e-06	-0.00101175	1.28589e-05	1.81311e-05	-8.41267e-05	-0.000126129	9.11351e-05	2.03248e-05	1.44626e-05	-6.15552e-06	-9.94991e-06	8.18034e-06	-1.89525e-05	5.2153e-07	-1.15069e-05	-0.000113286	5.29222e-05	-7.66775e-05	4.85462e-05
511	>hCoVN19/Guangdong/20SF201/2020|EPI_ISL_406538|2020N01N23	-0.00146865	0.00235877	0.000587611	-0.00190975	-0.00106017	0.0011653	-0.000969579	7.10392e-05	-7.00477e-05	4.18554e-05	7.05419e-05	0.000147192	4.70319e-05	0.000824753	-0.000612778	-5.82024e-05	-7.77568e-05	0.000353222	-0.000609749	9.30689e-06	3.84705e-06	2.81281e-06	-0.000875112	1.09118e-05	1.54068e-05	-6.97145e-05	-0.000102977	7.90357e-05	1.48964e-05	1.63645e-05	-3.21378e-06	-6.82882e-06	6.48036e-06	-1.61675e-05	7.46172e-07	-8.64585e-06	-8.98651e-05	3.88605e-05	-4.92083e-05	3.72792e-05
512	>hCoVN19/Guangzhou/20SF206/2020|EPI_ISL_406533|2020N01N22	-0.00136076	0.00232617	0.000988453	-0.00180185	-0.00105818	0.00119562	-0.000976313	7.14101e-05	-6.96033e-05	0.00124902	0.000128852	0.000154172	8.68501e-05	0.00211833	0.00149485	-0.00145692	0.000372371	0.00114357	-2.15344e-05	0.00200271	0.000126024	-6.80374e-06	-0.000611287	1.21005e-05	-0.000191613	-7.4833e-05	-8.5881e-05	0.000163304	3.98498e-05	-1.69448e-05	0.000244853	-0.000272549	0.000263948	-5.85203e-05	-0.00016378	-8.60278e-05	-0.000193941	-4.70838e-05	1.46035e-05	0.000202272
513	>hCoVN19/Foshan/20SF207/2020|EPI_ISL_406534|2020N01N22	-0.00146445	0.00237854	0.000645387	-0.00197553	-0.00109957	0.00115901	-0.0010369	0.000104742	-0.000354655	5.1461e-05	4.85393e-05	0.000194323	3.83838e-05	0.000776344	-0.000827074	-0.0001247	-4.87085e-05	0.000418165	-0.000787235	0.000169155	3.94842e-05	1.90041e-06	-0.00117464	6.10694e-05	-8.13946e-07	-8.6764e-05	-0.000158123	0.000108248	2.13813e-05	1.83417e-05	-9.79602e-05	6.13317e-05	-4.48179e-05	-1.22388e-05	4.52431e-05	7.16999e-06	-0.000209932	0.000375028	-0.000556235	-3.03906e-05
514	>hCoVN19/Foshan/20SF210/2020|EPI_ISL_406535|2020N01N22	-0.00147266	0.00237416	0.000597609	-0.00195282	-0.00109125	0.00116501	-0.00101204	7.38763e-05	-7.31288e-05	4.48095e-05	7.27428e-05	0.000165697	4.8331e-05	0.000891444	-0.000663013	-6.34077e-05	-8.56869e-05	0.000395293	-0.000682549	9.48048e-06	8.45016e-06	2.52072e-06	-0.00101175	1.28589e-05	1.81311e-05	-8.41267e-05	-0.000126129	9.11351e-05	2.03248e-05	1.44626e-05	-6.15552e-06	-9.94991e-06	8.18034e-06	-1.89525e-05	5.2153e-07	-1.15069e-05	-0.000113286	5.29222e-05	-7.66775e-05	4.85462e-05
515	>hCoVN19/Netherlands/NA_14/2020|EPI_ISL_415470|2020N03N10	-0.00212866	0.00649089	-0.00149914	0.00300649	0.001247	0.00126303	-0.000201146	0.000536768	-6.75632e-05	-5.4603e-05	0.00221007	0.000817433	-6.00892e-05	-0.000486316	0.000279266	-2.37109e-05	-8.39462e-05	-0.00016855	0.000285751	1.46706e-05	6.0217e-05	5.04283e-06	-0.000166817	9.96518e-06	-3.26912e-07	-5.89291e-05	-4.49007e-05	6.50667e-06	-9.78752e-06	7.8473e-07	-7.96012e-06	6.79156e-05	-6.57013e-06	-0.000882965	-2.44121e-05	1.09035e-05	9.74019e-06	0.000583329	-2.02481e-05	0.000246997
516	>hCoVN19/Netherlands/NA_16/2020|EPI_ISL_415472|2020N03N11	0.00360453	-0.000705514	0.00167006	0.000481396	0.000115113	0.0012523	2.98442e-05	8.46617e-06	-4.13875e-05	0.000137656	-2.01303e-05	1.85887e-05	1.4587e-05	4.07157e-05	0.000161715	0.000118494	-6.59908e-05	-0.000278008	-0.000114338	-0.00072304	-0.000113014	9.51625e-06	-4.06532e-05	1.97279e-06	0.000136493	-1.6617e-05	-1.84227e-05	-3.56433e-05	-3.46292e-06	2.34534e-05	-0.000196257	0.000222535	-0.000214442	2.70312e-05	5.17701e-05	3.31384e-05	5.3869e-05	5.85137e-05	-2.65366e-05	-0.00015297
517	>hCoVN19/Australia/VIC137/2020|EPI_ISL_419830|2020N03N22	0.00371365	-0.000738713	0.00207695	0.000591656	0.000117503	0.00128352	2.32247e-05	8.72571e-06	-4.1062e-05	0.00138246	3.95306e-05	2.67302e-05	5.55703e-05	0.00137819	0.00234552	-0.00133425	0.000401896	0.000547179	0.000501351	0.0013656	1.4872e-05	-5.91228e-07	0.000239174	3.27526e-06	-8.45058e-05	-2.24742e-05	-3.75108e-07	5.46195e-05	2.38061e-05	-1.30364e-05	7.20781e-05	-6.54226e-05	6.47242e-05	-1.90627e-05	-0.000130916	-5.26621e-05	-6.10733e-05	-3.73284e-05	4.47396e-05	2.98463e-05
518	>hCoVN19/Netherlands/NA_15/2020|EPI_ISL_415471|2020N03N11	0.00376095	-0.000780647	0.00224069	0.000755665	0.0002126	0.00118517	0.000180529	-2.44569e-05	0.00153161	-0.00256486	0.000452189	-0.00100007	0.000166252	-7.85506e-05	-0.000768972	-0.000337674	0.00011401	0.000415912	7.96037e-05	0.000830905	0.000342591	6.39059e-06	8.82963e-05	1.32774e-05	-7.54471e-05	-1.81892e-05	-2.00027e-05	9.25581e-05	-9.70981e-05	-5.71099e-05	-9.86511e-05	-0.000264148	0.0001916	3.73203e-05	-7.75198e-05	6.16627e-05	0.000305581	2.03687e-05	1.22778e-05	0.000102332
519	>hCoVN19/Netherlands/NA_18/2020|EPI_ISL_415474|2020N03N09	0.00361001	-0.000708047	0.00168566	0.000487816	0.000117124	0.00125173	3.13517e-05	8.16571e-06	-4.19551e-05	0.000143029	-2.2696e-05	2.38762e-05	1.38788e-05	4.32337e-05	0.000169932	0.00012481	-6.96623e-05	-0.000295425	-0.000121957	-0.00077405	-0.000119166	9.84005e-06	-4.39966e-05	1.97444e-06	0.000151366	-2.20349e-05	-1.76092e-05	-4.38295e-05	-2.74318e-06	2.32852e-05	-0.000225729	0.000254915	-0.000246747	3.23241e-05	6.03191e-05	4.00475e-05	6.76189e-05	6.91785e-05	-3.51912e-05	-0.000182802
520	>hCoVN19/Netherlands/NA_17/2020|EPI_ISL_415473|2020N03N09	0.00361001	-0.000708047	0.00168566	0.000487816	0.000117124	0.00125173	3.13517e-05	8.16571e-06	-4.19551e-05	0.000143029	-2.2696e-05	2.38762e-05	1.38788e-05	4.32337e-05	0.000169932	0.00012481	-6.96623e-05	-0.000295425	-0.000121957	-0.00077405	-0.000119166	9.84005e-06	-4.39966e-05	1.97444e-06	0.000151366	-2.20349e-05	-1.76092e-05	-4.38295e-05	-2.74318e-06	2.32852e-05	-0.000225729	0.000254915	-0.000246747	3.23241e-05	6.03191e-05	4.00475e-05	6.76189e-05	6.91785e-05	-3.51912e-05	-0.000182802
521	>hCoVN19/Hangzhou/HZ62/2020|EPI_ISL_418503|2020N01N22	-0.00146887	0.00235962	0.000588157	-0.00191209	-0.00106184	0.0011653	-0.000971833	7.11906e-05	-7.02087e-05	4.20081e-05	7.06573e-05	0.000148141	4.71001e-05	0.000828172	-0.000615343	-5.84627e-05	-7.81513e-05	0.0003553	-0.000613341	9.317e-06	4.06593e-06	2.79855e-06	-0.000881628	1.10012e-05	1.55315e-05	-7.03597e-05	-0.000104022	7.95885e-05	1.51349e-05	1.62922e-05	-3.33232e-06	-6.96006e-06	6.55542e-06	-1.62885e-05	7.33022e-07	-8.6971e-06	-9.08665e-05	3.93839e-05	-5.01578e-05	3.79523e-05
522	>hCoVN19/Netherlands/NA_2/2020|EPI_ISL_415476|2020N03N10	0.00360383	-0.000705742	0.00165751	0.000477547	0.000114153	0.00125165	2.88644e-05	8.54386e-06	-4.02977e-05	0.00013543	-1.92865e-05	1.70879e-05	1.47737e-05	3.94404e-05	0.000157659	0.000111794	-6.29382e-05	-0.000272215	-0.000111696	-0.000705354	-0.000110261	1.0752e-05	-3.95807e-05	2.13609e-06	0.00013149	-1.619e-05	-1.75672e-05	-3.31377e-05	-3.10656e-06	2.32947e-05	-0.000187375	0.000211381	-0.000203612	2.5197e-05	4.95733e-05	2.36945e-05	5.23557e-05	5.54444e-05	-2.40019e-05	-0.000142535
523	>hCoVN19/Australia/VIC138/2020|EPI_ISL_419834|2020N02N23	-0.00406638	1.20106e-06	0.000427636	-0.00259256	0.00177553	0.001175	0.000181763	-0.000396699	-5.27897e-05	2.46127e-05	3.35626e-05	7.59971e-05	9.92128e-05	0.000882827	-0.000814129	-2.40588e-05	-0.000301755	-0.00112653	0.00203182	5.89968e-05	9.11217e-05	7.05582e-06	0.000249157	2.27731e-05	-2.12193e-05	-0.000298167	-0.000107252	4.14151e-05	-1.27373e-05	-1.95541e-05	-1.13366e-05	-1.28718e-05	8.39608e-06	-3.80558e-05	4.55411e-06	-1.39038e-05	-3.54629e-05	2.10783e-05	2.46411e-05	6.0097e-06
524	>hCoVN19/Hangzhou/HZ60/2020|EPI_ISL_418502|2020N01N22	-0.00146865	0.00235877	0.000587611	-0.00190975	-0.00106017	0.0011653	-0.000969579	7.10392e-05	-7.00477e-05	4.18554e-05	7.05419e-05	0.000147192	4.70319e-05	0.000824753	-0.000612778	-5.82024e-05	-7.77568e-05	0.000353222	-0.000609749	9.30689e-06	3.84705e-06	2.81281e-06	-0.000875112	1.09118e-05	1.54068e-05	-6.97145e-05	-0.000102977	7.90357e-05	1.48964e-05	1.63645e-05	-3.21378e-06	-6.82882e-06	6.48036e-06	-1.61675e-05	7.46172e-07	-8.64585e-06	-8.98651e-05	3.88605e-05	-4.92083e-05	3.72792e-05
525	>hCoVN19/Netherlands/NA_19/2020|EPI_ISL_415475|2020N03N12	0.00375416	-0.000778023	0.0022134	0.000734014	0.000218218	0.00119111	0.000186596	-3.00637e-05	0.00147134	-0.00245812	0.000433206	-0.000962846	0.000162041	-6.40693e-05	-0.00074525	-0.000319698	0.000112491	0.000354168	0.000134007	0.000773319	0.000310711	8.1551e-06	9.2488e-05	1.16437e-05	-6.75775e-05	-1.55297e-05	-7.82804e-06	9.38501e-05	-8.06711e-05	-1.58557e-05	-6.66406e-06	-0.000189704	0.000153184	8.25447e-05	-0.000129368	0.000132295	0.000558855	6.85874e-05	-5.52487e-06	0.000154073
526	>hCoVN19/Netherlands/NA_21/2020|EPI_ISL_415478|2020N03N08	-0.00214808	0.00664612	-0.00159222	0.00327312	0.00141472	0.00124545	-0.000369867	0.000768154	0.000128127	0.000112313	-0.00374026	-0.00181522	0.000179626	0.000121277	-6.38041e-05	-6.03859e-05	-1.01288e-05	-0.000148542	0.000252074	3.11258e-05	5.67224e-05	7.35615e-06	-0.000272481	-4.98122e-06	-6.17377e-06	-0.000193498	-0.000182038	0.000128571	-1.1556e-05	-0.000418819	-3.6274e-06	-2.15167e-05	-5.93726e-06	0.000303407	2.41916e-05	-3.01969e-05	-0.000111705	0.000177932	-5.14032e-05	7.05516e-05
527	>hCoVN19/Australia/NT02/2020|EPI_ISL_419832|2020N02N21	-0.00171039	0.00389218	-6.51517e-05	-0.000730518	-0.00165898	0.00119443	0.00113958	-0.000387313	-3.18882e-05	-1.79066e-06	6.79722e-05	-6.02467e-05	5.03593e-05	0.000243855	-0.000117859	0.0004685	0.000910105	-0.00010442	0.000192363	2.80733e-05	8.8378e-05	-7.66539e-07	-0.000632915	-0.000128136	9.43288e-05	0.00119527	0.00134497	-7.41359e-05	1.11185e-05	0.000281158	0.000114159	2.04283e-05	3.09831e-05	0.000385761	-2.22796e-05	-1.2355e-05	6.94949e-05	0.000164739	-6.21455e-05	0.000110068
528	>hCoVN19/Australia/NT01/2020|EPI_ISL_419831|2020N02N21	-0.0017162	0.0038944	-6.6103e-05	-0.000728309	-0.00166261	0.00121363	0.00111583	-0.000376238	-3.27621e-05	-7.69636e-07	7.22308e-05	-5.57998e-05	5.38119e-05	0.000265801	-0.000133558	0.000478428	0.000943366	-9.74132e-05	0.000175065	2.88887e-05	8.9237e-05	-2.93908e-07	-0.000675203	-0.000132645	9.89252e-05	0.00127051	0.00138524	-7.38345e-05	1.23563e-05	0.000290792	0.000121561	2.66534e-05	3.31307e-05	0.000374279	-2.55326e-05	-1.14074e-05	8.68921e-05	0.00013915	-6.2594e-05	0.000103987
529	>hCoVN19/Hangzhou/HZ91/2020|EPI_ISL_418507|2020N01N21	-0.00146865	0.00235877	0.000587611	-0.00190975	-0.00106017	0.0011653	-0.000969579	7.10392e-05	-7.00477e-05	4.18554e-05	7.05419e-05	0.000147192	4.70319e-05	0.000824753	-0.000612778	-5.82024e-05	-7.77568e-05	0.000353222	-0.000609749	9.30689e-06	3.84705e-06	2.81281e-06	-0.000875112	1.09118e-05	1.54068e-05	-6.97145e-05	-0.000102977	7.90357e-05	1.48964e-05	1.63645e-05	-3.21378e-06	-6.82882e-06	6.48036e-06	-1.61675e-05	7.46172e-07	-8.64585e-06	-8.98651e-05	3.88605e-05	-4.92083e-05	3.72792e-05
530	>hCoVN19/Australia/VIC141/2020|EPI_ISL_419838|2020N03N16	0.00360126	-0.000704005	0.00166084	0.000477675	0.000113903	0.00125129	2.89473e-05	8.48573e-06	-4.10263e-05	0.00013463	-1.87667e-05	1.58489e-05	1.49426e-05	3.94145e-05	0.000157116	0.000115014	-6.39989e-05	-0.000268645	-0.000110141	-0.000695651	-0.000109634	9.32584e-06	-3.89026e-05	1.93809e-06	0.000128979	-1.58629e-05	-1.71073e-05	-3.2092e-05	-3.7615e-06	2.34347e-05	-0.000182064	0.00020692	-0.000198942	2.45323e-05	4.77619e-05	2.99814e-05	4.76758e-05	5.36593e-05	-2.29788e-05	-0.000139542
531	>hCoVN19/Hangzhou/HZ90/2020|EPI_ISL_418506|2020N01N21	-0.00146865	0.00235877	0.000587611	-0.00190975	-0.00106017	0.0011653	-0.000969579	7.10392e-05	-7.00477e-05	4.18554e-05	7.05419e-05	0.000147192	4.70319e-05	0.000824753	-0.000612778	-5.82024e-05	-7.77568e-05	0.000353222	-0.000609749	9.30689e-06	3.84705e-06	2.81281e-06	-0.000875112	1.09118e-05	1.54068e-05	-6.97145e-05	-0.000102977	7.90357e-05	1.48964e-05	1.63645e-05	-3.21378e-06	-6.82882e-06	6.48036e-06	-1.61675e-05	7.46172e-07	-8.64585e-06	-8.98651e-05	3.88605e-05	-4.92083e-05	3.72792e-05
532	>hCoVN19/Australia/VIC139/2020|EPI_ISL_419836|2020N03N15	-0.00719487	-0.00372819	-0.000286604	0.00111362	-0.000601745	0.00116497	-0.000116344	0.000107771	-2.70988e-05	-1.77358e-05	3.77774e-05	-0.000123414	0.000200412	-0.000132662	0.000111589	-1.54715e-05	1.80039e-05	1.55011e-05	-0.000405217	6.82122e-05	-4.36794e-05	3.86935e-06	-6.99272e-05	-4.70541e-05	3.41326e-05	-0.00235393	0.00208454	-0.000451392	9.96503e-06	3.75468e-05	4.20156e-06	-2.72932e-05	1.84441e-05	-1.2812e-05	3.21401e-06	-1.62615e-05	-3.94279e-05	-9.59369e-06	-3.98474e-05	5.02071e-06
533	>hCoVN19/Hangzhou/HZ79/2020|EPI_ISL_418504|2020N01N21	-0.00146865	0.00235877	0.000587611	-0.00190975	-0.00106017	0.0011653	-0.000969579	7.10392e-05	-7.00477e-05	4.18554e-05	7.05419e-05	0.000147192	4.70319e-05	0.000824753	-0.000612778	-5.82024e-05	-7.77568e-05	0.000353222	-0.000609749	9.30689e-06	3.84705e-06	2.81281e-06	-0.000875112	1.09118e-05	1.54068e-05	-6.97145e-05	-0.000102977	7.90357e-05	1.48964e-05	1.63645e-05	-3.21378e-06	-6.82882e-06	6.48036e-06	-1.61675e-05	7.46172e-07	-8.64585e-06	-8.98651e-05	3.88605e-05	-4.92083e-05	3.72792e-05
534	>hCoVN19/Australia/NT05/2020|EPI_ISL_419835|2020N02N24	-0.00170829	0.00388063	-6.46448e-05	-0.000722656	-0.0016336	0.0012125	0.00110339	-0.000369985	-3.22009e-05	-1.42812e-06	6.96748e-05	-6.16789e-05	5.09474e-05	0.000243771	-0.000120588	0.000459148	0.000902078	-0.000102856	0.000188381	2.73982e-05	8.35516e-05	-1.6914e-08	-0.000610927	-0.000120814	9.01938e-05	0.0011348	0.00127704	-6.72864e-05	9.44229e-06	0.000267541	0.000108885	1.98956e-05	3.10073e-05	0.000357451	-2.02255e-05	-1.34553e-05	6.01512e-05	0.000150781	-5.36109e-05	9.90347e-05
535	>hCoVN19/Australia/VIC136/2020|EPI_ISL_419829|2020N03N22	0.00360126	-0.000704005	0.00166084	0.000477675	0.000113903	0.00125129	2.89473e-05	8.48573e-06	-4.10263e-05	0.00013463	-1.87667e-05	1.58489e-05	1.49426e-05	3.94145e-05	0.000157116	0.000115014	-6.39989e-05	-0.000268645	-0.000110141	-0.000695651	-0.000109634	9.32584e-06	-3.89026e-05	1.93809e-06	0.000128979	-1.58629e-05	-1.71073e-05	-3.2092e-05	-3.7615e-06	2.34347e-05	-0.000182064	0.00020692	-0.000198942	2.45323e-05	4.77619e-05	2.99814e-05	4.76758e-05	5.36593e-05	-2.29788e-05	-0.000139542
536	>hCoVN19/Australia/VIC135/2020|EPI_ISL_419828|2020N03N22	0.00360344	-0.00070501	0.00166697	0.00048016	0.000114691	0.00125199	2.95134e-05	8.41691e-06	-4.12692e-05	0.000136633	-1.96639e-05	1.76619e-05	1.47123e-05	4.03095e-05	0.000160123	0.000117311	-6.53242e-05	-0.000274855	-0.000112831	-0.000713672	-0.00011186	9.45174e-06	-4.00451e-05	1.96427e-06	0.000133891	-1.63756e-05	-1.7968e-05	-3.43977e-05	-3.56979e-06	2.34615e-05	-0.000191291	0.000217073	-0.000209014	2.61437e-05	5.03566e-05	3.20231e-05	5.16555e-05	5.68008e-05	-2.52682e-05	-0.000148212
537	>hCoVN19/USA/WIN06/2020|EPI_ISL_417200|2020N03N21	-0.00407983	-1.43402e-06	0.000432334	-0.00263382	0.00181185	0.00117545	0.000179686	-0.000404963	-5.44629e-05	2.62035e-05	3.46155e-05	8.98287e-05	0.000105527	0.000949397	-0.000875809	-2.99144e-05	-0.00033509	-0.00122009	0.00220137	6.64562e-05	9.59507e-05	7.36311e-06	0.000299394	2.88663e-05	-1.20057e-05	-0.000333192	-0.000150443	4.09237e-05	-1.29393e-05	-3.217e-05	-1.67623e-05	-1.46072e-05	9.13369e-06	-6.37853e-05	2.73421e-06	-1.23036e-05	-2.97036e-05	-7.17097e-06	3.20486e-05	7.52202e-06
538	>hCoVN19/Australia/VIC166/2020|EPI_ISL_419863|2020N03N18	0.00437489	-0.00131933	-0.00111006	-3.60476e-05	9.92286e-05	0.00121342	-0.000163941	0.000109524	-0.000420151	-2.42321e-06	9.15964e-07	-3.99407e-05	3.59583e-05	0.000373627	0.000530571	0.00306457	-0.0011532	0.000523329	0.000173946	0.000917861	-1.12121e-05	-7.13132e-05	4.63013e-05	-0.00288612	-2.44183e-05	-0.000134019	-0.000184649	7.94764e-05	-8.25379e-05	-1.7429e-05	7.09922e-05	-0.000142785	0.000103811	-1.2741e-05	-1.59628e-05	3.18968e-05	-3.6104e-05	3.72756e-06	5.87236e-06	1.79123e-05
539	>hCoVN19/USA/WIN07/2020|EPI_ISL_417201|2020N03N21	-0.00407621	6.98874e-06	0.000433132	-0.00264638	0.00181108	0.00117468	0.000183812	-0.000408553	-5.62941e-05	2.66135e-05	3.4791e-05	9.27152e-05	0.00010417	0.00096239	-0.000882241	-1.00761e-05	-0.000333537	-0.00122228	0.00221669	7.24105e-05	9.95377e-05	6.63466e-06	0.000282754	5.07147e-05	-1.03269e-05	-0.000325868	-0.000105434	3.80142e-05	-1.11329e-05	-2.56367e-05	-1.33573e-05	-1.56231e-05	1.11354e-05	-5.16712e-05	1.65485e-06	-1.34419e-05	-2.79437e-05	1.11666e-06	3.04573e-05	1.4041e-05
540	>hCoVN19/Australia/VIC165/2020|EPI_ISL_419862|2020N03N18	-0.00719487	-0.00372819	-0.000286604	0.00111362	-0.000601745	0.00116497	-0.000116344	0.000107771	-2.70988e-05	-1.77358e-05	3.77774e-05	-0.000123414	0.000200412	-0.000132662	0.000111589	-1.54715e-05	1.80039e-05	1.55011e-05	-0.000405217	6.82122e-05	-4.36794e-05	3.86935e-06	-6.99272e-05	-4.70541e-05	3.41326e-05	-0.00235393	0.00208454	-0.000451392	9.96503e-06	3.75468e-05	4.20156e-06	-2.72932e-05	1.84441e-05	-1.2812e-05	3.21401e-06	-1.62615e-05	-3.94279e-05	-9.59369e-06	-3.98474e-05	5.02071e-06
541	>hCoVN19/Australia/VIC164/2020|EPI_ISL_419861|2020N03N18	0.00371763	-0.000750597	0.00206649	0.000680378	0.00018313	0.00102569	0.000115022	-1.76409e-06	-0.00134477	0.000899563	-0.000596466	0.00106728	-0.000206124	-0.00157317	-0.00150742	-0.000234238	0.000212608	-0.000194054	-0.000115491	0.000871627	5.90103e-05	-1.55538e-06	2.99724e-05	-9.08517e-07	-4.40507e-06	3.5418e-06	4.12991e-05	0.000128997	-7.17189e-06	-1.92727e-05	-3.44119e-05	1.25423e-05	-1.72164e-05	4.24187e-05	2.15535e-05	1.26763e-05	3.1563e-05	0.000180828	-1.48688e-05	-0.000100462
542	>hCoVN19/Australia/VIC163/2020|EPI_ISL_419860|2020N03N18	0.00362444	-0.000713745	0.0017307	0.000503346	0.000120865	0.00123951	3.29626e-05	8.53951e-06	-4.2314e-05	0.000134887	-2.66358e-05	3.60597e-05	1.17793e-05	6.26147e-05	0.00018381	0.000137475	-8.70699e-05	-0.00034299	-0.000165955	-0.000966121	-0.00013882	8.74653e-06	1.11139e-05	1.05896e-05	0.000323988	-6.79307e-05	0.00014034	0.000970213	-8.7702e-05	0.00010212	-0.000197009	0.000277149	-0.000258402	-5.18485e-05	6.70974e-05	4.76809e-05	7.77877e-05	7.81025e-05	-8.60673e-05	-0.000263166
543	>hCoVN19/USA/WIN10/2020|EPI_ISL_417204|2020N03N21	0.0048745	-0.00172391	-0.00350685	-0.000576691	-5.46014e-05	0.00116779	-0.000106104	3.20426e-05	9.90193e-05	-2.69486e-05	3.05045e-05	-5.78496e-05	2.26106e-05	-6.68439e-05	-0.00012787	-0.000463714	0.0001768	-4.57962e-05	-1.55507e-05	-4.77817e-05	7.72525e-06	0.000104043	-8.67738e-06	1.13393e-05	5.09303e-06	-6.68499e-06	2.80021e-06	2.9201e-05	1.91809e-05	1.58824e-05	-2.31083e-05	-2.17919e-05	1.55157e-05	-1.2201e-05	2.10056e-05	-0.000270098	7.67319e-05	1.1719e-05	1.65255e-05	3.78728e-05
544	>hCoVN19/Australia/VIC170/2020|EPI_ISL_419867|2020N03N18	0.00371365	-0.000738713	0.00207695	0.000591656	0.000117503	0.00128352	2.32247e-05	8.72571e-06	-4.1062e-05	0.00138246	3.95306e-05	2.67302e-05	5.55703e-05	0.00137819	0.00234552	-0.00133425	0.000401896	0.000547179	0.000501351	0.0013656	1.4872e-05	-5.91228e-07	0.000239174	3.27526e-06	-8.45058e-05	-2.24742e-05	-3.75108e-07	5.46195e-05	2.38061e-05	-1.30364e-05	7.20781e-05	-6.54226e-05	6.47242e-05	-1.90627e-05	-0.000130916	-5.26621e-05	-6.10733e-05	-3.73284e-05	4.47396e-05	2.98463e-05
545	>hCoVN19/Australia/VIC169/2020|EPI_ISL_419866|2020N03N18	-0.00206059	0.00600264	-0.00120912	0.00218867	0.000796373	0.00125129	-7.11538e-05	0.00020095	-2.31846e-05	4.15498e-06	0.000195955	-2.29058e-05	2.40797e-05	-1.74346e-05	-2.07084e-05	2.72693e-05	6.5005e-05	5.84996e-05	-0.000123079	-7.37496e-06	-0.000137976	6.30324e-06	0.000300727	-6.43882e-05	2.1837e-05	0.000526805	0.000568058	-0.000147037	5.92248e-06	-8.46306e-05	5.58424e-05	0.000105307	-2.35219e-05	-0.000660225	-6.03371e-05	9.64618e-05	0.000372067	-0.000678278	0.000143871	-0.000275446
546	>hCoVN19/USA/WIN08/2020|EPI_ISL_417202|2020N03N21	0.00360344	-0.00070501	0.00166697	0.00048016	0.000114692	0.00125198	2.95138e-05	8.4167e-06	-4.12686e-05	0.000136633	-1.96654e-05	1.76653e-05	1.47113e-05	4.03103e-05	0.000160124	0.000117314	-6.53253e-05	-0.000274854	-0.000112831	-0.000713672	-0.000111857	9.45109e-06	-4.00449e-05	1.97135e-06	0.000133891	-1.63752e-05	-1.79691e-05	-3.44039e-05	-3.56742e-06	2.34589e-05	-0.000191289	0.000217072	-0.000209014	2.61458e-05	5.03558e-05	3.20259e-05	5.16631e-05	5.67978e-05	-2.52751e-05	-0.00014821
547	>hCoVN19/Australia/VIC168/2020|EPI_ISL_419865|2020N03N18	0.00487898	-0.00172761	-0.00352625	-0.000580184	-5.48119e-05	0.0011371	-0.000106334	3.21569e-05	0.000101417	-2.79774e-05	2.99049e-05	-5.08747e-05	2.08703e-05	-6.7342e-05	-0.000129305	-0.000478442	0.000182406	-4.74375e-05	-1.70615e-05	-5.2693e-05	1.33997e-05	0.000108282	-9.37729e-06	1.24688e-05	7.45256e-06	-7.01501e-06	-2.80347e-06	4.70418e-05	2.24355e-05	1.14725e-05	-2.335e-05	-3.2856e-05	2.04434e-05	2.56001e-05	2.38805e-05	-0.000304248	0.000101185	4.04578e-06	5.52998e-05	3.10247e-05
548	>hCoVN19/USA/WIN09/2020|EPI_ISL_417203|2020N03N21	-0.00711451	-0.0036297	-0.000268029	0.00101003	-0.000532193	0.00117365	-0.000100191	8.82685e-05	-2.60217e-06	2.61752e-07	3.43717e-05	-0.000106618	0.000141896	-9.86264e-05	6.43977e-05	-6.05071e-06	1.12514e-05	6.10402e-06	-0.000185527	3.11188e-05	-3.76709e-05	5.07694e-06	-1.83968e-05	1.06584e-06	-1.76305e-06	0.000402501	-0.000379399	0.000110724	-1.24829e-05	1.80351e-05	-7.23085e-06	1.7795e-05	-8.84358e-06	-2.66366e-05	2.87077e-06	1.39426e-06	-2.0938e-05	5.21155e-06	6.95443e-06	-1.65219e-05
549	>hCoVN19/Australia/VIC167/2020|EPI_ISL_419864|2020N03N18	0.0048788	-0.00172493	-0.00351979	-0.00057967	-5.55249e-05	0.00114922	-0.00011504	3.89845e-05	0.000101243	-2.59137e-05	2.99301e-05	-4.91252e-05	2.17046e-05	-5.51434e-05	-0.000138673	-0.000478549	0.000170494	-4.46285e-05	-2.74563e-05	-6.03456e-05	3.25334e-06	0.000107607	2.95033e-06	1.27301e-05	6.41111e-06	-1.86477e-05	-1.25397e-05	2.1717e-05	2.25665e-05	5.01899e-06	-3.28716e-05	-1.60255e-05	9.31236e-06	-4.25296e-05	2.00911e-05	-0.000278072	0.000104082	-3.88216e-05	1.86077e-05	1.78877e-05
550	>hCoVN19/Australia/VIC172/2020|EPI_ISL_419869|2020N03N18	-0.00215067	0.00666529	-0.00160386	0.00330622	0.00143318	0.00123448	-0.00037615	0.000784542	0.000132861	0.000115701	-0.00385884	-0.00186705	0.00018383	0.000126239	-6.51282e-05	-6.25517e-05	-1.07227e-05	-0.00015541	0.000264145	3.15633e-05	6.26106e-05	7.2971e-06	-0.00028896	-5.45845e-06	-5.71633e-06	-0.000209735	-0.000196265	0.000146777	-1.2225e-05	-0.000462709	-3.72258e-06	-2.55238e-05	-5.51219e-06	0.000337226	2.65215e-05	-3.32288e-05	-0.000122569	0.000200653	-6.29707e-05	8.2906e-05
551	>hCoVN19/Australia/VIC171/2020|EPI_ISL_419868|2020N03N18	-0.00215079	0.00666994	-0.00160487	0.00331584	0.00143833	0.00118708	-0.000376422	0.000788495	0.000131615	0.0001158	-0.00389153	-0.00187216	0.000182525	0.000131329	-6.31975e-05	-6.27387e-05	-1.33634e-05	-0.000159514	0.000261534	1.27812e-05	6.46992e-05	6.16782e-06	-0.000272125	-3.5247e-06	2.46801e-05	-0.00022374	-0.000158234	0.000390027	-3.08849e-05	-0.000459442	2.44547e-05	-4.58236e-05	1.58222e-05	0.000326426	2.21706e-05	-3.73373e-05	-0.000134718	0.000191779	-8.72421e-05	9.96955e-05
552	>hCoVN19/Netherlands/NA_35/2020|EPI_ISL_415492|2020N03N10	-0.000441058	0.00550151	-0.00115942	0.00386021	0.00166723	0.00128495	0.000131052	0.00053088	-5.51279e-05	-3.42718e-05	0.00229575	0.000823707	-7.71837e-05	-0.000790731	0.000553884	1.97884e-05	-7.16031e-05	-0.000390596	0.000469967	-0.000224658	4.02751e-05	8.28181e-06	8.73604e-05	7.44956e-06	4.32271e-05	-1.96767e-05	6.52352e-06	-3.76668e-05	-2.24096e-05	-2.77468e-05	-0.000156517	0.000115401	-6.65567e-05	-0.00108371	5.59013e-05	-7.6618e-05	-0.000238444	0.000681427	-1.133e-06	0.000169156
553	>hCoVN19/Netherlands/NA_34/2020|EPI_ISL_415491|2020N03N07	-0.00212866	0.00649088	-0.00149914	0.00300649	0.00124696	0.00126336	-0.000201195	0.000536786	-6.75836e-05	-5.46e-05	0.00221016	0.000817408	-6.00792e-05	-0.000486356	0.000279275	-2.37301e-05	-8.39667e-05	-0.000168443	0.000285576	1.4708e-05	6.01579e-05	5.0477e-06	-0.00016683	9.9783e-06	-3.41188e-07	-5.89481e-05	-4.49747e-05	6.60382e-06	-9.79465e-06	2.43478e-07	-7.80696e-06	6.79877e-05	-6.60542e-06	-0.000882915	-2.44674e-05	1.0995e-05	9.98218e-06	0.000583368	-2.02711e-05	0.000247073
554	>hCoVN19/Australia/VIC155/2020|EPI_ISL_419852|2020N03N17	0.00488338	-0.00173136	-0.00354588	-0.000585125	-5.55617e-05	0.00116773	-0.000108339	3.25381e-05	0.000104451	-2.82694e-05	3.00074e-05	-5.57554e-05	2.22408e-05	-6.98982e-05	-0.000133798	-0.000492218	0.000187698	-4.89633e-05	-1.68957e-05	-5.25863e-05	1.11099e-05	0.000113352	-8.91691e-06	1.18587e-05	5.21695e-06	-7.70319e-06	2.11601e-06	3.0478e-05	2.32154e-05	1.45403e-05	-2.85017e-05	-2.64386e-05	1.80269e-05	-1.34582e-05	2.50852e-05	-0.000328991	9.89508e-05	1.35306e-05	1.73513e-05	4.92355e-05
555	>hCoVN19/Australia/VIC154/2020|EPI_ISL_419851|2020N03N17	0.00371935	-0.00075939	0.00207384	0.0006591	0.000170202	0.00129674	0.000114493	-9.69895e-06	-0.00127772	0.000930401	-0.000575472	0.00106588	-0.000198851	-0.00158878	-0.00152178	-0.000222751	0.000217599	-0.000196963	-0.000117399	0.000878226	3.64032e-05	2.49153e-06	2.27311e-05	-7.55824e-06	-1.10617e-05	2.88862e-05	4.39174e-05	2.59508e-05	-8.78051e-06	4.61451e-05	-3.97361e-05	3.15044e-05	-2.85041e-05	2.65179e-05	2.46119e-05	8.52607e-06	5.03515e-06	0.000110755	-0.000111305	-0.000108766
556	>hCoVN19/Netherlands/NA_7/2020|EPI_ISL_415496|2020N03N09	0.00375408	-0.000777328	0.00221531	0.000743335	0.000208061	0.00119058	0.000173593	-2.29105e-05	0.00146006	-0.00243949	0.000430354	-0.000957623	0.000159996	-7.36184e-05	-0.00072795	-0.000317158	0.000105535	0.000384193	7.15177e-05	0.000762878	0.00030084	6.68979e-06	7.90547e-05	1.30811e-05	-6.78014e-05	-3.22554e-05	-3.20774e-05	9.44037e-05	-7.93222e-05	-1.92255e-05	-6.39996e-06	-0.000185418	0.000149107	7.15103e-05	-0.000125798	0.00013562	0.000529947	6.80853e-05	-6.85375e-06	0.000152725
557	>hCoVN19/Australia/VIC153/2020|EPI_ISL_419850|2020N03N17	0.00360481	-0.000704434	0.00165107	0.000475235	0.000112994	0.00125155	1.98846e-05	1.55889e-05	-3.99243e-05	0.00013578	-1.80977e-05	2.1233e-05	1.49972e-05	5.08143e-05	0.000146342	0.000102511	-7.09217e-05	-0.000267477	-0.000121551	-0.000707069	-0.000115755	1.23741e-05	-2.78483e-05	3.26772e-06	0.000130361	-2.74492e-05	-3.13751e-05	-3.74024e-05	-1.43636e-06	1.52138e-05	-0.0001903	0.000212987	-0.000204894	-4.49945e-06	4.68763e-05	2.53765e-05	6.97365e-05	7.33368e-06	-1.96432e-05	-0.000159331
558	>hCoVN19/Netherlands/NA_6/2020|EPI_ISL_415495|2020N03N10	-0.00153226	0.00262808	0.000796399	-0.0029237	-0.00195973	0.00102303	-0.00336218	0.000323098	0.000176668	-0.000357562	-5.22204e-05	-0.000639783	-7.52439e-05	-0.0023845	0.00146521	7.67808e-05	7.90039e-05	-0.000295851	0.000421527	-8.73042e-05	0.000684997	1.62076e-05	0.000567864	4.45102e-06	-1.08801e-05	7.57256e-06	1.93256e-05	-5.77222e-06	-0.000237501	6.77326e-06	1.47445e-05	-2.62443e-05	2.19751e-05	1.34576e-05	0.000158457	2.25272e-05	2.69077e-05	-5.81325e-05	5.27115e-05	1.5839e-05
559	>hCoVN19/Netherlands/NA_9/2020|EPI_ISL_415498|2020N03N09	0.00376786	-0.000785937	0.00226951	0.000770514	0.000216712	0.00118642	0.000187343	-2.56501e-05	0.00161317	-0.0027084	0.000473003	-0.00105357	0.000175261	-8.11692e-05	-0.000821475	-0.000365451	0.000121255	0.000458991	8.27228e-05	0.000923372	0.000381833	7.46862e-06	0.000100533	1.34915e-05	-9.71871e-05	-6.59241e-05	-4.37652e-05	0.000103378	-0.000108969	1.24055e-05	0.000312713	-2.20785e-05	8.51839e-05	9.47445e-05	-0.000165431	0.000220549	0.00071109	9.36232e-05	-8.75973e-06	0.000220069
560	>hCoVN19/Australia/VIC159/2020|EPI_ISL_419856|2020N03N18	-0.00719448	-0.00373261	-0.00029043	0.00111634	-0.000603395	0.00116509	-0.00011679	0.00010831	-2.63959e-05	-1.69741e-05	3.71004e-05	-0.000122169	0.000201565	-0.00013352	0.00011354	-1.78698e-05	1.86955e-05	1.19912e-05	-0.000411838	5.84005e-05	-4.45715e-05	5.26548e-06	-7.17047e-05	-4.27444e-05	3.77127e-05	-0.00240232	0.00212689	-0.000462957	1.13771e-05	3.7279e-05	-2.82075e-06	-2.19474e-05	1.24845e-05	-1.16182e-05	5.51423e-06	-2.29486e-05	-3.41033e-05	-6.94979e-06	-4.36063e-05	9.79567e-07
561	>hCoVN19/Netherlands/NA_8/2020|EPI_ISL_415497|2020N03N09	0.0037615	-0.000780949	0.00224235	0.000755763	0.000212406	0.00118667	0.000178537	-2.41465e-05	0.00153555	-0.0025586	0.000456537	-0.00101668	0.000168237	-8.61161e-05	-0.000773134	-0.000337913	0.000113711	0.000413449	8.95951e-05	0.000844273	0.000221606	5.4378e-06	6.45025e-05	1.32413e-05	-7.59778e-05	-3.66556e-05	-3.6365e-05	0.000112645	-2.05515e-05	-2.32047e-05	-8.7891e-06	-0.000216975	0.000173612	8.47433e-05	-0.000179623	0.000162559	0.000641129	9.27018e-05	-1.91761e-05	0.000183053
562	>hCoVN19/Australia/VIC158/2020|EPI_ISL_419855|2020N03N18	0.00487425	-0.00173209	-0.00351763	-0.000573146	-5.7783e-05	0.00116817	-0.000107233	3.29779e-05	0.000100927	-2.63222e-05	2.97911e-05	-5.62542e-05	2.40617e-05	-6.85364e-05	-0.000126882	-0.000471126	0.000179666	-4.95885e-05	-2.16597e-05	-5.79918e-05	7.37507e-06	0.000107015	-9.99127e-06	1.37421e-05	7.7287e-06	6.64046e-06	-1.06193e-05	3.11244e-05	2.04792e-05	1.54109e-05	-3.03906e-05	-1.69433e-05	1.03199e-05	-1.23371e-05	2.37059e-05	-0.000285759	8.51476e-05	1.43239e-05	1.5143e-05	3.58673e-05
563	>hCoVN19/Australia/VIC157/2020|EPI_ISL_419854|2020N03N17	0.00371953	-0.000761401	0.00207929	0.000655643	0.000179379	0.00129742	0.000113989	-1.12841e-05	-0.00129592	0.000943929	-0.000584341	0.00108498	-0.000201999	-0.00160886	-0.0015574	-0.000230706	0.000214769	-0.000213764	-9.13507e-05	0.000911647	4.04242e-05	2.43799e-06	3.4367e-05	-6.11433e-06	-1.51163e-05	1.71062e-05	2.86873e-05	3.24715e-05	-9.41652e-06	2.77741e-05	-3.7832e-05	2.86656e-05	-2.63048e-05	2.22822e-05	2.52377e-05	8.82096e-06	6.17079e-06	0.000106401	-0.000115203	-0.000121479
564	>hCoVN19/Netherlands/NoordBrabant_41/2020|EPI_ISL_415499|2020	0.00361001	-0.000708047	0.00168566	0.000487816	0.000117124	0.00125173	3.13517e-05	8.16571e-06	-4.19551e-05	0.000143029	-2.2696e-05	2.38762e-05	1.38788e-05	4.32337e-05	0.000169932	0.00012481	-6.96623e-05	-0.000295425	-0.000121957	-0.00077405	-0.000119166	9.84005e-06	-4.39966e-05	1.97444e-06	0.000151366	-2.20349e-05	-1.76092e-05	-4.38295e-05	-2.74318e-06	2.32852e-05	-0.000225729	0.000254915	-0.000246747	3.23241e-05	6.03191e-05	4.00475e-05	6.76189e-05	6.91785e-05	-3.51912e-05	-0.000182802
565	>hCoVN19/Australia/VIC156/2020|EPI_ISL_419853|2020N03N17	0.00360126	-0.000704005	0.00166084	0.000477675	0.000113903	0.00125129	2.89473e-05	8.48573e-06	-4.10263e-05	0.00013463	-1.87667e-05	1.58489e-05	1.49426e-05	3.94145e-05	0.000157116	0.000115014	-6.39989e-05	-0.000268645	-0.000110141	-0.000695651	-0.000109634	9.32584e-06	-3.89026e-05	1.93809e-06	0.000128979	-1.58629e-05	-1.71073e-05	-3.2092e-05	-3.7615e-06	2.34347e-05	-0.000182064	0.00020692	-0.000198942	2.45323e-05	4.77619e-05	2.99814e-05	4.76758e-05	5.36593e-05	-2.29788e-05	-0.000139542
566	>hCoVN19/Australia/VIC162/2020|EPI_ISL_419859|2020N03N18	-0.00719487	-0.00372819	-0.000286604	0.00111362	-0.000601745	0.00116497	-0.000116344	0.000107771	-2.70988e-05	-1.77358e-05	3.77774e-05	-0.000123414	0.000200412	-0.000132662	0.000111589	-1.54715e-05	1.80039e-05	1.55011e-05	-0.000405217	6.82122e-05	-4.36794e-05	3.86935e-06	-6.99272e-05	-4.70541e-05	3.41326e-05	-0.00235393	0.00208454	-0.000451392	9.96503e-06	3.75468e-05	4.20156e-06	-2.72932e-05	1.84441e-05	-1.2812e-05	3.21401e-06	-1.62615e-05	-3.94279e-05	-9.59369e-06	-3.98474e-05	5.02071e-06
567	>hCoVN19/Australia/VIC160/2020|EPI_ISL_419857|2020N03N18	-0.00719487	-0.00372819	-0.000286604	0.00111362	-0.000601745	0.00116497	-0.000116344	0.000107771	-2.70988e-05	-1.77358e-05	3.77774e-05	-0.000123414	0.000200412	-0.000132662	0.000111589	-1.54715e-05	1.80039e-05	1.55011e-05	-0.000405217	6.82122e-05	-4.36794e-05	3.86935e-06	-6.99272e-05	-4.70541e-05	3.41326e-05	-0.00235393	0.00208454	-0.000451392	9.96503e-06	3.75468e-05	4.20156e-06	-2.72932e-05	1.84441e-05	-1.2812e-05	3.21401e-06	-1.62615e-05	-3.94279e-05	-9.59369e-06	-3.98474e-05	5.02071e-06
568	>hCoVN19/Australia/VIC185/2020|EPI_ISL_419881|2020N03N19	0.00487302	-0.00172268	-0.00350042	-0.000575285	-5.44413e-05	0.00116543	-0.000105663	3.19089e-05	9.82353e-05	-2.67419e-05	3.0423e-05	-5.77939e-05	2.25488e-05	-6.63613e-05	-0.000126833	-0.000459245	0.000175033	-4.52897e-05	-1.53509e-05	-4.71139e-05	7.41979e-06	0.000102607	-8.55611e-06	1.11357e-05	5.01561e-06	-6.58207e-06	2.78866e-06	2.88493e-05	1.8684e-05	1.57859e-05	-2.24592e-05	-2.11946e-05	1.51276e-05	-1.19702e-05	2.04393e-05	-0.000262293	7.41613e-05	1.14214e-05	1.61989e-05	3.65383e-05
569	>hCoVN19/Australia/VIC184/2020|EPI_ISL_419880|2020N03N19	0.00487598	-0.00172515	-0.00351328	-0.000578069	-5.47449e-05	0.0011678	-0.000106477	3.2139e-05	9.9874e-05	-2.71451e-05	3.04254e-05	-5.74981e-05	2.25549e-05	-6.72479e-05	-0.000128804	-0.000467882	0.000178439	-4.6216e-05	-1.57515e-05	-4.83929e-05	8.22771e-06	0.000105438	-8.77697e-06	1.24724e-05	5.14788e-06	-6.73102e-06	2.82373e-06	2.92994e-05	1.98059e-05	1.57431e-05	-2.38857e-05	-2.23831e-05	1.58499e-05	-1.23564e-05	2.15604e-05	-0.00027794	7.96451e-05	1.1948e-05	1.66529e-05	3.92597e-05
570	>hCoVN19/England/20104003002/2020|EPI_ISL_417222|2020N03N04	0.00360126	-0.000704005	0.00166084	0.000477675	0.000113903	0.00125129	2.89473e-05	8.48573e-06	-4.10263e-05	0.00013463	-1.87667e-05	1.58489e-05	1.49426e-05	3.94145e-05	0.000157116	0.000115014	-6.39989e-05	-0.000268645	-0.000110141	-0.000695651	-0.000109634	9.32584e-06	-3.89026e-05	1.93809e-06	0.000128979	-1.58629e-05	-1.71073e-05	-3.2092e-05	-3.7615e-06	2.34347e-05	-0.000182064	0.00020692	-0.000198942	2.45323e-05	4.77619e-05	2.99814e-05	4.76758e-05	5.36593e-05	-2.29788e-05	-0.000139542
571	>hCoVN19/Australia/VIC189/2020|EPI_ISL_419885|2020N03N19	-0.00719923	-0.00373354	-0.000287615	0.00111929	-0.000605524	0.0011626	-0.000117113	0.00010874	-2.7063e-05	-1.80097e-05	3.75917e-05	-0.000123358	0.000202994	-0.000134539	0.000113868	-1.56835e-05	1.83174e-05	1.60296e-05	-0.000414973	6.97134e-05	-4.38951e-05	3.80654e-06	-7.20124e-05	-4.89045e-05	3.53502e-05	-0.00244756	0.002168	-0.000471244	1.08278e-05	3.79609e-05	3.98855e-06	-2.89128e-05	1.93565e-05	-1.30567e-05	3.27406e-06	-1.68476e-05	-4.03321e-05	-1.05741e-05	-4.34276e-05	5.8483e-06
572	>hCoVN19/Australia/VIC188/2020|EPI_ISL_419884|2020N03N19	-0.00176062	0.00414008	-9.33577e-05	-0.000957715	-0.00203812	0.00121517	0.00185079	-0.00114024	-4.35517e-05	-1.10817e-05	0.00011772	-1.45656e-05	7.34576e-05	0.000689683	-0.000245598	0.00262664	0.00663604	0.00019656	-0.000463587	-0.000105677	-0.000532728	1.00336e-05	0.00189045	0.000200947	-0.000134161	-0.00169975	-0.00181054	0.000156438	-3.63409e-05	-0.000239205	-7.83369e-05	-1.15404e-06	-3.00247e-05	-0.00032648	4.49817e-05	-0.00014674	-2.87375e-05	-8.31481e-05	5.27253e-05	-5.91421e-05
573	>hCoVN19/Australia/VIC187/2020|EPI_ISL_419883|2020N03N19	-0.00214808	0.00664612	-0.00159222	0.00327312	0.00141472	0.00124545	-0.000369867	0.000768154	0.000128127	0.000112313	-0.00374026	-0.00181522	0.000179626	0.000121277	-6.38041e-05	-6.03859e-05	-1.01288e-05	-0.000148542	0.000252074	3.11258e-05	5.67224e-05	7.35615e-06	-0.000272481	-4.98122e-06	-6.17377e-06	-0.000193498	-0.000182038	0.000128571	-1.1556e-05	-0.000418819	-3.6274e-06	-2.15167e-05	-5.93726e-06	0.000303407	2.41916e-05	-3.01969e-05	-0.000111705	0.000177932	-5.14032e-05	7.05516e-05
574	>hCoVN19/Australia/VIC186/2020|EPI_ISL_419882|2020N03N19	-0.00214808	0.00664612	-0.00159222	0.00327312	0.00141472	0.00124545	-0.000369867	0.000768154	0.000128127	0.000112313	-0.00374026	-0.00181522	0.000179626	0.000121277	-6.38041e-05	-6.03859e-05	-1.01288e-05	-0.000148542	0.000252074	3.11258e-05	5.67224e-05	7.35615e-06	-0.000272481	-4.98122e-06	-6.17377e-06	-0.000193498	-0.000182038	0.000128571	-1.1556e-05	-0.000418819	-3.6274e-06	-2.15167e-05	-5.93726e-06	0.000303407	2.41916e-05	-3.01969e-05	-0.000111705	0.000177932	-5.14032e-05	7.05516e-05
575	>hCoVN19/England/20104004902/2020|EPI_ISL_417226|2020N03N02	0.00361893	-0.000712234	0.00171339	0.000500019	0.000121319	0.00123047	3.29564e-05	7.98989e-06	7.02915e-07	0.000363056	0.000105286	-0.00024004	5.12243e-05	2.26055e-05	5.14426e-05	0.000167027	-8.43433e-05	-0.000314393	-0.000166532	-0.000877401	0.000106697	1.15613e-05	2.5073e-06	-1.41455e-05	0.000179503	-2.26422e-05	-2.6779e-05	-3.30105e-05	0.000423839	6.70996e-05	-0.000296667	0.000329931	-0.00031598	1.69308e-05	-4.32494e-05	3.31593e-05	0.000103092	0.000175684	-0.00010516	-0.000245483
576	>hCoVN19/Australia/VIC193/2020|EPI_ISL_419889|2020N03N19	-0.00153352	0.00265501	0.00080341	-0.00297658	-0.00202211	0.000805179	-0.00355125	0.000366894	-0.000708106	-0.000725844	9.33386e-06	-0.00109066	-3.02508e-05	-0.00248921	0.00169687	-4.73193e-06	0.000117165	-0.000340708	0.000494329	-0.00013971	0.000801553	1.57738e-05	0.000738819	4.14026e-05	8.17984e-06	-1.85694e-05	0.000144714	0.000297405	-0.000328499	-4.95097e-06	9.99143e-06	-1.26119e-05	2.43601e-05	1.81839e-05	0.000231345	1.99048e-05	3.45974e-05	-8.04683e-05	0.000154846	1.54943e-05
577	>hCoVN19/England/20104007503/2020|EPI_ISL_417227|2020N03N03	0.00360126	-0.000704005	0.00166084	0.000477675	0.000113903	0.00125129	2.89473e-05	8.48573e-06	-4.10263e-05	0.00013463	-1.87667e-05	1.58489e-05	1.49426e-05	3.94145e-05	0.000157116	0.000115014	-6.39989e-05	-0.000268645	-0.000110141	-0.000695651	-0.000109634	9.32584e-06	-3.89026e-05	1.93809e-06	0.000128979	-1.58629e-05	-1.71073e-05	-3.2092e-05	-3.7615e-06	2.34347e-05	-0.000182064	0.00020692	-0.000198942	2.45323e-05	4.77619e-05	2.99814e-05	4.76758e-05	5.36593e-05	-2.29788e-05	-0.000139542
578	>hCoVN19/Australia/VIC192/2020|EPI_ISL_419888|2020N03N19	0.00364557	-0.000727941	0.0018	0.000541098	0.000130022	0.00125322	5.21012e-05	5.78786e-06	-0.000260808	0.000104151	-9.30139e-06	-3.57857e-05	2.45072e-05	9.73657e-05	0.000288829	0.000164366	-9.96907e-05	-0.000547272	-0.000214161	-0.00158553	-0.000229697	1.583e-05	-0.000102806	0.000124566	0.000866081	1.71228e-05	-0.000213731	-0.000737061	8.07292e-05	-0.000168199	0.0020296	-0.00190897	0.00118519	-0.000208636	-0.000160501	-0.000116923	-0.000213256	-9.30537e-05	6.61018e-05	0.000262082
579	>hCoVN19/Australia/VIC191/2020|EPI_ISL_419887|2020N03N19	0.00360457	-0.000705537	0.00167079	0.000481677	0.000115095	0.00125246	2.97665e-05	8.38415e-06	-4.13893e-05	0.00014673	-1.96706e-05	1.86368e-05	1.49121e-05	5.15178e-05	0.000180152	0.000104812	-6.14295e-05	-0.0002686	-0.000107099	-0.00069705	-0.000111301	9.3786e-06	-3.65471e-05	2.00092e-06	0.000132356	-1.67463e-05	-1.80658e-05	-3.38243e-05	-2.92859e-06	2.26904e-05	-0.000189927	0.000215591	-0.000207636	2.58631e-05	4.69615e-05	3.0779e-05	5.05849e-05	5.56347e-05	-2.43632e-05	-0.000147297
580	>hCoVN19/Australia/VIC190/2020|EPI_ISL_419886|2020N03N19	0.00360126	-0.000704005	0.00166084	0.000477675	0.000113903	0.00125129	2.89473e-05	8.48573e-06	-4.10263e-05	0.00013463	-1.87667e-05	1.58489e-05	1.49426e-05	3.94145e-05	0.000157116	0.000115014	-6.39989e-05	-0.000268645	-0.000110141	-0.000695651	-0.000109634	9.32584e-06	-3.89026e-05	1.93809e-06	0.000128979	-1.58629e-05	-1.71073e-05	-3.2092e-05	-3.7615e-06	2.34347e-05	-0.000182064	0.00020692	-0.000198942	2.45323e-05	4.77619e-05	2.99814e-05	4.76758e-05	5.36593e-05	-2.29788e-05	-0.000139542
581	>hCoVN19/England/20104008402/2020|EPI_ISL_417228|2020N03N03	0.0038068	-0.000794769	0.00216623	0.000789056	0.000246616	-0.00134227	5.10322e-05	3.11436e-06	0.00240203	0.0113538	0.00678912	-0.0137514	0.00191984	-0.000927822	-0.00567737	0.00120344	-0.000328775	0.000217269	-0.000966885	-0.000614873	0.00483321	3.60353e-05	0.000766918	-7.37869e-05	-2.0798e-06	3.58606e-06	9.54052e-06	1.30916e-05	-0.00053717	3.75636e-05	0.000172305	-0.000273236	0.000307624	-6.26102e-05	0.00751799	0.00260154	0.00214803	0.00214415	-0.00177665	-0.0017911
582	>hCoVN19/Taiwan/CGMHNCGUN01/2020|EPI_ISL_411915|2020N01N25	-0.00146865	0.00235877	0.000587611	-0.00190975	-0.00106017	0.0011653	-0.000969579	7.10392e-05	-7.00477e-05	4.18554e-05	7.05419e-05	0.000147192	4.70319e-05	0.000824753	-0.000612778	-5.82024e-05	-7.77568e-05	0.000353222	-0.000609749	9.30689e-06	3.84705e-06	2.81281e-06	-0.000875112	1.09118e-05	1.54068e-05	-6.97145e-05	-0.000102977	7.90357e-05	1.48964e-05	1.63645e-05	-3.21378e-06	-6.82882e-06	6.48036e-06	-1.61675e-05	7.46172e-07	-8.64585e-06	-8.98651e-05	3.88605e-05	-4.92083e-05	3.72792e-05
583	>hCoVN19/Australia/VIC173/2020|EPI_ISL_419870|2020N03N18	-0.007086	-0.00360012	-0.000264437	0.000979761	-0.000511533	0.00117335	-9.53754e-05	8.34314e-05	8.76475e-06	-2.17367e-05	3.84014e-05	-0.000113957	0.000131949	-9.20669e-05	4.81444e-05	-1.4021e-05	1.36128e-05	1.31195e-05	-0.000161334	4.00726e-05	-2.93858e-05	6.4463e-06	-1.43912e-05	1.46145e-06	-3.31098e-06	0.000293874	-0.000277862	8.87676e-05	-1.34947e-05	2.01054e-05	1.33497e-05	1.58952e-05	-4.52394e-06	-1.42414e-05	-2.94657e-06	2.6763e-07	8.12051e-06	1.37109e-05	8.3046e-06	4.34379e-06
584	>hCoVN19/Australia/VIC177/2020|EPI_ISL_419874|2020N03N18	-0.00720429	-0.00374023	-0.00028758	0.00113127	-0.00060891	0.000921959	-0.00011271	0.000109444	-9.29156e-05	-4.75279e-05	3.66473e-05	-0.000116071	0.000199799	-0.000119039	0.000128463	-2.31567e-05	1.91173e-05	1.9592e-05	-0.000433407	5.68076e-05	-2.81324e-05	2.95313e-07	-6.42783e-05	-4.81138e-05	4.7164e-05	-0.00257815	0.00229807	-0.000408103	1.27836e-05	2.09499e-05	5.17131e-06	-4.30944e-05	2.75564e-05	2.11984e-06	4.88045e-07	-1.21361e-05	-1.02619e-05	3.60053e-06	2.05428e-05	-3.13304e-06
585	>hCoVN19/Australia/VIC176/2020|EPI_ISL_419873|2020N03N18	-0.00207505	0.00610406	-0.00126259	0.00232416	0.000861361	0.00125706	-7.52797e-05	0.000226244	-2.30044e-05	5.02055e-06	0.000229698	-5.18201e-06	2.24516e-05	-2.13589e-05	-2.04872e-05	3.4421e-05	8.12076e-05	8.54137e-05	-0.000175102	-1.3308e-05	-0.000192315	7.09097e-06	0.000483245	-0.000122258	3.90959e-05	0.00104549	0.00112871	-0.000329833	2.21282e-05	-0.000243101	0.000136953	0.000281201	-6.64313e-05	-0.00199014	-0.000231161	0.000414326	0.00172627	-0.00435707	0.000915127	-0.00187647
586	>hCoVN19/Australia/VIC175/2020|EPI_ISL_419872|2020N03N18	0.00487964	-0.00172813	-0.00352954	-0.000580687	-5.47918e-05	0.00111646	-0.000105765	3.18526e-05	0.000103921	-2.77515e-05	2.82736e-05	-4.66831e-05	1.97482e-05	-6.74188e-05	-0.000129416	-0.000480247	0.000183629	-4.72579e-05	-1.69813e-05	-5.23293e-05	1.54842e-05	0.000108727	-1.06846e-05	1.22612e-05	5.08335e-06	-6.1798e-06	-5.8044e-06	2.87165e-05	2.48824e-05	7.8129e-06	-2.61714e-05	-3.268e-05	1.93841e-05	2.79854e-05	2.38988e-05	-0.000307633	0.000106	3.74208e-06	5.36959e-05	3.22954e-05
587	>hCoVN19/Australia/VIC174/2020|EPI_ISL_419871|2020N03N18	0.00360126	-0.000704005	0.00166084	0.000477675	0.000113903	0.00125129	2.89473e-05	8.48573e-06	-4.10263e-05	0.00013463	-1.87667e-05	1.58489e-05	1.49426e-05	3.94145e-05	0.000157116	0.000115014	-6.39989e-05	-0.000268645	-0.000110141	-0.000695651	-0.000109634	9.32584e-06	-3.89026e-05	1.93809e-06	0.000128979	-1.58629e-05	-1.71073e-05	-3.2092e-05	-3.7615e-06	2.34347e-05	-0.000182064	0.00020692	-0.000198942	2.45323e-05	4.77619e-05	2.99814e-05	4.76758e-05	5.36593e-05	-2.29788e-05	-0.000139542
588	>hCoVN19/Australia/VIC181/2020|EPI_ISL_419878|2020N03N19	-0.00176119	0.00413538	-8.68414e-05	-0.000951659	-0.00202534	0.00120116	0.00183303	-0.00112781	-4.26565e-05	-1.04334e-05	0.000115963	-1.32511e-05	7.20797e-05	0.000679897	-0.000240527	0.00258093	0.0065026	0.000193045	-0.000453696	-0.000103178	-0.000518622	8.33096e-06	0.00183398	0.000192912	-0.000128864	-0.00163413	-0.00173981	0.00015238	-3.5161e-05	-0.000229442	-7.36923e-05	-1.86269e-06	-2.83787e-05	-0.000306009	4.19321e-05	-0.000130914	-2.64631e-05	-6.61606e-05	8.94923e-05	-6.56587e-05
589	>hCoVN19/Australia/VIC180/2020|EPI_ISL_419877|2020N03N19	-0.00147014	0.00235738	0.000591403	-0.00191068	-0.00106478	0.00116562	-0.000974013	7.1592e-05	-7.04453e-05	4.33071e-05	7.01844e-05	0.000150182	4.78167e-05	0.000831638	-0.000615497	-5.73685e-05	-7.97607e-05	0.000353647	-0.000621172	-3.02034e-06	2.5857e-06	2.88353e-06	-0.000888448	1.05292e-05	2.1516e-05	-6.68562e-05	-0.000108558	0.000101082	1.37078e-05	1.7892e-05	-8.6837e-06	-3.45771e-08	-2.43553e-07	-1.80906e-05	2.79192e-06	-8.67665e-06	-8.91859e-05	4.24545e-05	-5.45194e-05	3.08003e-05
590	>hCoVN19/England/20102068502/2020|EPI_ISL_417213|2020N03N01	-0.00215026	0.00669362	-0.00160675	0.00336543	0.00146362	0.000881933	-0.000383841	0.000805807	0.000197117	0.000150082	-0.00402095	-0.00201222	0.000188349	0.00010594	-9.91521e-05	-6.0567e-05	-1.02532e-05	-0.000167553	0.000309025	5.19996e-05	-0.000130589	-3.50023e-07	-0.000368552	-5.17468e-06	-7.87591e-05	-0.000239886	-0.000239977	0.000107345	-0.000157316	-0.000559695	8.8227e-06	1.59433e-05	-4.55953e-05	0.000422196	-0.000264449	-5.19403e-05	-0.000114528	0.000292437	-0.000151061	8.70609e-05
591	>hCoVN19/Australia/VIC178/2020|EPI_ISL_419875|2020N03N18	0.003604	-0.000702528	0.00166991	0.00047909	0.000108447	0.00125232	3.91575e-05	1.90154e-06	-4.15107e-05	0.000137599	-1.95152e-05	1.93365e-05	1.49738e-05	4.68578e-05	0.000159616	0.000145597	4.96704e-06	-0.000275524	-0.000120367	-0.000724717	-0.000120616	9.56313e-06	-8.88708e-06	6.25165e-06	0.000133527	-5.41829e-05	-6.07564e-05	-3.24547e-05	-4.11762e-06	1.62774e-05	-0.000198898	0.000222581	-0.000215544	1.70637e-05	5.31658e-05	2.85066e-05	5.37158e-05	5.51517e-05	-2.52295e-05	-0.000155269
592	>hCoVN19/England/20102098802/2020|EPI_ISL_417217|2020N03N01	0.00362916	-0.000706901	0.00174191	0.000537522	0.000139258	0.000952947	4.01443e-05	1.44298e-05	3.2435e-05	0.000357913	-9.14183e-06	-0.000245256	4.1147e-05	3.58192e-05	6.28738e-05	0.00017578	-9.25575e-05	-0.0003472	-0.000169445	-0.000983438	0.000173865	5.79475e-06	-2.85062e-05	-2.19648e-05	0.000209926	-0.000130643	-0.000195473	-0.000180826	0.000495433	0.00169302	-0.000538583	0.000245603	-0.000268252	-0.000182413	-7.5167e-05	3.04575e-05	0.000155539	0.000157744	-0.000102346	-0.000334539
593	>hCoVN19/Ireland/21145/2020|EPI_ISL_418548|2020N03N06	0.00375408	-0.000777328	0.00221531	0.000743335	0.000208061	0.00119058	0.000173593	-2.29105e-05	0.00146006	-0.00243949	0.000430354	-0.000957623	0.000159996	-7.36184e-05	-0.00072795	-0.000317158	0.000105535	0.000384193	7.15177e-05	0.000762878	0.00030084	6.68979e-06	7.90547e-05	1.30811e-05	-6.78014e-05	-3.22554e-05	-3.20774e-05	9.44037e-05	-7.93222e-05	-1.92255e-05	-6.39996e-06	-0.000185418	0.000149107	7.15103e-05	-0.000125798	0.00013562	0.000529947	6.80853e-05	-6.85375e-06	0.000152725
594	>hCoVN19/Australia/VIC183/2020|EPI_ISL_419879|2020N03N19	0.00361182	-0.000690774	0.00171767	0.000509167	0.000105376	0.000347614	-8.52655e-07	4.03799e-05	-0.00038321	9.44567e-06	-5.86756e-06	7.08658e-05	-8.055e-06	0.000210373	0.00018224	8.14137e-05	-0.000124783	-0.000273006	-0.000284776	-0.00101711	-9.55928e-05	-9.88393e-06	0.00016638	3.1424e-05	0.000414073	-0.000298127	0.000480826	0.00186744	-0.000107665	9.13418e-06	-0.000107377	8.0345e-05	-0.000123475	0.000335041	3.61908e-05	7.98441e-05	0.000415862	0.00138904	0.00431043	-0.00114737
595	>hCoVN19/Australia/NSW01/2020|EPI_ISL_407893|2020N01N24	-0.0040553	1.16415e-06	0.000420358	-0.00253503	0.001724	0.00117474	0.00017252	-0.000376505	-5.08851e-05	2.28591e-05	3.40886e-05	6.34214e-05	9.42703e-05	0.000815914	-0.000751279	-2.23871e-05	-0.000274024	-0.00100597	0.00181216	5.4802e-05	7.6404e-05	6.76463e-06	0.000214576	1.90879e-05	-6.86427e-06	-0.000244567	-8.7228e-05	3.74811e-05	-1.19725e-05	-1.05318e-05	-7.08521e-06	-9.26173e-06	6.91659e-06	-3.07117e-05	3.45331e-06	-1.19789e-05	-3.16817e-05	1.51733e-05	2.20101e-05	7.39717e-06
596	>hCoVN19/Australia/QLD01/2020|EPI_ISL_407894|2020N01N28	-0.0040553	1.16415e-06	0.000420358	-0.00253503	0.001724	0.00117474	0.00017252	-0.000376505	-5.08851e-05	2.28591e-05	3.40886e-05	6.34214e-05	9.42703e-05	0.000815914	-0.000751279	-2.23871e-05	-0.000274024	-0.00100597	0.00181216	5.4802e-05	7.6404e-05	6.76463e-06	0.000214576	1.90879e-05	-6.86427e-06	-0.000244567	-8.7228e-05	3.74811e-05	-1.19725e-05	-1.05318e-05	-7.08521e-06	-9.26173e-06	6.91659e-06	-3.07117e-05	3.45331e-06	-1.19789e-05	-3.16817e-05	1.51733e-05	2.20101e-05	7.39717e-06
597	>hCoVN19/Cambodia/0012/2020|EPI_ISL_411902|2020N01N27	-0.0014691	0.00236048	0.000588727	-0.00191436	-0.00106342	0.00115824	-0.000973898	7.11422e-05	-7.01235e-05	4.21558e-05	7.03195e-05	0.000150258	4.68203e-05	0.000831784	-0.000617712	-5.86761e-05	-7.85809e-05	0.000357529	-0.000617073	9.18005e-06	4.86328e-06	2.68231e-06	-0.000888207	1.10548e-05	1.55983e-05	-7.09042e-05	-0.000105191	7.94282e-05	1.56365e-05	1.54544e-05	-3.69645e-06	-7.24288e-06	6.62127e-06	-1.61544e-05	6.47818e-07	-8.5346e-06	-9.106e-05	3.97133e-05	-5.17245e-05	3.89392e-05
598	>hCoVN19/Australia/QLD02/2020|EPI_ISL_407896|2020N01N30	-0.00405577	1.51695e-06	0.000429547	-0.00254538	0.00173333	0.00117586	0.000177759	-0.000381906	-5.15432e-05	4.38269e-05	3.41066e-05	6.81298e-05	9.57988e-05	0.000853804	-0.000723577	-4.62351e-05	-0.000266977	-0.00101745	0.00186905	9.09629e-05	8.1329e-05	6.62884e-06	0.000223839	1.86527e-05	-9.69605e-06	-0.000243404	-7.78828e-05	3.83538e-05	-1.05728e-05	-1.08175e-05	-3.28716e-06	-1.32226e-05	1.09295e-05	-2.76851e-05	-4.26196e-06	-1.53233e-05	-3.36652e-05	1.56825e-05	2.35932e-05	1.24873e-05
599	>hCoVN19/England/20106004803/2020|EPI_ISL_417240|2020N03N03	0.00362552	-0.000715254	0.00173264	0.000507892	0.000123717	0.00122709	3.35486e-05	7.97647e-06	3.07799e-06	0.000380546	0.000110198	-0.000247736	5.1891e-05	1.9941e-05	5.73262e-05	0.000177968	-8.97949e-05	-0.000339778	-0.000175558	-0.000950394	0.000103578	1.16413e-05	1.98457e-06	-1.6339e-05	0.000202967	-2.54078e-05	-3.21161e-05	-4.5691e-05	0.000496247	6.71354e-05	-0.000355656	0.000397068	-0.000372174	-2.40347e-08	-9.56285e-05	4.32341e-05	0.000151937	0.000295291	-0.000175016	-0.000276532
600	>hCoVN19/England/20106005403/2020|EPI_ISL_417244|2020N03N03	0.00360126	-0.000704005	0.00166084	0.000477675	0.000113903	0.00125129	2.89473e-05	8.48573e-06	-4.10263e-05	0.00013463	-1.87667e-05	1.58489e-05	1.49426e-05	3.94145e-05	0.000157116	0.000115014	-6.39989e-05	-0.000268645	-0.000110141	-0.000695651	-0.000109634	9.32584e-06	-3.89026e-05	1.93809e-06	0.000128979	-1.58629e-05	-1.71073e-05	-3.2092e-05	-3.7615e-06	2.34347e-05	-0.000182064	0.00020692	-0.000198942	2.45323e-05	4.77619e-05	2.99814e-05	4.76758e-05	5.36593e-05	-2.29788e-05	-0.000139542
601	>hCoVN19/England/20108003302/2020|EPI_ISL_417248|2020N03N03	0.00361774	-0.000711648	0.0017085	0.00049748	0.000120359	0.00124559	3.32846e-05	7.90673e-06	-3.02553e-05	0.00020909	1.01966e-05	-4.27618e-05	2.30349e-05	3.86589e-05	0.000146175	0.000143506	-7.76523e-05	-0.000322749	-0.000137903	-0.000859479	-0.000130739	1.02468e-05	-5.79236e-05	1.14789e-05	0.000172865	-2.05124e-05	-3.01708e-05	-9.80976e-05	-0.00052073	1.64547e-05	-0.000301879	0.000355377	-0.000345275	6.3718e-05	-0.00058021	-5.19792e-05	1.87181e-05	0.000111991	-6.96131e-05	-0.000252794
602	>hCoVN19/England/20106145903/2020|EPI_ISL_417246|2020N03N03	-0.00212886	0.00649803	-0.00150172	0.00300443	0.00124444	0.00126388	-0.000212201	0.000540833	-7.1556e-05	-5.43794e-05	0.00222718	0.000829276	-6.04543e-05	-0.000471909	0.000275783	7.42533e-06	-9.93628e-05	-0.000154004	0.000275005	2.80022e-05	6.273e-05	3.74828e-06	-0.00019936	-5.54628e-05	-4.0484e-07	-6.64659e-05	-5.58108e-05	1.03638e-05	-1.05426e-05	-1.89247e-06	-6.8317e-06	6.42612e-05	-3.02951e-06	-0.000907858	-2.59949e-05	1.26454e-05	4.76823e-06	0.000606235	-2.72526e-05	0.000260976
603	>hCoVN19/Shenzhen/SZTHN003/2020|EPI_ISL_406594|2020N01N16	-0.00146444	0.00237855	0.000645422	-0.00197539	-0.0010995	0.00114726	-0.00103654	0.000104543	-0.00035424	5.14563e-05	4.77826e-05	0.000196267	3.78065e-05	0.000776647	-0.000826736	-0.000124622	-4.87534e-05	0.00041831	-0.000787313	0.000168875	4.04482e-05	1.73545e-06	-0.00117459	6.10119e-05	-9.06859e-07	-8.66193e-05	-0.000158337	0.000107044	2.1805e-05	1.70574e-05	-9.83876e-05	6.11014e-05	-4.48546e-05	-1.18264e-05	4.51495e-05	7.49789e-06	-0.000208517	0.000374679	-0.000557213	-2.99164e-05
604	>hCoVN19/Shenzhen/SZTHN004/2020|EPI_ISL_406595|2020N01N16	-0.0014735	0.00237603	0.000600133	-0.0019589	-0.00109084	0.00106608	-0.00101286	7.13757e-05	-6.80147e-05	4.16749e-05	6.73288e-05	0.000184167	4.38725e-05	0.000904301	-0.000669562	-6.35768e-05	-8.79459e-05	0.000394305	-0.000676969	8.87177e-06	2.03796e-05	9.21446e-07	-0.00102219	1.25742e-05	1.74382e-05	-8.50732e-05	-0.000129555	7.99699e-05	2.39425e-05	-1.70804e-06	-1.88765e-05	-1.7161e-05	9.89402e-06	-1.97703e-05	5.29166e-06	-1.47897e-05	-0.000129045	4.51118e-05	-8.36505e-05	5.50199e-05
605	>hCoVN19/France/IDF0372/2020|EPI_ISL_406596|2020N01N23	-0.00164056	0.00351047	1.86424e-05	-0.000400908	-0.000292244	0.00117699	-0.00168663	0.00124128	-9.56001e-05	6.63628e-05	0.00019366	0.000333421	6.34408e-05	0.00126992	-0.00107319	-0.000419406	-0.000858466	0.000374394	-0.000673304	-4.017e-05	-0.000394709	9.59904e-06	0.000631981	3.80709e-05	-4.83065e-05	-0.000432609	-0.000513882	-0.000129227	2.37005e-05	-0.000218878	-4.25246e-05	6.74425e-05	-4.30425e-05	-0.00077787	-5.99405e-05	0.000136277	0.000296873	-0.000891653	8.92397e-05	-0.000330475
606	>hCoVN19/France/IDF0373/2020|EPI_ISL_406597|2020N01N23	-0.00164056	0.00351047	1.86424e-05	-0.000400908	-0.000292244	0.00117699	-0.00168663	0.00124128	-9.56001e-05	6.63628e-05	0.00019366	0.000333421	6.34408e-05	0.00126992	-0.00107319	-0.000419406	-0.000858466	0.000374394	-0.000673304	-4.017e-05	-0.000394709	9.59904e-06	0.000631981	3.80709e-05	-4.83065e-05	-0.000432609	-0.000513882	-0.000129227	2.37005e-05	-0.000218878	-4.25246e-05	6.74425e-05	-4.30425e-05	-0.00077787	-5.99405e-05	0.000136277	0.000296873	-0.000891653	8.92397e-05	-0.000330475
607	>hCoVN19/Shenzhen/SZTHN002/2020|EPI_ISL_406593|2020N01N13	-0.0040553	1.16415e-06	0.000420358	-0.00253503	0.001724	0.00117474	0.00017252	-0.000376505	-5.08851e-05	2.28591e-05	3.40886e-05	6.34214e-05	9.42703e-05	0.000815914	-0.000751279	-2.23871e-05	-0.000274024	-0.00100597	0.00181216	5.4802e-05	7.6404e-05	6.76463e-06	0.000214576	1.90879e-05	-6.86427e-06	-0.000244567	-8.7228e-05	3.74811e-05	-1.19725e-05	-1.05318e-05	-7.08521e-06	-9.26173e-06	6.91659e-06	-3.07117e-05	3.45331e-06	-1.19789e-05	-3.16817e-05	1.51733e-05	2.20101e-05	7.39717e-06
608	>hCoVN19/Australia/VIC196/2020|EPI_ISL_419892|2020N03N19	0.00438154	-0.00132409	-0.00112034	-3.62089e-05	0.000101052	0.0012144	-0.000167283	0.000112099	-0.000434943	-2.5657e-06	-7.51815e-07	-3.72967e-05	3.62068e-05	0.000390912	0.000556537	0.0032274	-0.00121719	0.000557961	0.000185047	0.000982477	-9.73252e-06	-7.73418e-05	5.06735e-05	-0.0032202	-2.72785e-05	-0.000150841	-0.000208918	8.58352e-05	-9.24291e-05	-2.06945e-05	0.00010193	-0.000145873	0.000108427	-1.42737e-05	-1.52891e-05	3.67472e-05	-5.28646e-05	3.75323e-06	4.99733e-06	1.66503e-05
609	>hCoVN19/England/20104008702/2020|EPI_ISL_417230|2020N03N02	0.00383161	-0.000779223	0.00246348	0.00073022	0.000103893	-0.00043359	-0.000180356	-2.25134e-05	0.00264845	-0.00122776	0.00187127	-0.00417727	0.000488289	-0.00146446	-0.00154029	-0.000327898	0.00018706	0.000254042	0.00123169	0.00221404	-0.0084499	-0.000107542	-0.00153232	-5.45509e-05	-6.36636e-05	-7.67306e-05	-3.15974e-05	0.000421638	0.00226858	9.87318e-05	1.74268e-05	-0.000164383	0.00013572	-2.05008e-06	-0.000742799	0.000313248	0.00063052	0.000700951	-0.000495389	-0.00011912
610	>hCoVN19/Australia/VIC195/2020|EPI_ISL_419891|2020N03N19	0.00372233	-0.000762541	0.00208853	0.000660578	0.000181227	0.00122456	0.000117691	-1.23467e-05	-0.0013111	0.00095441	-0.000595715	0.0011108	-0.000208385	-0.00162497	-0.00157325	-0.000232441	0.000216645	-0.000220843	-9.6793e-05	0.000911049	4.66156e-05	1.13782e-06	4.07419e-05	-5.86064e-06	-1.95451e-06	1.39566e-05	4.498e-05	0.000115531	-1.38933e-05	2.58191e-05	-3.74771e-05	2.77165e-05	-2.65489e-05	2.06816e-05	2.67511e-05	1.27252e-05	1.90628e-05	0.000117713	-0.000107249	-0.000134628
611	>hCoVN19/Australia/VIC194/2020|EPI_ISL_419890|2020N03N19	-0.00206184	0.00601129	-0.0012135	0.00219982	0.000801595	0.00124013	-7.115e-05	0.000202754	-2.27587e-05	4.20139e-06	0.000197585	-1.9716e-05	2.34079e-05	-1.71901e-05	-2.04357e-05	2.79506e-05	6.61756e-05	6.0187e-05	-0.000126207	-8.03707e-06	-0.000140035	6.16895e-06	0.000310171	-6.69962e-05	2.25252e-05	0.000548371	0.000590916	-0.00015551	6.98907e-06	-9.10717e-05	5.78056e-05	0.000110649	-2.41457e-05	-0.000694647	-6.40648e-05	0.000102946	0.000397458	-0.00072384	0.000151595	-0.000293029
612	>hCoVN19/England/20104009002/2020|EPI_ISL_417233|2020N03N02	0.00361774	-0.000711648	0.0017085	0.00049748	0.000120359	0.00124559	3.32846e-05	7.90673e-06	-3.02553e-05	0.00020909	1.01966e-05	-4.27618e-05	2.30349e-05	3.86589e-05	0.000146175	0.000143506	-7.76523e-05	-0.000322749	-0.000137903	-0.000859479	-0.000130739	1.02468e-05	-5.79236e-05	1.14789e-05	0.000172865	-2.05124e-05	-3.01708e-05	-9.80976e-05	-0.00052073	1.64547e-05	-0.000301879	0.000355377	-0.000345275	6.3718e-05	-0.00058021	-5.19792e-05	1.87181e-05	0.000111991	-6.96131e-05	-0.000252794
613	>hCoVN19/Australia/VIC201/2020|EPI_ISL_419896|2020N03N19	0.00487377	-0.0017233	-0.00350371	-0.00057597	-5.45e-05	0.00116285	-0.000105784	3.19152e-05	9.88635e-05	-2.66487e-05	3.0332e-05	-5.74097e-05	2.24188e-05	-6.65507e-05	-0.000127445	-0.000461823	0.000176057	-4.55606e-05	-1.55553e-05	-4.775e-05	8.25063e-06	0.000103474	-8.57778e-06	1.12495e-05	5.05472e-06	-6.5936e-06	2.68471e-06	2.84871e-05	1.88555e-05	1.52391e-05	-2.32572e-05	-2.18119e-05	1.54447e-05	-1.19481e-05	2.37859e-05	-0.000268373	7.84235e-05	1.25142e-05	1.50119e-05	3.73284e-05
614	>hCoVN19/England/20104009102/2020|EPI_ISL_417234|2020N03N02	0.00376001	-0.000779827	0.00223656	0.000754636	0.000212334	0.00109967	0.000181173	-2.53554e-05	0.00151369	-0.0025268	0.000439353	-0.000973616	0.000160282	-7.41506e-05	-0.000753605	-0.000330073	0.000110004	0.000404619	7.44858e-05	0.000799294	0.000330672	5.47072e-06	8.48779e-05	1.3475e-05	-7.11902e-05	-3.20941e-05	-3.59483e-05	8.82627e-05	-8.3877e-05	-3.83669e-05	-3.5082e-05	-0.0001999	0.000153087	8.14421e-05	-0.000127075	0.000153594	0.000592091	4.00312e-05	5.0132e-06	0.000267061
615	>hCoVN19/Australia/VIC199/2020|EPI_ISL_419895|2020N03N19	0.003621	-0.000713137	0.00171767	0.000501037	0.000121404	0.0012554	3.46467e-05	7.73912e-06	-4.29454e-05	0.000154174	-2.82748e-05	3.43875e-05	1.24985e-05	4.8632e-05	0.000188232	0.000139003	-7.82858e-05	-0.000336914	-0.000139813	-0.000898105	-0.000134367	1.08121e-05	-5.23227e-05	2.58402e-06	0.000193639	-2.28622e-05	-2.94183e-05	-6.46383e-05	-1.09147e-06	2.14028e-05	-0.000308067	0.000344441	-0.000340437	4.73935e-05	8.83772e-05	5.61893e-05	0.000114757	0.00011189	-7.36804e-05	-0.00031107
616	>hCoVN19/England/20104008802/2020|EPI_ISL_417231|2020N03N03	0.00362112	-0.000713251	0.00171972	0.000502614	0.000122155	0.00123099	3.35612e-05	7.91569e-06	1.04611e-06	0.00036847	0.000106284	-0.000242177	5.15668e-05	2.32234e-05	5.26099e-05	0.000170331	-8.60775e-05	-0.000321683	-0.000170568	-0.000900079	0.000110417	1.17504e-05	2.62844e-06	-1.47315e-05	0.000186372	-2.3425e-05	-2.80279e-05	-3.53542e-05	0.000442193	6.91385e-05	-0.000311492	0.00034624	-0.000331968	1.81474e-05	-4.57836e-05	3.53866e-05	0.000110361	0.000186637	-0.000112751	-0.000261041
617	>hCoVN19/Australia/VIC198/2020|EPI_ISL_419894|2020N03N19	0.00360126	-0.000704005	0.00166084	0.000477675	0.000113903	0.00125129	2.89473e-05	8.48573e-06	-4.10263e-05	0.00013463	-1.87667e-05	1.58489e-05	1.49426e-05	3.94145e-05	0.000157116	0.000115014	-6.39989e-05	-0.000268645	-0.000110141	-0.000695651	-0.000109634	9.32584e-06	-3.89026e-05	1.93809e-06	0.000128979	-1.58629e-05	-1.71073e-05	-3.2092e-05	-3.7615e-06	2.34347e-05	-0.000182064	0.00020692	-0.000198942	2.45323e-05	4.77619e-05	2.99814e-05	4.76758e-05	5.36593e-05	-2.29788e-05	-0.000139542
618	>hCoVN19/England/20104008902/2020|EPI_ISL_417232|2020N03N04	0.00375445	-0.000778319	0.00221959	0.000743512	0.000210434	0.00118833	0.000174951	-2.38805e-05	0.00147047	-0.00245754	0.000433074	-0.000963339	0.000161261	-7.14645e-05	-0.000736457	-0.00032023	0.000105497	0.00038384	8.1047e-05	0.000772711	0.000306124	6.70185e-06	8.18326e-05	1.34433e-05	-6.92739e-05	-3.18452e-05	-3.61205e-05	9.6284e-05	-8.07946e-05	-2.0801e-05	-6.88943e-06	-0.00019	0.000152754	7.25133e-05	-0.000129282	0.000139432	0.000545909	7.11708e-05	-7.44478e-06	0.00015847
619	>hCoVN19/Australia/VIC197/2020|EPI_ISL_419893|2020N03N19	0.00360777	-0.0007056	0.00167919	0.000490546	0.000115607	0.00110898	4.56879e-05	4.08326e-06	-4.85036e-05	0.000141417	-3.10538e-05	4.51904e-05	6.67038e-06	3.57523e-05	0.000168066	0.00012612	-5.71871e-05	-0.000292588	-0.000111169	-0.000751277	-0.000102268	7.28684e-06	-3.1602e-05	-4.62416e-07	0.000154787	4.60581e-06	2.6124e-05	3.61612e-05	-5.35427e-06	1.97415e-05	-0.000202281	0.000228789	-0.00022221	4.07043e-05	5.46251e-05	4.07922e-05	8.39776e-05	7.33076e-05	-1.73422e-05	-0.000167091
620	>hCoVN19/England/20104035803/2020|EPI_ISL_417238|2020N03N03	-0.00176435	0.00423836	-0.000147054	-0.00102462	-0.00274994	0.000903091	0.00329769	-0.00159091	1.89963e-05	-0.000116621	-0.00013494	-0.000349541	8.37223e-06	-0.0005957	0.000375669	-0.000263568	-0.00124792	0.000111564	-0.00011998	9.44621e-05	1.31969e-05	-9.79738e-06	0.000170692	-5.49035e-05	-2.66737e-05	-0.000172675	-5.12239e-05	-9.65917e-05	-1.27824e-05	0.000556839	0.00129977	0.00102245	-0.000608588	-4.42531e-05	0.000124738	1.75523e-06	-0.000567347	-5.38928e-05	2.51746e-05	-0.000153105
621	>hCoVN19/Australia/VIC204/2020|EPI_ISL_419899|2020N03N19	-0.00720359	-0.00373891	-0.00028865	0.00112498	-0.000609377	0.00116397	-0.000118011	0.00010981	-2.76596e-05	-1.85084e-05	3.77014e-05	-0.000124036	0.000205846	-0.000136466	0.000116204	-1.60095e-05	1.86688e-05	1.65501e-05	-0.000425269	7.12054e-05	-4.42997e-05	3.76052e-06	-7.4083e-05	-5.08232e-05	3.69158e-05	-0.00254962	0.00225934	-0.000490521	1.16093e-05	3.85416e-05	3.96069e-06	-3.09169e-05	2.05606e-05	-1.30887e-05	3.30837e-06	-1.74945e-05	-4.09892e-05	-1.10328e-05	-4.4815e-05	6.24929e-06
622	>hCoVN19/England/20104013703/2020|EPI_ISL_417235|2020N03N02	0.00375408	-0.000777328	0.00221531	0.000743335	0.000208061	0.00119058	0.000173593	-2.29105e-05	0.00146006	-0.00243949	0.000430354	-0.000957623	0.000159996	-7.36184e-05	-0.00072795	-0.000317158	0.000105535	0.000384193	7.15177e-05	0.000762878	0.00030084	6.68979e-06	7.90547e-05	1.30811e-05	-6.78014e-05	-3.22554e-05	-3.20774e-05	9.44037e-05	-7.93222e-05	-1.92255e-05	-6.39996e-06	-0.000185418	0.000149107	7.15103e-05	-0.000125798	0.00013562	0.000529947	6.80853e-05	-6.85375e-06	0.000152725
623	>hCoVN19/Australia/VIC203/2020|EPI_ISL_419898|2020N03N19	-0.00215948	0.00672551	-0.0016338	0.00335567	0.00141408	0.00123684	-0.000301678	0.000760651	0.000131692	0.000121208	-0.00397029	-0.00192387	0.000183676	3.50453e-05	-3.57805e-05	-0.000117452	-0.000108406	-0.000154456	0.000292179	5.22335e-05	8.07109e-05	8.43312e-06	-0.000257831	4.32907e-06	-1.71445e-05	-0.000269762	-0.000259432	0.000145922	-2.06195e-05	-0.000558278	4.38909e-06	-3.56797e-05	-6.00294e-06	0.000169148	2.01493e-05	-2.65833e-05	-4.90257e-05	7.98538e-05	9.66487e-06	7.99688e-05
624	>hCoVN19/England/20104015302/2020|EPI_ISL_417236|2020N03N01	0.00375827	-0.000779061	0.0022303	0.000751669	0.000211181	0.00110232	0.000179736	-2.50621e-05	0.00149735	-0.00249872	0.000434212	-0.000963732	0.000158845	-7.31689e-05	-0.00074407	-0.00032529	0.000108237	0.000397494	7.30165e-05	0.000784314	0.000323523	5.50666e-06	8.30048e-05	1.33752e-05	-6.90957e-05	-3.20889e-05	-3.44019e-05	8.63153e-05	-8.16599e-05	-3.47566e-05	-2.86786e-05	-0.000189109	0.000145363	7.90106e-05	-0.00012131	0.000147003	0.000564657	3.61749e-05	6.47504e-06	0.000252785
625	>hCoVN19/Australia/VIC202/2020|EPI_ISL_419897|2020N03N19	0.00438154	-0.00132409	-0.00112034	-3.62089e-05	0.000101052	0.0012144	-0.000167283	0.000112099	-0.000434943	-2.5657e-06	-7.51815e-07	-3.72967e-05	3.62068e-05	0.000390912	0.000556537	0.0032274	-0.00121719	0.000557961	0.000185047	0.000982477	-9.73252e-06	-7.73418e-05	5.06735e-05	-0.0032202	-2.72785e-05	-0.000150841	-0.000208918	8.58352e-05	-9.24291e-05	-2.06945e-05	0.00010193	-0.000145873	0.000108427	-1.42737e-05	-1.52891e-05	3.67472e-05	-5.28646e-05	3.75323e-06	4.99733e-06	1.66503e-05
626	>hCoVN19/Taiwan/3/2020|EPI_ISL_411926|2020N01N24	-0.0040553	1.16415e-06	0.000420358	-0.00253503	0.001724	0.00117474	0.00017252	-0.000376505	-5.08851e-05	2.28591e-05	3.40886e-05	6.34214e-05	9.42703e-05	0.000815914	-0.000751279	-2.23871e-05	-0.000274024	-0.00100597	0.00181216	5.4802e-05	7.6404e-05	6.76463e-06	0.000214576	1.90879e-05	-6.86427e-06	-0.000244567	-8.7228e-05	3.74811e-05	-1.19725e-05	-1.05318e-05	-7.08521e-06	-9.26173e-06	6.91659e-06	-3.07117e-05	3.45331e-06	-1.19789e-05	-3.16817e-05	1.51733e-05	2.20101e-05	7.39717e-06
627	>hCoVN19/Taiwan/4/2020|EPI_ISL_411927|2020N01N28	-0.00146865	0.00235877	0.000587611	-0.00190975	-0.00106017	0.0011653	-0.000969579	7.10392e-05	-7.00477e-05	4.18554e-05	7.05419e-05	0.000147192	4.70319e-05	0.000824753	-0.000612778	-5.82024e-05	-7.77568e-05	0.000353222	-0.000609749	9.30689e-06	3.84705e-06	2.81281e-06	-0.000875112	1.09118e-05	1.54068e-05	-6.97145e-05	-0.000102977	7.90357e-05	1.48964e-05	1.63645e-05	-3.21378e-06	-6.82882e-06	6.48036e-06	-1.61675e-05	7.46172e-07	-8.64585e-06	-8.98651e-05	3.88605e-05	-4.92083e-05	3.72792e-05
628	>hCoVN19/South_Korea/SNU01/2020|EPI_ISL_411929|2020N01	-0.0016407	0.00353638	8.45538e-06	-0.000392849	-0.000324928	0.00115826	-0.00180181	0.00128737	-9.72632e-05	7.41923e-05	0.00020576	0.000382182	6.57903e-05	0.00140558	-0.00119107	-0.000478805	-0.000964122	0.000436216	-0.000792099	-5.64306e-05	-0.000461198	1.40509e-05	0.000762924	4.88103e-05	-6.0505e-05	-0.000551971	-0.000666091	-0.000180812	3.82907e-05	-0.000309312	-7.13969e-05	8.92816e-05	-5.98436e-05	-0.00111189	-0.000113348	0.000340697	0.000436026	-0.00145252	0.000141123	-0.000548411
629	>hCoVN19/England/SHEFNBFCC0/2020|EPI_ISL_416731|2020N03N03	0.00362552	-0.000715254	0.00173264	0.000507892	0.000123717	0.00122709	3.35486e-05	7.97647e-06	3.07799e-06	0.000380546	0.000110198	-0.000247736	5.1891e-05	1.9941e-05	5.73262e-05	0.000177968	-8.97949e-05	-0.000339778	-0.000175558	-0.000950394	0.000103578	1.16413e-05	1.98457e-06	-1.6339e-05	0.000202967	-2.54078e-05	-3.21161e-05	-4.5691e-05	0.000496247	6.71354e-05	-0.000355656	0.000397068	-0.000372174	-2.40347e-08	-9.56285e-05	4.32341e-05	0.000151937	0.000295291	-0.000175016	-0.000276532
630	>hCoVN19/England/SHEFNBFCDF/2020|EPI_ISL_416732|2020N03N03	0.00360126	-0.000704005	0.00166084	0.000477675	0.000113903	0.00125129	2.89473e-05	8.48573e-06	-4.10263e-05	0.00013463	-1.87667e-05	1.58489e-05	1.49426e-05	3.94145e-05	0.000157116	0.000115014	-6.39989e-05	-0.000268645	-0.000110141	-0.000695651	-0.000109634	9.32584e-06	-3.89026e-05	1.93809e-06	0.000128979	-1.58629e-05	-1.71073e-05	-3.2092e-05	-3.7615e-06	2.34347e-05	-0.000182064	0.00020692	-0.000198942	2.45323e-05	4.77619e-05	2.99814e-05	4.76758e-05	5.36593e-05	-2.29788e-05	-0.000139542
631	>hCoVN19/England/SHEFNBFCB1/2020|EPI_ISL_416730|2020N03N03	0.00375408	-0.000777328	0.00221531	0.000743335	0.000208061	0.00119058	0.000173593	-2.29105e-05	0.00146006	-0.00243949	0.000430354	-0.000957623	0.000159996	-7.36184e-05	-0.00072795	-0.000317158	0.000105535	0.000384193	7.15177e-05	0.000762878	0.00030084	6.68979e-06	7.90547e-05	1.30811e-05	-6.78014e-05	-3.22554e-05	-3.20774e-05	9.44037e-05	-7.93222e-05	-1.92255e-05	-6.39996e-06	-0.000185418	0.000149107	7.15103e-05	-0.000125798	0.00013562	0.000529947	6.80853e-05	-6.85375e-06	0.000152725
632	>hCoVN19/England/SHEFNBFCEE/2020|EPI_ISL_416733|2020N03N07	-0.00215895	0.00671273	-0.00162902	0.00339003	0.00145077	0.00127117	-0.000273512	0.000714602	-0.000125888	-0.000106817	0.00336601	0.00130707	-0.000108266	-0.000750511	0.00044515	-6.11545e-05	-0.000163309	-0.000300818	0.000521688	4.41928e-05	0.000220674	4.61348e-06	-0.000677712	0.000112764	-8.43376e-06	-0.000906086	-0.000935679	0.000384307	5.59386e-05	0.000408653	0.000106781	-0.000301936	2.0571e-05	0.00358064	8.35694e-05	-4.47306e-05	-0.00016728	-0.000984191	-6.83893e-05	-0.00038494
633	>hCoVN19/England/SHEFNBFCFD/2020|EPI_ISL_416734|2020N03N09	0.00360335	-0.000703907	0.00166827	0.000477732	0.000112064	0.00115167	2.36068e-05	7.72219e-06	-3.55457e-05	0.0001394	-2.34767e-05	2.55878e-05	1.01715e-05	3.10106e-05	0.000167895	0.000118671	-6.52595e-05	-0.000275544	-0.000109855	-0.000715411	-0.000105602	8.00856e-06	-3.64206e-05	1.42794e-06	0.000132049	-1.5359e-05	-1.93642e-05	-4.48997e-05	-1.89495e-06	1.19004e-05	-0.000194826	0.00021482	-0.000209	2.96484e-05	5.04467e-05	3.5802e-05	6.51479e-05	5.67287e-05	-2.88915e-05	-0.000145414
634	>hCoVN19/USA/WANUW190/2020|EPI_ISL_416728|2020N03N13	-0.00708648	-0.00359573	-0.000261814	0.000976635	-0.000510527	0.00117323	-9.57837e-05	8.31979e-05	-4.54384e-06	2.36463e-07	3.49489e-05	-0.00010633	0.000129967	-9.04184e-05	5.61295e-05	-5.70997e-06	1.04414e-05	7.24743e-06	-0.000160297	2.70617e-05	-3.63785e-05	5.00589e-06	-1.5929e-05	1.05086e-06	-8.18355e-07	0.000289292	-0.000270542	8.53043e-05	-1.12095e-05	2.01255e-05	-1.64426e-06	1.22682e-05	-4.99199e-06	-1.75351e-05	2.33477e-06	-1.46098e-06	-2.26429e-05	8.48412e-06	8.81965e-06	-7.65086e-06
635	>hCoVN19/USA/WANUW191/2020|EPI_ISL_416729|2020N03N13	0.00487154	-0.00172144	-0.00349404	-0.000573947	-5.43128e-05	0.00116777	-0.00010537	3.1857e-05	9.7313e-05	-2.65433e-05	3.06473e-05	-5.85172e-05	2.27186e-05	-6.59972e-05	-0.000125942	-0.000454935	0.000173336	-4.48607e-05	-1.51282e-05	-4.63869e-05	6.74523e-06	0.000101297	-8.46213e-06	1.09659e-05	4.98274e-06	-6.54216e-06	2.85998e-06	2.89844e-05	1.80506e-05	1.61929e-05	-2.16966e-05	-2.0545e-05	1.47754e-05	-1.19152e-05	1.99626e-05	-0.000255263	7.12696e-05	1.12832e-05	1.62783e-05	3.51428e-05
636	>hCoVN19/USA/WANUW188/2020|EPI_ISL_416726|2020N03N13	-0.00708862	-0.00359831	-0.000262271	0.000979164	-0.000512097	0.00116855	-9.596e-05	8.34875e-05	-4.24336e-06	2.30591e-07	3.46081e-05	-0.000105589	0.000130523	-9.09155e-05	5.68817e-05	-5.70218e-06	1.05104e-05	7.45798e-06	-0.000162247	2.72081e-05	-3.60939e-05	4.9425e-06	-1.61244e-05	1.02592e-06	-9.15999e-07	0.000295058	-0.000276036	8.60674e-05	-1.1097e-05	1.9549e-05	-2.01222e-06	1.23686e-05	-5.13015e-06	-1.76511e-05	2.30682e-06	-1.25032e-06	-2.21652e-05	8.46891e-06	8.29583e-06	-7.53559e-06
637	>hCoVN19/USA/IDNUW189/2020|EPI_ISL_416727|2020N03N13	-0.00711014	-0.00362433	-0.000267013	0.00100457	-0.000528707	0.00117358	-9.94629e-05	8.74979e-05	-2.95945e-06	2.13814e-07	3.44957e-05	-0.000106763	0.000139371	-9.78319e-05	6.35951e-05	-5.95275e-06	1.14804e-05	9.09444e-06	-0.00018431	3.0154e-05	-3.7713e-05	5.02957e-06	-1.87523e-05	1.00028e-06	-1.59106e-06	0.000367662	-0.000344933	0.000102524	-1.20606e-05	1.92481e-05	-4.58497e-06	1.52032e-05	-6.91345e-06	-2.16797e-05	2.59209e-06	8.227e-08	-2.41061e-05	1.04269e-05	6.95863e-06	-8.40828e-06
638	>hCoVN19/China/WF0001/2020|EPI_ISL_413691|2020N01	-0.0040553	1.16415e-06	0.000420358	-0.00253503	0.001724	0.00117474	0.00017252	-0.000376505	-5.08851e-05	2.28591e-05	3.40886e-05	6.34214e-05	9.42703e-05	0.000815914	-0.000751279	-2.23871e-05	-0.000274024	-0.00100597	0.00181216	5.4802e-05	7.6404e-05	6.76463e-06	0.000214576	1.90879e-05	-6.86427e-06	-0.000244567	-8.7228e-05	3.74811e-05	-1.19725e-05	-1.05318e-05	-7.08521e-06	-9.26173e-06	6.91659e-06	-3.07117e-05	3.45331e-06	-1.19789e-05	-3.16817e-05	1.51733e-05	2.20101e-05	7.39717e-06
639	>hCoVN19/China/WF0002/2020|EPI_ISL_413692|2020N01	-0.00147043	0.00236558	0.000592008	-0.00192861	-0.00107371	0.00116529	-0.000987923	7.22741e-05	-7.13674e-05	4.31094e-05	7.14907e-05	0.000154994	4.75934e-05	0.000852908	-0.000633931	-6.03569e-05	-8.10262e-05	0.000370555	-0.000639712	9.39147e-06	5.68472e-06	2.6929e-06	-0.000930111	1.16764e-05	1.64742e-05	-7.52513e-05	-0.000111952	8.37912e-05	1.69522e-05	1.57377e-05	-4.24733e-06	-7.97551e-06	7.13674e-06	-1.72286e-05	6.29981e-07	-9.10039e-06	-9.8761e-05	4.35489e-05	-5.77205e-05	4.33195e-05
640	>hCoVN19/USA/WANUW182/2020|EPI_ISL_416720|2020N03N13	-0.00740977	-0.00399285	-0.000357318	0.00149533	-0.000941995	0.00241113	-0.000125426	0.00020762	-1.58103e-05	-1.6297e-05	0.00110128	-0.00587678	-0.0448546	0.00255966	-0.000790342	4.21066e-05	8.19349e-05	-1.43531e-06	0.000357869	-5.09645e-05	5.43489e-05	-5.21049e-06	-1.18551e-05	3.64624e-06	-6.9904e-08	-0.000313205	0.000252056	-6.84794e-05	7.4687e-06	-7.40799e-06	6.84888e-06	-1.32454e-05	1.08185e-05	2.22545e-05	1.97202e-07	-6.82624e-06	-1.32481e-05	2.59362e-05	-6.17267e-06	2.66371e-05
641	>hCoVN19/China/WF0003/2020|EPI_ISL_413693|2020N01	-0.00146998	0.00236387	0.000590903	-0.00192386	-0.00107029	0.00116529	-0.00098327	7.19603e-05	-7.10305e-05	4.27889e-05	7.1248e-05	0.000152998	4.74497e-05	0.000845694	-0.000628504	-5.98025e-05	-8.01839e-05	0.000366067	-0.000631949	9.3695e-06	5.2061e-06	2.72417e-06	-0.000915722	1.14742e-05	1.61916e-05	-7.37827e-05	-0.000109571	8.25272e-05	1.64048e-05	1.59055e-05	-3.96954e-06	-7.66677e-06	6.95988e-06	-1.69421e-05	6.61555e-07	-8.9765e-06	-9.6333e-05	4.22606e-05	-5.53797e-05	4.16572e-05
642	>hCoVN19/USA/WANUW183/2020|EPI_ISL_416721|2020N03N13	-0.00708648	-0.00359573	-0.000261814	0.000976635	-0.000510527	0.00117323	-9.57837e-05	8.31979e-05	-4.54384e-06	2.36463e-07	3.49489e-05	-0.00010633	0.000129967	-9.04184e-05	5.61295e-05	-5.70997e-06	1.04414e-05	7.24743e-06	-0.000160297	2.70617e-05	-3.63785e-05	5.00589e-06	-1.5929e-05	1.05086e-06	-8.18355e-07	0.000289292	-0.000270542	8.53043e-05	-1.12095e-05	2.01255e-05	-1.64426e-06	1.22682e-05	-4.99199e-06	-1.75351e-05	2.33477e-06	-1.46098e-06	-2.26429e-05	8.48412e-06	8.81965e-06	-7.65086e-06
643	>hCoVN19/China/WF0004/2020|EPI_ISL_413694|2020N01	-0.00147043	0.00236558	0.000592008	-0.00192861	-0.00107371	0.00116529	-0.000987923	7.22741e-05	-7.13674e-05	4.31094e-05	7.14907e-05	0.000154994	4.75934e-05	0.000852908	-0.000633931	-6.03569e-05	-8.10262e-05	0.000370555	-0.000639712	9.39147e-06	5.68472e-06	2.6929e-06	-0.000930111	1.16764e-05	1.64742e-05	-7.52513e-05	-0.000111952	8.37912e-05	1.69522e-05	1.57377e-05	-4.24733e-06	-7.97551e-06	7.13674e-06	-1.72286e-05	6.29981e-07	-9.10039e-06	-9.8761e-05	4.35489e-05	-5.77205e-05	4.33195e-05
644	>hCoVN19/USA/WANUW186/2020|EPI_ISL_416724|2020N03N13	0.00487154	-0.00172144	-0.00349404	-0.000573947	-5.43128e-05	0.00116777	-0.00010537	3.1857e-05	9.7313e-05	-2.65433e-05	3.06473e-05	-5.85172e-05	2.27186e-05	-6.59972e-05	-0.000125942	-0.000454935	0.000173336	-4.48607e-05	-1.51282e-05	-4.63869e-05	6.74523e-06	0.000101297	-8.46213e-06	1.09659e-05	4.98274e-06	-6.54216e-06	2.85998e-06	2.89844e-05	1.80506e-05	1.61929e-05	-2.16966e-05	-2.0545e-05	1.47754e-05	-1.19152e-05	1.99626e-05	-0.000255263	7.12696e-05	1.12832e-05	1.62783e-05	3.51428e-05
645	>hCoVN19/China/WF0012/2020|EPI_ISL_413697|2020N02	-0.00406761	1.21394e-06	0.000428378	-0.00259896	0.00178119	0.00117499	0.000182703	-0.000399082	-5.29224e-05	2.46532e-05	3.35954e-05	7.71985e-05	9.97659e-05	0.000890133	-0.000820914	-2.4339e-05	-0.000304492	-0.00113812	0.00205454	6.16342e-05	9.29732e-05	7.06328e-06	0.000252308	2.31162e-05	-8.93522e-06	-0.000303021	-0.000108921	4.08184e-05	-1.28727e-05	-2.01352e-05	-1.13954e-05	-1.36155e-05	9.12782e-06	-3.84476e-05	4.07034e-06	-1.47684e-05	-3.66325e-05	2.02662e-05	2.58882e-05	1.40962e-05
646	>hCoVN19/USA/WANUW187/2020|EPI_ISL_416725|2020N03N13	0.00487154	-0.00172144	-0.00349404	-0.000573947	-5.43128e-05	0.00116777	-0.00010537	3.1857e-05	9.7313e-05	-2.65433e-05	3.06473e-05	-5.85172e-05	2.27186e-05	-6.59972e-05	-0.000125942	-0.000454935	0.000173336	-4.48607e-05	-1.51282e-05	-4.63869e-05	6.74523e-06	0.000101297	-8.46213e-06	1.09659e-05	4.98274e-06	-6.54216e-06	2.85998e-06	2.89844e-05	1.80506e-05	1.61929e-05	-2.16966e-05	-2.0545e-05	1.47754e-05	-1.19152e-05	1.99626e-05	-0.000255263	7.12696e-05	1.12832e-05	1.62783e-05	3.51428e-05
647	>hCoVN19/USA/WANUW184/2020|EPI_ISL_416722|2020N03N12	-0.00709695	-0.00361111	-0.000270935	0.000990575	-0.000518856	0.00109045	-9.55161e-05	8.42067e-05	1.5009e-07	1.13963e-07	2.67301e-05	-9.29412e-05	0.000130393	-9.17418e-05	6.10009e-05	-8.79653e-06	1.24027e-05	8.09429e-06	-0.000171426	2.58662e-05	-2.88902e-05	5.33024e-06	-1.72762e-05	4.09735e-06	-4.10373e-06	0.000326715	-0.000307746	8.45591e-05	-7.21365e-06	7.0711e-06	-7.43713e-06	1.05679e-05	-5.58256e-06	-1.44065e-05	2.35326e-06	-8.67638e-06	-7.10128e-06	8.02081e-06	-8.69431e-07	-1.74125e-06
648	>hCoVN19/USA/CTNUW185/2020|EPI_ISL_416723|2020N03N14	-0.00215895	0.00671273	-0.00162902	0.00339003	0.00145077	0.00127117	-0.000273512	0.000714602	-0.000125888	-0.000106817	0.00336601	0.00130707	-0.000108266	-0.000750511	0.00044515	-6.11545e-05	-0.000163309	-0.000300818	0.000521688	4.41928e-05	0.000220674	4.61348e-06	-0.000677712	0.000112764	-8.43376e-06	-0.000906086	-0.000935679	0.000384307	5.59386e-05	0.000408653	0.000106781	-0.000301936	2.0571e-05	0.00358064	8.35694e-05	-4.47306e-05	-0.00016728	-0.000984191	-6.83893e-05	-0.00038494
649	>hCoVN19/USA/CTNUW179/2020|EPI_ISL_416717|2020N03N15	-0.00708648	-0.00359573	-0.000261814	0.000976635	-0.000510527	0.00117323	-9.57837e-05	8.31979e-05	-4.54384e-06	2.36463e-07	3.49489e-05	-0.00010633	0.000129967	-9.04184e-05	5.61295e-05	-5.70997e-06	1.04414e-05	7.24743e-06	-0.000160297	2.70617e-05	-3.63785e-05	5.00589e-06	-1.5929e-05	1.05086e-06	-8.18355e-07	0.000289292	-0.000270542	8.53043e-05	-1.12095e-05	2.01255e-05	-1.64426e-06	1.22682e-05	-4.99199e-06	-1.75351e-05	2.33477e-06	-1.46098e-06	-2.26429e-05	8.48412e-06	8.81965e-06	-7.65086e-06
650	>hCoVN19/USA/CTNUW180/2020|EPI_ISL_416718|2020N03N14	-0.00709721	-0.00360867	-0.000264148	0.00098912	-0.00051861	0.00117339	-9.74006e-05	8.50795e-05	-3.85857e-06	2.26704e-07	3.47538e-05	-0.000106517	0.000134008	-9.35959e-05	5.93184e-05	-5.8129e-06	1.08807e-05	8.01783e-06	-0.000170302	2.83413e-05	-3.69267e-05	5.0156e-06	-1.70745e-05	1.03099e-06	-1.12116e-06	0.00031986	-0.000299519	9.19796e-05	-1.15377e-05	1.97931e-05	-2.74578e-06	1.33613e-05	-5.70589e-06	-1.90652e-05	2.4278e-06	-9.08509e-07	-2.31649e-05	9.15977e-06	8.17499e-06	-7.91346e-06
651	>hCoVN19/USA/CTNUW177/2020|EPI_ISL_416715|2020N03N15	-0.00708648	-0.00359573	-0.000261814	0.000976635	-0.000510527	0.00117323	-9.57837e-05	8.31979e-05	-4.54384e-06	2.36463e-07	3.49489e-05	-0.00010633	0.000129967	-9.04184e-05	5.61295e-05	-5.70997e-06	1.04414e-05	7.24743e-06	-0.000160297	2.70617e-05	-3.63785e-05	5.00589e-06	-1.5929e-05	1.05086e-06	-8.18355e-07	0.000289292	-0.000270542	8.53043e-05	-1.12095e-05	2.01255e-05	-1.64426e-06	1.22682e-05	-4.99199e-06	-1.75351e-05	2.33477e-06	-1.46098e-06	-2.26429e-05	8.48412e-06	8.81965e-06	-7.65086e-06
652	>hCoVN19/USA/WANUW178/2020|EPI_ISL_416716|2020N03N13	0.00487154	-0.00172144	-0.00349404	-0.000573947	-5.43128e-05	0.00116777	-0.00010537	3.1857e-05	9.7313e-05	-2.65433e-05	3.06473e-05	-5.85172e-05	2.27186e-05	-6.59972e-05	-0.000125942	-0.000454935	0.000173336	-4.48607e-05	-1.51282e-05	-4.63869e-05	6.74523e-06	0.000101297	-8.46213e-06	1.09659e-05	4.98274e-06	-6.54216e-06	2.85998e-06	2.89844e-05	1.80506e-05	1.61929e-05	-2.16966e-05	-2.0545e-05	1.47754e-05	-1.19152e-05	1.99626e-05	-0.000255263	7.12696e-05	1.12832e-05	1.62783e-05	3.51428e-05
653	>hCoVN19/USA/CTNUW181/2020|EPI_ISL_416719|2020N03N14	0.00487154	-0.00172145	-0.00349404	-0.000573918	-5.43107e-05	0.00116615	-0.000105322	3.18306e-05	9.73707e-05	-2.65443e-05	3.05425e-05	-5.82492e-05	2.26428e-05	-6.59562e-05	-0.000125892	-0.000454913	0.000173335	-4.48366e-05	-1.51483e-05	-4.64179e-05	6.87743e-06	0.000101274	-8.45335e-06	1.09811e-05	4.96817e-06	-6.4975e-06	2.8001e-06	2.88264e-05	1.81102e-05	1.60154e-05	-2.17554e-05	-2.05761e-05	1.47704e-05	-1.18604e-05	1.99476e-05	-0.000255219	7.14625e-05	1.12384e-05	1.61405e-05	3.5202e-05
654	>hCoVN19/France/Lyon_683/2020|EPI_ISL_416750|2020N03N06	0.00371242	-0.000738709	0.00207775	0.000585356	0.000123116	0.00128356	2.42364e-05	6.54712e-06	-4.126e-05	0.00138278	3.9485e-05	2.80618e-05	5.61017e-05	0.00138547	0.00233925	-0.00133467	0.000399138	0.000534953	0.000524188	0.0013667	1.64269e-05	-5.65746e-07	0.000242716	3.61916e-06	-8.47445e-05	-2.74574e-05	-2.09087e-06	5.49315e-05	2.37559e-05	-1.38502e-05	7.18178e-05	-6.58778e-05	6.50069e-05	-1.96435e-05	-0.000131095	-5.29819e-05	-6.15207e-05	-3.69529e-05	4.5119e-05	3.04954e-05
655	>hCoVN19/France/Lyon_06464_/2020|EPI_ISL_416753|2020N03N06	0.00487154	-0.00172144	-0.00349404	-0.000573947	-5.43128e-05	0.00116777	-0.00010537	3.1857e-05	9.7313e-05	-2.65433e-05	3.06473e-05	-5.85172e-05	2.27186e-05	-6.59972e-05	-0.000125942	-0.000454935	0.000173336	-4.48607e-05	-1.51282e-05	-4.63869e-05	6.74523e-06	0.000101297	-8.46213e-06	1.09659e-05	4.98274e-06	-6.54216e-06	2.85998e-06	2.89844e-05	1.80506e-05	1.61929e-05	-2.16966e-05	-2.0545e-05	1.47754e-05	-1.19152e-05	1.99626e-05	-0.000255263	7.12696e-05	1.12832e-05	1.62783e-05	3.51428e-05
656	>hCoVN19/France/Lyon_06487/2020|EPI_ISL_416754|2020N03N06	0.00370915	-0.000736606	0.00206168	0.000585584	0.00011589	0.00128162	2.22128e-05	8.85669e-06	-4.05818e-05	0.00134179	3.95436e-05	2.28285e-05	5.47609e-05	0.00133299	0.00226475	-0.00128371	0.000386129	0.000521703	0.000478073	0.00129776	1.25428e-05	-2.90705e-07	0.000224922	3.12675e-06	-7.80414e-05	-2.09815e-05	-1.16418e-08	5.21759e-05	2.11919e-05	-9.87459e-06	6.60027e-05	-5.87999e-05	5.85261e-05	-1.78205e-05	-0.000116764	-4.74006e-05	-5.64006e-05	-3.2285e-05	4.0833e-05	2.54508e-05
657	>hCoVN19/France/ClermontNFerrand_651/2020|EPI_ISL_416751|2020N03N05	0.00367877	-0.000736814	0.00209711	0.000275422	0.000496385	0.00127391	0.000487291	0.00081379	-1.7008e-05	0.00134047	4.15767e-05	-5.11322e-05	2.85263e-05	0.00100999	0.00255453	-0.00128582	0.000476315	0.000799939	-6.48802e-06	0.00129903	-1.42773e-05	-7.94356e-07	0.000196213	-2.95174e-06	-7.72412e-05	4.9608e-05	3.23709e-05	4.73979e-05	2.12854e-05	9.67605e-07	7.74007e-05	-6.01076e-05	6.1245e-05	-4.29568e-06	-0.000120442	-4.76334e-05	-4.68125e-05	-4.61052e-05	7.14962e-05	2.6232e-05
658	>hCoVN19/France/ClermontNFerrand_650/2020|EPI_ISL_416752|2020N03N04	0.00371027	-0.000737132	0.00206548	0.000587091	0.00011629	0.00128209	2.24621e-05	8.82448e-06	-4.06994e-05	0.00135173	3.95404e-05	2.37815e-05	5.49585e-05	0.00134401	0.00228442	-0.00129598	0.000389953	0.000527849	0.000483687	0.00131407	1.31014e-05	-3.62693e-07	0.000228324	3.1618e-06	-7.95654e-05	-2.13328e-05	-9.71446e-08	5.27498e-05	2.18046e-05	-1.06116e-05	6.74129e-05	-6.03343e-05	5.9961e-05	-1.81075e-05	-0.000120011	-4.8604e-05	-5.74678e-05	-3.34285e-05	4.17181e-05	2.64459e-05
659	>hCoVN19/France/BourgNenNBresse_06678/2020|EPI_ISL_416757|2020N03N07	0.00371999	-0.000741942	0.00209217	0.000598315	0.000119268	0.00128578	2.4784e-05	8.36829e-06	-4.11987e-05	0.0014264	3.90383e-05	3.19757e-05	5.62799e-05	0.00142649	0.00243293	-0.00139006	0.000419525	0.000571568	0.00052553	0.00143095	1.68618e-05	8.81008e-08	0.000253595	3.1739e-06	-8.92151e-05	-2.11868e-05	2.59297e-06	5.62455e-05	2.75778e-05	-1.5731e-05	7.43575e-05	-6.90273e-05	6.73222e-05	-1.52872e-05	-0.000146705	-6.85599e-05	-6.01896e-05	-4.15394e-05	4.80516e-05	3.46453e-05
660	>hCoVN19/France/Lyon_0693/2020|EPI_ISL_416758|2020N03N08	0.00430984	-0.0012729	-0.0010107	-3.47228e-05	8.18014e-05	0.00121208	-0.000131448	8.29426e-05	-0.000156452	5.25605e-05	-6.99653e-06	-2.01285e-06	2.43917e-05	0.00019554	0.000281785	0.00160556	-0.000581858	0.000210034	6.84989e-05	0.000337165	-2.30347e-05	-1.73469e-05	9.68584e-06	-0.000112767	8.0273e-06	-4.40899e-06	9.29697e-06	2.29895e-05	-2.0111e-06	2.62455e-05	-1.21156e-05	5.89641e-06	-5.58961e-06	-2.76063e-06	3.97282e-06	-2.31971e-05	7.35072e-07	1.20646e-05	6.89502e-06	-2.11035e-05
661	>hCoVN19/France/Lyon_06531/2020|EPI_ISL_416756|2020N03N06	0.00371591	-0.000739773	0.00208469	0.000594753	0.000118331	0.00128417	2.37623e-05	8.64985e-06	-4.12828e-05	0.00140395	3.94909e-05	2.88979e-05	5.59687e-05	0.00140225	0.00238868	-0.00136143	0.000410405	0.000561128	0.000514095	0.00140299	1.62824e-05	-7.76262e-07	0.000247187	3.35077e-06	-8.82667e-05	-2.32877e-05	-5.84841e-07	5.58484e-05	2.53965e-05	-1.52015e-05	7.54991e-05	-6.95738e-05	6.85193e-05	-1.98358e-05	-0.000139601	-5.60804e-05	-6.43514e-05	-4.07703e-05	4.7052e-05	3.26339e-05
662	>hCoVN19/France/Lyon_508/2020|EPI_ISL_416748|2020N03N04	0.00487707	-0.00172566	-0.00351022	-0.000576816	-5.43565e-05	0.00116811	-0.00010619	3.21053e-05	9.97731e-05	-2.61328e-05	2.99659e-05	-5.65682e-05	2.24343e-05	-6.68359e-05	-0.000127301	-0.000467072	0.000177919	-4.94645e-05	-1.72374e-05	-5.78798e-05	7.08714e-06	0.00010555	-9.39671e-06	1.15502e-05	7.7541e-06	-6.89515e-06	2.22744e-06	2.80871e-05	1.98997e-05	1.57036e-05	-2.88485e-05	-1.69898e-05	1.04785e-05	-1.1508e-05	2.29922e-05	-0.000277201	8.19799e-05	1.37329e-05	1.53726e-05	3.46543e-05
663	>hCoVN19/France/Valence_532/2020|EPI_ISL_416749|2020N03N04	0.00371591	-0.000739781	0.00208479	0.000594814	0.000118338	0.00128422	2.38618e-05	8.61263e-06	-4.12083e-05	0.00140565	3.97719e-05	2.84262e-05	5.61022e-05	0.00140372	0.00239122	-0.00136328	0.000411238	0.000562025	0.000515636	0.00140641	1.66183e-05	-7.61749e-07	0.00024809	3.27595e-06	-8.86773e-05	-2.18452e-05	5.17357e-07	5.58909e-05	2.39139e-05	-1.50691e-05	7.63361e-05	-7.00793e-05	6.91524e-05	-1.90403e-05	-0.000139255	-5.61742e-05	-6.29299e-05	-4.00841e-05	4.68952e-05	3.31392e-05
664	>hCoVN19/Fujian/13/2020|EPI_ISL_411066|2020N01N22	-0.00147266	0.00237416	0.000597609	-0.00195282	-0.00109125	0.00116501	-0.00101204	7.38763e-05	-7.31288e-05	4.48095e-05	7.27428e-05	0.000165697	4.8331e-05	0.000891444	-0.000663013	-6.34077e-05	-8.56869e-05	0.000395293	-0.000682549	9.48048e-06	8.45016e-06	2.52072e-06	-0.00101175	1.28589e-05	1.81311e-05	-8.41267e-05	-0.000126129	9.11351e-05	2.03248e-05	1.44626e-05	-6.15552e-06	-9.94991e-06	8.18034e-06	-1.89525e-05	5.2153e-07	-1.15069e-05	-0.000113286	5.29222e-05	-7.66775e-05	4.85462e-05
665	>hCoVN19/Fujian/8/2020|EPI_ISL_411060|2020N01N21	-0.00508385	-0.00121316	0.000193559	-0.00140351	0.00100461	0.00117273	9.34238e-05	-0.000240971	-3.47233e-05	1.70218e-05	1.77931e-05	1.08158e-05	0.000114595	0.000570031	-0.000534	-1.83473e-05	-0.000192829	-0.000765941	0.00132797	5.09126e-05	4.92125e-05	7.52819e-06	0.000177665	1.48732e-05	-7.00573e-06	7.81382e-05	-0.000272326	8.04133e-05	-1.39838e-05	-2.55048e-06	1.28804e-06	1.21742e-05	-2.25165e-06	-7.30635e-05	4.90369e-06	-1.98958e-05	-3.53401e-05	6.03745e-05	2.36232e-05	2.24992e-05
666	>hCoVN19/Czech_Republic/ChVir1630/2020|EPI_ISL_416742|2020N02	0.00360126	-0.000704005	0.00166084	0.000477675	0.000113903	0.00125129	2.89473e-05	8.48573e-06	-4.10263e-05	0.00013463	-1.87667e-05	1.58489e-05	1.49426e-05	3.94145e-05	0.000157116	0.000115014	-6.39989e-05	-0.000268645	-0.000110141	-0.000695651	-0.000109634	9.32584e-06	-3.89026e-05	1.93809e-06	0.000128979	-1.58629e-05	-1.71073e-05	-3.2092e-05	-3.7615e-06	2.34347e-05	-0.000182064	0.00020692	-0.000198942	2.45323e-05	4.77619e-05	2.99814e-05	4.76758e-05	5.36593e-05	-2.29788e-05	-0.000139542
667	>hCoVN19/Czech_Republic/ChVir1912/2020|EPI_ISL_416743|2020N03	0.00360126	-0.000704005	0.00166084	0.000477675	0.000113903	0.00125129	2.89473e-05	8.48573e-06	-4.10263e-05	0.00013463	-1.87667e-05	1.58489e-05	1.49426e-05	3.94145e-05	0.000157116	0.000115014	-6.39989e-05	-0.000268645	-0.000110141	-0.000695651	-0.000109634	9.32584e-06	-3.89026e-05	1.93809e-06	0.000128979	-1.58629e-05	-1.71073e-05	-3.2092e-05	-3.7615e-06	2.34347e-05	-0.000182064	0.00020692	-0.000198942	2.45323e-05	4.77619e-05	2.99814e-05	4.76758e-05	5.36593e-05	-2.29788e-05	-0.000139542
668	>hCoVN19/England/SHEFNBFD54/2020|EPI_ISL_416740|2020N03N03	-0.00146865	0.00235877	0.000587611	-0.00190975	-0.00106017	0.0011653	-0.000969579	7.10392e-05	-7.00477e-05	4.18554e-05	7.05419e-05	0.000147192	4.70319e-05	0.000824753	-0.000612778	-5.82024e-05	-7.77568e-05	0.000353222	-0.000609749	9.30689e-06	3.84705e-06	2.81281e-06	-0.000875112	1.09118e-05	1.54068e-05	-6.97145e-05	-0.000102977	7.90357e-05	1.48964e-05	1.63645e-05	-3.21378e-06	-6.82882e-06	6.48036e-06	-1.61675e-05	7.46172e-07	-8.64585e-06	-8.98651e-05	3.88605e-05	-4.92083e-05	3.72792e-05
669	>hCoVN19/Lithuania/ChVir1632/2020|EPI_ISL_416741|2020N02	0.00364557	-0.000727941	0.0018	0.000541098	0.000130022	0.00125322	5.21012e-05	5.78786e-06	-0.000260808	0.000104151	-9.30139e-06	-3.57857e-05	2.45072e-05	9.73657e-05	0.000288829	0.000164366	-9.96907e-05	-0.000547272	-0.000214161	-0.00158553	-0.000229697	1.583e-05	-0.000102806	0.000124566	0.000866081	1.71228e-05	-0.000213731	-0.000737061	8.07292e-05	-0.000168199	0.0020296	-0.00190897	0.00118519	-0.000208636	-0.000160501	-0.000116923	-0.000213256	-9.30537e-05	6.61018e-05	0.000262082
670	>hCoVN19/France/Valence_425/2020|EPI_ISL_416746|2020N03N03	0.00375636	-0.000778435	0.0022235	0.000747193	0.00020948	0.00118606	0.000175697	-2.34002e-05	0.00148107	-0.00247592	0.000436017	-0.000970052	0.000161823	-7.44604e-05	-0.000740213	-0.000323192	0.000107597	0.000393448	7.31329e-05	0.000782115	0.00031029	6.67244e-06	8.15198e-05	1.35084e-05	-7.06021e-05	-3.337e-05	-3.36336e-05	9.68346e-05	-8.2163e-05	-2.16861e-05	-7.21336e-06	-0.000195005	0.000156619	7.57836e-05	-0.00013303	0.000143977	0.000563125	7.19847e-05	-8.51068e-06	0.000163231
671	>hCoVN19/France/Lyon_487/2020|EPI_ISL_416747|2020N03N04	0.00370915	-0.000736606	0.00206168	0.000585584	0.00011589	0.00128162	2.22128e-05	8.85669e-06	-4.05818e-05	0.00134179	3.95436e-05	2.28285e-05	5.47609e-05	0.00133299	0.00226475	-0.00128371	0.000386129	0.000521703	0.000478073	0.00129776	1.25428e-05	-2.90705e-07	0.000224922	3.12675e-06	-7.80414e-05	-2.09815e-05	-1.16418e-08	5.21759e-05	2.11919e-05	-9.87459e-06	6.60027e-05	-5.87999e-05	5.85261e-05	-1.78205e-05	-0.000116764	-4.74006e-05	-5.64006e-05	-3.2285e-05	4.0833e-05	2.54508e-05
672	>hCoVN19/Hungary/49/2020|EPI_ISL_416744|2020N03N20	0.00362697	-0.000711419	0.00173444	0.000517485	0.000128813	0.00125533	3.49462e-05	1.15724e-05	-4.75865e-05	0.000161188	-6.22607e-05	2.54029e-05	1.31158e-05	5.46209e-05	0.000202031	0.000147973	-8.43601e-05	-0.000374243	-0.000148972	-0.00100636	-0.000146563	1.17251e-05	-6.5846e-05	1.19338e-05	0.000271795	-2.75608e-05	-5.4008e-05	-0.00013222	6.72723e-06	-8.98155e-06	-0.0001147	0.000157898	-0.000233728	3.85691e-05	7.51847e-05	4.36815e-05	9.53404e-05	0.000115332	-7.66848e-05	-0.00029184
673	>hCoVN19/France/Pollionay_1733/2020|EPI_ISL_416745|2020N03N10	0.00371835	-0.0007407	0.00209328	0.000599312	0.000119824	0.00120533	2.69068e-05	7.20948e-06	-3.7056e-05	0.00142194	3.53313e-05	4.34122e-05	5.25475e-05	0.00142719	0.00243228	-0.0013874	0.000418691	0.000575908	0.000526299	0.00143802	2.55853e-05	-2.11642e-06	0.0002553	2.92652e-06	-9.23417e-05	-2.1513e-05	-6.80647e-07	4.81885e-05	2.90578e-05	-2.78762e-05	6.97982e-05	-7.81104e-05	7.30021e-05	-2.1012e-05	-0.000143928	-6.26688e-05	-7.70007e-05	-4.92996e-05	4.39502e-05	3.40151e-05
674	>hCoVN19/England/SHEFNBFD45/2020|EPI_ISL_416739|2020N03N09	-0.00147093	0.00236839	0.000591931	-0.00193039	-0.00107901	0.00116262	-0.000982437	7.01175e-05	-7.12526e-05	4.29493e-05	7.15192e-05	0.000155861	4.76323e-05	0.000855616	-0.00063512	-5.55449e-05	-7.18593e-05	0.000369867	-0.000638056	9.73413e-06	7.74823e-06	2.55708e-06	-0.000941423	9.60821e-06	1.83133e-05	-5.15062e-05	-8.54887e-05	8.13167e-05	1.76048e-05	2.56136e-05	-2.12764e-06	-8.08071e-06	8.31524e-06	-7.47087e-06	-3.13388e-07	-9.12581e-06	-9.5484e-05	4.87953e-05	-6.0894e-05	4.76034e-05
675	>hCoVN19/Wuhan/WIV06/2019|EPI_ISL_402129|2019N12N30	-0.00146865	0.00235877	0.000587611	-0.00190975	-0.00106017	0.0011653	-0.000969579	7.10392e-05	-7.00477e-05	4.18554e-05	7.05419e-05	0.000147192	4.70319e-05	0.000824753	-0.000612778	-5.82024e-05	-7.77568e-05	0.000353222	-0.000609749	9.30689e-06	3.84705e-06	2.81281e-06	-0.000875112	1.09118e-05	1.54068e-05	-6.97145e-05	-0.000102977	7.90357e-05	1.48964e-05	1.63645e-05	-3.21378e-06	-6.82882e-06	6.48036e-06	-1.61675e-05	7.46172e-07	-8.64585e-06	-8.98651e-05	3.88605e-05	-4.92083e-05	3.72792e-05
676	>hCoVN19/Australia/VIC90/2020|EPI_ISL_419801|2020N03N15	0.00360235	-0.000704507	0.0016639	0.000478914	0.000114296	0.00125164	2.9229e-05	8.45151e-06	-4.11469e-05	0.000135624	-1.92119e-05	1.67484e-05	1.48284e-05	3.98584e-05	0.000158606	0.000116152	-6.4655e-05	-0.000271714	-0.00011147	-0.000704547	-0.000110732	9.38791e-06	-3.94653e-05	1.95093e-06	0.000131388	-1.61143e-05	-1.75292e-05	-3.32216e-05	-3.66764e-06	2.34478e-05	-0.000186567	0.000211872	-0.000203853	2.53176e-05	4.90237e-05	3.09733e-05	4.96083e-05	5.51813e-05	-2.40877e-05	-0.000143741
677	>hCoVN19/Australia/VIC89/2020|EPI_ISL_419800|2020N03N15	0.00371953	-0.000761401	0.00207929	0.000655643	0.000179379	0.00129742	0.000113989	-1.12841e-05	-0.00129592	0.000943929	-0.000584341	0.00108498	-0.000201999	-0.00160886	-0.0015574	-0.000230706	0.000214769	-0.000213764	-9.13507e-05	0.000911647	4.04242e-05	2.43799e-06	3.4367e-05	-6.11433e-06	-1.51163e-05	1.71062e-05	2.86873e-05	3.24715e-05	-9.41652e-06	2.77741e-05	-3.7832e-05	2.86656e-05	-2.63048e-05	2.22822e-05	2.52377e-05	8.82096e-06	6.17079e-06	0.000106401	-0.000115203	-0.000121479
678	>hCoVN19/Australia/VIC94/2020|EPI_ISL_419805|2020N03N16	-0.00719487	-0.00372819	-0.000286604	0.00111362	-0.000601745	0.00116497	-0.000116344	0.000107771	-2.70988e-05	-1.77358e-05	3.77774e-05	-0.000123414	0.000200412	-0.000132662	0.000111589	-1.54715e-05	1.80039e-05	1.55011e-05	-0.000405217	6.82122e-05	-4.36794e-05	3.86935e-06	-6.99272e-05	-4.70541e-05	3.41326e-05	-0.00235393	0.00208454	-0.000451392	9.96503e-06	3.75468e-05	4.20156e-06	-2.72932e-05	1.84441e-05	-1.2812e-05	3.21401e-06	-1.62615e-05	-3.94279e-05	-9.59369e-06	-3.98474e-05	5.02071e-06
679	>hCoVN19/Australia/VIC91/2020|EPI_ISL_419804|2020N03N15	0.00372091	-0.000741149	0.00211972	0.00059437	0.000135328	0.00128867	4.75889e-05	2.48372e-05	-0.00154241	0.000924887	-0.000587365	0.00109194	-0.000203966	-0.00161935	-0.00170395	-0.000287289	0.00023887	-0.000128525	-0.00028248	0.00102339	6.9466e-05	1.66551e-06	-0.000254153	4.31191e-05	-3.04166e-05	1.45697e-06	-2.12922e-05	5.64906e-05	-3.17849e-06	3.02708e-05	-0.000124082	9.19888e-05	-7.26997e-05	2.45318e-05	6.56376e-05	2.21028e-05	-0.000115688	0.000424397	-0.000590732	-0.000165229
680	>hCoVN19/Australia/VIC84/2020|EPI_ISL_419803|2020N03N14	-0.00215961	0.00671755	-0.00163199	0.00339849	0.00145543	0.0012716	-0.000274685	0.000718383	-0.0001266	-0.000107612	0.00339122	0.00131786	-0.000109345	-0.000756527	0.000449125	-6.1706e-05	-0.000164954	-0.000304262	0.000527816	4.46544e-05	0.000224054	4.60986e-06	-0.000687875	0.000114846	-8.63511e-06	-0.000923724	-0.000954175	0.000391595	5.7274e-05	0.000417341	0.000109163	-0.000309406	2.10703e-05	0.00367146	8.58126e-05	-4.58583e-05	-0.000171543	-0.00101486	-7.09172e-05	-0.000396864
681	>hCoVN19/Australia/VIC45/2020|EPI_ISL_419802|2020N03N11	0.00360126	-0.000704005	0.00166084	0.000477675	0.000113903	0.00125129	2.89473e-05	8.48573e-06	-4.10263e-05	0.00013463	-1.87667e-05	1.58489e-05	1.49426e-05	3.94145e-05	0.000157116	0.000115014	-6.39989e-05	-0.000268645	-0.000110141	-0.000695651	-0.000109634	9.32584e-06	-3.89026e-05	1.93809e-06	0.000128979	-1.58629e-05	-1.71073e-05	-3.2092e-05	-3.7615e-06	2.34347e-05	-0.000182064	0.00020692	-0.000198942	2.45323e-05	4.77619e-05	2.99814e-05	4.76758e-05	5.36593e-05	-2.29788e-05	-0.000139542
682	>hCoVN19/Wuhan/WIV07/2019|EPI_ISL_402130|2019N12N30	-0.00146977	0.00236511	0.000591003	-0.0019286	-0.00107353	0.00116302	-0.000988179	7.24843e-05	-7.20021e-05	4.34628e-05	7.10264e-05	0.000155969	4.74547e-05	0.00085449	-0.000631556	-4.47508e-05	-8.72491e-05	0.000373929	-0.000638747	1.58036e-05	6.13385e-06	2.02674e-06	-0.00092968	3.6308e-05	1.57214e-05	-7.44553e-05	-0.000110548	8.3524e-05	1.78442e-05	1.59742e-05	-3.77461e-06	-8.1615e-06	7.45139e-06	-1.7468e-05	2.83134e-07	-8.80297e-06	-9.88789e-05	4.29885e-05	-5.76963e-05	4.36081e-05
683	>hCoVN19/Wuhan/HBCDCNHBN01/2019|EPI_ISL_402132|2019N12N30	-0.0014691	0.00236047	0.000588713	-0.00191441	-0.00106351	0.00116294	-0.00097403	7.13031e-05	-7.02882e-05	4.21603e-05	7.06225e-05	0.000149487	4.70535e-05	0.000831684	-0.000617865	-5.87084e-05	-7.85596e-05	0.000357437	-0.000616993	9.2786e-06	4.4821e-06	2.75014e-06	-0.000888238	1.10807e-05	1.56381e-05	-7.09891e-05	-0.000105132	7.99129e-05	1.54645e-05	1.59612e-05	-3.53537e-06	-7.14407e-06	6.62851e-06	-1.63307e-05	6.95967e-07	-8.67928e-06	-9.1619e-05	3.98531e-05	-5.13331e-05	3.87443e-05
684	>hCoVN19/Wuhan/IVDCNHBN01/2019|EPI_ISL_402119|2019N12N30	-0.00146865	0.00235877	0.000587611	-0.00190975	-0.00106017	0.0011653	-0.000969579	7.10392e-05	-7.00477e-05	4.18554e-05	7.05419e-05	0.000147192	4.70319e-05	0.000824753	-0.000612778	-5.82024e-05	-7.77568e-05	0.000353222	-0.000609749	9.30689e-06	3.84705e-06	2.81281e-06	-0.000875112	1.09118e-05	1.54068e-05	-6.97145e-05	-0.000102977	7.90357e-05	1.48964e-05	1.63645e-05	-3.21378e-06	-6.82882e-06	6.48036e-06	-1.61675e-05	7.46172e-07	-8.64585e-06	-8.98651e-05	3.88605e-05	-4.92083e-05	3.72792e-05
685	>hCoVN19/Wuhan/IVDCNHBN04/2020|EPI_ISL_402120|2020N01N01	-0.00146891	0.00236401	0.000594312	-0.00192214	-0.00107236	0.00116312	-0.000983796	7.13508e-05	-7.00705e-05	5.12997e-05	7.06082e-05	0.000150479	4.70554e-05	0.000841048	-0.000596862	-6.8941e-05	-7.00665e-05	0.000365719	-0.000615015	2.55779e-05	1.16279e-05	2.68616e-06	-0.000899643	9.93358e-06	1.52218e-05	-5.86055e-05	-9.20047e-05	8.02054e-05	1.4191e-05	1.85271e-05	-4.73663e-07	-9.03793e-06	9.01577e-06	-1.07787e-05	-6.94066e-07	-9.84434e-06	-9.28355e-05	4.1394e-05	-5.33966e-05	4.38582e-05
686	>hCoVN19/Wuhan/IPBCAMSNWHN01/2019|EPI_ISL_402123|2019N12N24	-0.00147132	0.002369	0.000594231	-0.00193817	-0.00108061	0.00116529	-0.000997367	7.29121e-05	-7.20559e-05	4.37654e-05	7.19876e-05	0.000159081	4.78879e-05	0.000867705	-0.00064508	-6.14993e-05	-8.27636e-05	0.000379866	-0.00065582	9.43719e-06	6.68373e-06	2.62756e-06	-0.000960292	1.2106e-05	1.70752e-05	-7.83792e-05	-0.000117028	8.64897e-05	1.81231e-05	1.53766e-05	-4.84803e-06	-8.64451e-06	7.5203e-06	-1.78514e-05	5.60816e-07	-9.37275e-06	-0.000104108	4.64095e-05	-6.29223e-05	4.70166e-05
687	>hCoVN19/Wuhan/WIV04/2019|EPI_ISL_402124|2019N12N30	-0.00146865	0.00235877	0.000587611	-0.00190975	-0.00106017	0.0011653	-0.000969579	7.10392e-05	-7.00477e-05	4.18554e-05	7.05419e-05	0.000147192	4.70319e-05	0.000824753	-0.000612778	-5.82024e-05	-7.77568e-05	0.000353222	-0.000609749	9.30689e-06	3.84705e-06	2.81281e-06	-0.000875112	1.09118e-05	1.54068e-05	-6.97145e-05	-0.000102977	7.90357e-05	1.48964e-05	1.63645e-05	-3.21378e-06	-6.82882e-06	6.48036e-06	-1.61675e-05	7.46172e-07	-8.64585e-06	-8.98651e-05	3.88605e-05	-4.92083e-05	3.72792e-05
688	>hCoVN19/Wuhan/IVDCNHBN05/2019|EPI_ISL_402121|2019N12N30	-0.00146954	0.00236217	0.000589801	-0.00191913	-0.00106689	0.00116529	-0.000978662	7.16499e-05	-7.06983e-05	4.24731e-05	7.10091e-05	0.000151033	4.73082e-05	0.000838599	-0.000623171	-5.92588e-05	-7.93586e-05	0.000361684	-0.000624373	9.3481e-06	4.74063e-06	2.75455e-06	-0.000901772	1.12796e-05	1.59199e-05	-7.23726e-05	-0.000107284	8.13153e-05	1.58806e-05	1.60655e-05	-3.70531e-06	-7.37347e-06	6.79196e-06	-1.66705e-05	6.9135e-07	-8.85985e-06	-9.40491e-05	4.10546e-05	-5.31898e-05	4.0103e-05
689	>hCoVN19/Wuhan/WIV02/2019|EPI_ISL_402127|2019N12N30	-0.00147132	0.002369	0.000594223	-0.00193813	-0.00108057	0.00116529	-0.000997275	7.29052e-05	-7.20462e-05	4.37556e-05	7.198e-05	0.000159018	4.78832e-05	0.000867461	-0.000644886	-6.14771e-05	-8.27287e-05	0.000379646	-0.000655435	9.43602e-06	6.65625e-06	2.6294e-06	-0.00095937	1.20896e-05	1.70518e-05	-7.82544e-05	-0.000116824	8.63782e-05	1.80733e-05	1.53932e-05	-4.81862e-06	-8.61094e-06	7.50086e-06	-1.78189e-05	5.64727e-07	-9.35679e-06	-0.000103789	4.62256e-05	-6.25852e-05	4.67752e-05
690	>hCoVN19/Wuhan/WIV05/2019|EPI_ISL_402128|2019N12N30	-0.00147151	0.0023719	0.000590654	-0.00192658	-0.00107365	0.00115836	-0.000993923	7.53583e-05	-7.30737e-05	4.39892e-05	5.61837e-05	0.000151999	4.79264e-05	0.000861173	-0.00064204	-6.17999e-05	-8.13914e-05	0.000376144	-0.000650252	1.17371e-05	7.28911e-06	2.56567e-06	-0.000952386	1.22993e-05	1.64602e-05	-7.34527e-05	-0.000112031	8.44717e-05	1.82752e-05	7.00433e-06	-6.58558e-06	-4.24584e-06	4.64492e-06	-2.26569e-05	1.75668e-06	-6.96649e-06	-0.000101379	5.11211e-05	-8.60001e-05	3.83233e-05
691	>hCoVN19/WuhanNHuN1/2019|EPI_ISL_402125|2019N12N31	-0.00146865	0.00235877	0.000587611	-0.00190975	-0.00106017	0.0011653	-0.000969579	7.10392e-05	-7.00477e-05	4.18554e-05	7.05419e-05	0.000147192	4.70319e-05	0.000824753	-0.000612778	-5.82024e-05	-7.77568e-05	0.000353222	-0.000609749	9.30689e-06	3.84705e-06	2.81281e-06	-0.000875112	1.09118e-05	1.54068e-05	-6.97145e-05	-0.000102977	7.90357e-05	1.48964e-05	1.63645e-05	-3.21378e-06	-6.82882e-06	6.48036e-06	-1.61675e-05	7.46172e-07	-8.64585e-06	-8.98651e-05	3.88605e-05	-4.92083e-05	3.72792e-05
692	>hCoVN19/Netherlands/Gelderland_1/2020|EPI_ISL_415461|2020N03N10	-0.00406269	1.19454e-06	0.00042516	-0.00257337	0.00175826	0.00117497	0.000178595	-0.000389846	-5.20473e-05	2.38057e-05	3.38537e-05	7.17103e-05	9.76164e-05	0.000860815	-0.00079346	-2.35356e-05	-0.000292579	-0.00108552	0.0019582	5.91182e-05	8.61724e-05	6.96314e-06	0.00023849	2.21194e-05	-8.19232e-06	-0.000279133	-0.00010057	3.92745e-05	-1.25006e-05	-1.65187e-05	-9.80318e-06	-1.18677e-05	8.27997e-06	-3.65541e-05	3.55678e-06	-1.34128e-05	-3.28105e-05	1.53451e-05	2.48989e-05	1.03928e-05
693	>hCoVN19/Netherlands/Flevoland_1/2020|EPI_ISL_415460|2020N03N09	0.00416427	-0.00115346	-0.000824323	-6.15532e-05	-2.1911e-05	0.00120483	5.46155e-05	-4.22773e-05	0.000211902	5.59075e-05	1.83734e-05	-3.95135e-05	1.3115e-05	-0.000220357	-0.000247999	-0.00193019	0.000685429	-0.000521025	-0.000193013	-0.00107514	-7.95877e-05	0.000127631	-5.68749e-05	0.000123568	0.000126024	-1.79922e-05	-2.34874e-05	-2.63484e-05	1.65122e-05	1.32063e-05	-0.000192166	0.000180474	-0.000178723	1.55515e-05	6.37892e-05	-0.000202525	0.000119048	5.30354e-05	-1.39555e-05	-8.36547e-05
694	>hCoVN19/Netherlands/Gelderland_3/2020|EPI_ISL_415463|2020N03N09	0.00375408	-0.000777328	0.00221531	0.000743335	0.000208061	0.00119058	0.000173593	-2.29105e-05	0.00146006	-0.00243949	0.000430354	-0.000957623	0.000159996	-7.36184e-05	-0.00072795	-0.000317158	0.000105535	0.000384193	7.15177e-05	0.000762878	0.00030084	6.68979e-06	7.90547e-05	1.30811e-05	-6.78014e-05	-3.22554e-05	-3.20774e-05	9.44037e-05	-7.93222e-05	-1.92255e-05	-6.39996e-06	-0.000185418	0.000149107	7.15103e-05	-0.000125798	0.00013562	0.000529947	6.80853e-05	-6.85375e-06	0.000152725
695	>hCoVN19/Netherlands/Gelderland_2/2020|EPI_ISL_415462|2020N03N09	0.00362108	-0.000713231	0.0017192	0.000501966	0.000121814	0.0012556	3.51414e-05	7.67229e-06	-4.11722e-05	0.000152973	-2.79658e-05	3.6489e-05	1.21426e-05	4.93422e-05	0.000192288	0.000143413	-8.01491e-05	-0.000352271	-0.000145973	-0.000951155	-0.000137396	1.1032e-05	-5.68355e-05	-1.09332e-06	0.000234877	-1.8365e-05	-2.85163e-05	-9.41444e-05	-3.03641e-06	3.00155e-06	-0.000581095	0.000570346	-0.000598262	5.82648e-05	0.00034673	6.46529e-05	-0.000147603	-0.00070253	0.000481566	0.00180881
696	>hCoVN19/Netherlands/NA_1/2020|EPI_ISL_415465|2020N03N10	0.00416427	-0.00115346	-0.000824323	-6.15532e-05	-2.1911e-05	0.00120483	5.46155e-05	-4.22773e-05	0.000211902	5.59075e-05	1.83734e-05	-3.95135e-05	1.3115e-05	-0.000220357	-0.000247999	-0.00193019	0.000685429	-0.000521025	-0.000193013	-0.00107514	-7.95877e-05	0.000127631	-5.68749e-05	0.000123568	0.000126024	-1.79922e-05	-2.34874e-05	-2.63484e-05	1.65122e-05	1.32063e-05	-0.000192166	0.000180474	-0.000178723	1.55515e-05	6.37892e-05	-0.000202525	0.000119048	5.30354e-05	-1.39555e-05	-8.36547e-05
697	>hCoVN19/Australia/VIC130/2020|EPI_ISL_419823|2020N03N21	-0.00720817	-0.00373826	-0.000289868	0.00113905	-0.000612838	0.00108128	-0.000108474	0.00010775	-1.46697e-05	-3.39289e-05	1.64988e-05	-0.000123642	0.000205777	-0.000138893	0.000116881	-2.11189e-05	1.31621e-05	2.36157e-05	-0.000434727	8.44565e-05	-2.79651e-05	2.75444e-06	-7.22718e-05	-5.64748e-05	3.24555e-05	-0.00266539	0.00235507	-0.000536778	1.34371e-05	7.10351e-05	0.000221671	0.000136797	-7.01347e-05	-2.78558e-05	2.18046e-05	-1.26404e-05	-0.000120161	-3.8874e-05	-4.97708e-05	-2.07639e-05
698	>hCoVN19/Netherlands/Limburg_7/2020|EPI_ISL_415464|2020	-0.00153293	0.00262674	0.0007908	-0.00291844	-0.00195422	0.00102386	-0.00334718	0.00032165	0.000164475	-0.000336038	-5.45709e-05	-0.000628927	-7.54567e-05	-0.00236463	0.00145885	7.91698e-05	7.71496e-05	-0.000297302	0.000415721	-9.6244e-05	0.00067038	1.60402e-05	0.000557987	4.15814e-06	-9.21288e-06	7.94602e-06	1.98367e-05	-6.51434e-06	-0.000231119	8.53264e-06	1.55739e-05	-2.03953e-05	1.75848e-05	1.06452e-05	0.000157772	1.7125e-05	7.45575e-06	-5.72469e-05	5.16532e-05	6.30095e-06
699	>hCoVN19/Australia/VIC113/2020|EPI_ISL_419822|2020N03N18	0.00488412	-0.00173198	-0.00354911	-0.000585793	-5.56212e-05	0.00116539	-0.000108457	3.25461e-05	0.000104979	-2.83774e-05	2.9819e-05	-5.51933e-05	2.20975e-05	-7.00623e-05	-0.000134238	-0.000494532	0.000188609	-4.91841e-05	-1.70243e-05	-5.30137e-05	1.15705e-05	0.000114069	-8.96161e-06	1.19455e-05	5.22532e-06	-7.71765e-06	2.05017e-06	3.03075e-05	2.36246e-05	1.41934e-05	-2.89989e-05	-2.68551e-05	1.82387e-05	-1.34645e-05	2.53779e-05	-0.000333453	0.000100907	1.35973e-05	1.72335e-05	5.01894e-05
700	>hCoVN19/Netherlands/NA_11/2020|EPI_ISL_415467|2020N03N10	0.00377073	-0.000784233	0.00228092	0.000779439	0.000223054	0.00118686	0.000181715	-2.32404e-05	0.00164793	-0.00276968	0.000484288	-0.00107395	0.000178698	-7.87159e-05	-0.000846636	-0.000380206	0.00011702	0.000481275	7.58464e-05	0.000959092	0.000396754	7.63745e-06	0.000106499	1.51597e-05	-0.000104085	-8.03124e-05	-5.97642e-05	0.00010759	-0.000115257	3.94967e-06	0.000335056	-2.21402e-05	9.07877e-05	7.689e-05	-0.000181676	0.000244715	0.000788207	7.68533e-05	-6.4386e-06	0.000232762
701	>hCoVN19/Australia/VIC112/2020|EPI_ISL_419821|2020N03N18	-0.00434696	1.35829e-05	0.000715853	-0.00532665	0.00503036	0.00111519	0.00408564	0.006375	0.000123322	-6.80914e-05	4.97467e-05	-0.000519502	-0.00011557	-0.00177579	0.00133638	4.2027e-05	0.000377653	0.00100943	-0.00180472	-4.35086e-05	-0.000120095	3.76099e-06	-9.73262e-05	-1.3065e-05	7.2108e-06	0.000155655	7.48784e-05	9.20473e-06	-9.33069e-06	4.6524e-05	2.4755e-05	5.44531e-06	1.8861e-06	1.64326e-05	-1.55197e-06	-4.83159e-06	-6.39286e-06	-1.38537e-05	5.05276e-05	-5.59596e-06
702	>hCoVN19/Netherlands/NA_10/2020|EPI_ISL_415466|2020N03N09	0.00416427	-0.00115346	-0.000824323	-6.15532e-05	-2.1911e-05	0.00120483	5.46155e-05	-4.22773e-05	0.000211902	5.59075e-05	1.83734e-05	-3.95135e-05	1.3115e-05	-0.000220357	-0.000247999	-0.00193019	0.000685429	-0.000521025	-0.000193013	-0.00107514	-7.95877e-05	0.000127631	-5.68749e-05	0.000123568	0.000126024	-1.79922e-05	-2.34874e-05	-2.63484e-05	1.65122e-05	1.32063e-05	-0.000192166	0.000180474	-0.000178723	1.55515e-05	6.37892e-05	-0.000202525	0.000119048	5.30354e-05	-1.39555e-05	-8.36547e-05
703	>hCoVN19/Australia/VIC106/2020|EPI_ISL_419820|2020N03N17	0.00372204	-0.000741678	0.00212362	0.000595893	0.000135786	0.00128964	4.79467e-05	2.48974e-05	-0.00155301	0.000931736	-0.00059209	0.001101	-0.000205772	-0.00163249	-0.00171853	-0.000290044	0.000241244	-0.000129973	-0.000285841	0.00103624	7.07575e-05	1.62895e-06	-0.000257958	4.38508e-05	-3.10302e-05	1.53697e-06	-2.1795e-05	5.71791e-05	-3.08982e-06	3.04867e-05	-0.00012719	9.41472e-05	-7.4501e-05	2.52996e-05	6.73949e-05	2.28572e-05	-0.000118518	0.000437432	-0.000609543	-0.000170256
704	>hCoVN19/Netherlands/NA_13/2020|EPI_ISL_415469|2020N03N10	0.00416427	-0.00115346	-0.000824323	-6.15532e-05	-2.1911e-05	0.00120483	5.46155e-05	-4.22773e-05	0.000211902	5.59075e-05	1.83734e-05	-3.95135e-05	1.3115e-05	-0.000220357	-0.000247999	-0.00193019	0.000685429	-0.000521025	-0.000193013	-0.00107514	-7.95877e-05	0.000127631	-5.68749e-05	0.000123568	0.000126024	-1.79922e-05	-2.34874e-05	-2.63484e-05	1.65122e-05	1.32063e-05	-0.000192166	0.000180474	-0.000178723	1.55515e-05	6.37892e-05	-0.000202525	0.000119048	5.30354e-05	-1.39555e-05	-8.36547e-05
705	>hCoVN19/Australia/VIC134/2020|EPI_ISL_419827|2020N03N22	0.00362444	-0.000713745	0.0017307	0.000503346	0.000120865	0.00123951	3.29626e-05	8.53951e-06	-4.2314e-05	0.000134887	-2.66358e-05	3.60597e-05	1.17793e-05	6.26147e-05	0.00018381	0.000137475	-8.70699e-05	-0.00034299	-0.000165955	-0.000966121	-0.00013882	8.74653e-06	1.11139e-05	1.05896e-05	0.000323988	-6.79307e-05	0.00014034	0.000970213	-8.7702e-05	0.00010212	-0.000197009	0.000277149	-0.000258402	-5.18485e-05	6.70974e-05	4.76809e-05	7.77877e-05	7.81025e-05	-8.60673e-05	-0.000263166
706	>hCoVN19/Netherlands/NA_12/2020|EPI_ISL_415468|2020N03N10	0.0037615	-0.000780949	0.00224235	0.000755763	0.000212406	0.00118667	0.000178537	-2.41465e-05	0.00153555	-0.0025586	0.000456537	-0.00101668	0.000168237	-8.61161e-05	-0.000773134	-0.000337913	0.000113711	0.000413449	8.95951e-05	0.000844273	0.000221606	5.43783e-06	6.45025e-05	1.32413e-05	-7.59777e-05	-3.66556e-05	-3.6365e-05	0.000112645	-2.05516e-05	-2.32045e-05	-8.78904e-06	-0.000216975	0.000173612	8.47433e-05	-0.000179623	0.000162559	0.000641128	9.27018e-05	-1.91759e-05	0.000183053
707	>hCoVN19/Australia/VIC51/2020|EPI_ISL_419826|2020N03N12	-0.00434696	1.35829e-05	0.000715853	-0.00532665	0.00503036	0.00111519	0.00408564	0.006375	0.000123322	-6.80914e-05	4.97467e-05	-0.000519502	-0.00011557	-0.00177579	0.00133638	4.2027e-05	0.000377653	0.00100943	-0.00180472	-4.35086e-05	-0.000120095	3.76099e-06	-9.73262e-05	-1.3065e-05	7.2108e-06	0.000155655	7.48784e-05	9.20473e-06	-9.33069e-06	4.6524e-05	2.4755e-05	5.44531e-06	1.8861e-06	1.64326e-05	-1.55197e-06	-4.83159e-06	-6.39286e-06	-1.38537e-05	5.05276e-05	-5.59596e-06
708	>hCoVN19/Australia/VIC131/2020|EPI_ISL_419824|2020N03N21	0.00488338	-0.00173137	-0.00354587	-0.000585094	-5.54903e-05	0.00116784	-0.000108394	3.26247e-05	0.000104447	-2.82423e-05	3.00465e-05	-5.57108e-05	2.22637e-05	-6.95644e-05	-0.00013409	-0.000492277	0.000188106	-4.88959e-05	-1.69526e-05	-5.24454e-05	1.10315e-05	0.000113331	-9.41244e-06	1.26587e-05	5.48354e-06	-7.19342e-06	2.58574e-06	2.99724e-05	2.3259e-05	1.47369e-05	-2.83551e-05	-2.64515e-05	1.82881e-05	-1.3276e-05	2.50205e-05	-0.00032778	9.80806e-05	1.34583e-05	1.75082e-05	4.88422e-05
709	>hCoVN19/Australia/VIC105/2020|EPI_ISL_419819|2020N03N17	0.00437137	-0.00132092	-0.00110913	-3.32657e-05	9.59499e-05	0.00122164	-0.000159945	0.000106469	-0.000225323	9.38916e-05	-3.9901e-05	4.33175e-05	2.42035e-05	0.000339246	0.000511557	0.00315537	-0.00120796	0.000544895	0.000167085	0.000990573	5.43797e-06	-8.17695e-05	6.53465e-05	0.00249178	-7.06115e-05	7.19189e-05	0.000145986	2.15809e-05	6.32937e-05	6.57214e-05	5.08564e-05	-5.68987e-06	2.41017e-05	-3.00651e-05	-1.97392e-05	9.30636e-06	-4.41457e-05	-2.48982e-05	2.87553e-05	2.54479e-06
710	>hCoVN19/Australia/VIC104/2020|EPI_ISL_419818|2020N03N17	0.00487554	-0.00172343	-0.00351214	-0.000582866	-5.81913e-05	0.00116304	-0.000111099	3.23604e-05	9.96894e-05	-2.67732e-05	3.03801e-05	-5.45722e-05	2.2477e-05	-5.93451e-05	-0.000134471	-0.000468643	0.000177656	-4.1559e-05	-2.36762e-05	-4.84259e-05	9.24405e-06	0.000105361	-2.47872e-05	1.21437e-05	5.28183e-06	-8.02177e-06	5.56259e-07	3.03012e-05	2.06397e-05	1.50676e-05	-2.42769e-05	-2.30167e-05	1.62063e-05	-1.22685e-05	2.14414e-05	-0.00027834	7.75005e-05	1.37676e-05	1.33131e-05	4.20954e-05
711	>hCoVN19/Australia/VIC102/2020|EPI_ISL_419817|2020N03N16	-0.00148363	0.00242517	0.000640137	-0.00202864	-0.0011752	-0.000579467	-0.00111638	9.46845e-05	-7.95777e-05	3.89549e-05	-2.21556e-05	0.00057053	-3.99357e-05	0.0012294	-0.000795512	-8.72285e-05	-0.000165346	0.000582629	-0.00110304	-0.000216327	0.000169755	-3.68005e-05	-0.00132268	1.64006e-05	0.000173063	-0.000515288	0.000263824	0.00094068	0.000131275	-0.000443247	-0.000164818	-0.000302033	5.09747e-05	0.00131047	-1.33484e-05	0.000227409	0.00152636	0.00656852	0.0201969	-0.00456175
712	>hCoVN19/Switzerland/GE1422/2020|EPI_ISL_415454|2020N02N28	0.00360235	-0.000704507	0.0016639	0.000478914	0.000114296	0.00125164	2.9229e-05	8.45151e-06	-4.11469e-05	0.000135624	-1.92119e-05	1.67484e-05	1.48284e-05	3.98584e-05	0.000158606	0.000116152	-6.4655e-05	-0.000271714	-0.00011147	-0.000704547	-0.000110732	9.38791e-06	-3.94653e-05	1.95093e-06	0.000131388	-1.61143e-05	-1.75292e-05	-3.32216e-05	-3.66764e-06	2.34478e-05	-0.000186567	0.000211872	-0.000203853	2.53176e-05	4.90237e-05	3.09733e-05	4.96083e-05	5.51813e-05	-2.40877e-05	-0.000143741
713	>hCoVN19/Australia/VIC100/2020|EPI_ISL_419812|2020N03N16	-0.00434695	1.35773e-05	0.000715829	-0.00532655	0.00503039	0.00111413	0.00408564	0.00637506	0.000119912	-6.94763e-05	5.0409e-05	-0.00052087	-0.00011538	-0.00177537	0.00133671	4.16687e-05	0.000377786	0.00100946	-0.00180464	-4.3496e-05	-0.000120019	3.74976e-06	-9.74157e-05	-1.29137e-05	7.11458e-06	0.000155328	7.50121e-05	9.10908e-06	-9.29628e-06	4.65234e-05	2.4571e-05	5.56042e-06	1.77974e-06	1.70447e-05	-1.52964e-06	-4.84214e-06	-6.3039e-06	-1.40777e-05	5.0547e-05	-5.65992e-06
714	>hCoVN19/Australia/VIC99/2020|EPI_ISL_419811|2020N03N16	0.0043943	-0.00133258	-0.00112998	-3.39634e-05	0.000104389	0.00121377	-0.000170763	0.000115181	-0.000450216	-3.54487e-06	-4.46335e-06	-3.12162e-05	3.59536e-05	0.000412659	0.000590312	0.00342371	-0.00129522	0.00059219	0.000195275	0.00103823	-5.2323e-06	-8.26747e-05	5.53143e-05	-0.00363955	-2.63903e-05	-0.000177474	-0.000246401	8.33682e-05	-0.000105391	-1.97101e-06	0.000306927	1.06574e-05	2.03131e-05	-1.88979e-05	1.15184e-05	3.20753e-05	-0.000157635	4.73377e-06	7.79401e-06	-2.2953e-05
715	>hCoVN19/Switzerland/BE6651/2020|EPI_ISL_415456|2020N02N29	0.00362288	-0.000715132	0.00170113	0.000496893	0.000120714	0.00124708	3.375e-05	7.83657e-06	-4.04272e-05	0.00015258	-2.85489e-05	3.57321e-05	1.20484e-05	4.73838e-05	0.00018428	0.000126103	-7.27924e-05	-0.000334568	-0.000138954	-0.000890008	-0.000130569	1.49527e-05	-5.21395e-05	4.3235e-06	0.000190741	-2.27261e-05	-2.95296e-05	-6.44571e-05	2.24355e-06	1.81762e-05	-0.000308686	0.000334802	-0.000333092	4.6541e-05	9.36043e-05	-5.38565e-05	0.000170774	0.000154573	-0.000223883	-0.000599631
716	>hCoVN19/Australia/VIC98/2020|EPI_ISL_419810|2020N03N16	0.00352611	3.46451e-05	0.00147322	0.00113619	-0.000155306	0.00127	0.0010904	-0.000215592	-0.000241233	8.48941e-05	-1.80399e-05	-0.000143332	2.64034e-05	-0.00019437	0.000543786	0.000421625	0.000395516	-0.00078204	0.000196853	-0.00157833	-0.0001873	1.47246e-05	3.13312e-05	5.82026e-05	0.000908327	0.000628667	0.000486494	-0.000815791	7.88825e-05	-4.52995e-05	0.00210025	-0.00190871	0.00120589	-1.75395e-05	-0.000173376	-0.000122627	-0.000135908	-3.53352e-05	6.35959e-05	0.000297412
717	>hCoVN19/Switzerland/GE0199/2020|EPI_ISL_415455|2020N02N28	0.00361881	-0.00071212	0.00171134	0.000498446	0.000120572	0.00125467	3.40299e-05	7.81543e-06	-4.26783e-05	0.000151904	-2.72441e-05	3.23123e-05	1.27643e-05	4.75978e-05	0.00018473	0.000136282	-7.66972e-05	-0.000329229	-0.000136475	-0.000875333	-0.00013152	1.06476e-05	-5.08053e-05	2.53465e-06	0.00018643	-2.20935e-05	-2.81029e-05	-6.10988e-05	-1.3872e-06	2.14674e-05	-0.000293226	0.000328019	-0.00032384	4.4699e-05	8.36907e-05	5.27664e-05	0.000107134	0.000105334	-6.83755e-05	-0.000292166
718	>hCoVN19/Switzerland/GE8102/2020|EPI_ISL_415458|2020N03N01	0.00360126	-0.000704005	0.00166084	0.000477675	0.000113903	0.00125129	2.89473e-05	8.48573e-06	-4.10263e-05	0.00013463	-1.87667e-05	1.58489e-05	1.49426e-05	3.94145e-05	0.000157116	0.000115014	-6.39989e-05	-0.000268645	-0.000110141	-0.000695651	-0.000109634	9.32584e-06	-3.89026e-05	1.93809e-06	0.000128979	-1.58629e-05	-1.71073e-05	-3.2092e-05	-3.7615e-06	2.34347e-05	-0.000182064	0.00020692	-0.000198942	2.45323e-05	4.77619e-05	2.99814e-05	4.76758e-05	5.36593e-05	-2.29788e-05	-0.000139542
719	>hCoVN19/Australia/VIC46/2020|EPI_ISL_419816|2020N03N11	-0.00709077	-0.0036009	-0.000262744	0.000981599	-0.000513735	0.00117329	-9.64229e-05	8.39407e-05	-4.27435e-06	2.32629e-07	3.48723e-05	-0.000106403	0.000131553	-9.16643e-05	5.73785e-05	-5.75019e-06	1.06129e-05	7.54688e-06	-0.000164184	2.75578e-05	-3.65906e-05	5.00964e-06	-1.63704e-05	1.04327e-06	-9.33863e-07	0.000300936	-0.000281576	8.78426e-05	-1.13341e-05	1.99999e-05	-2.05914e-06	1.26793e-05	-5.2603e-06	-1.81092e-05	2.36948e-06	-1.25541e-06	-2.28369e-05	8.73372e-06	8.58166e-06	-7.74774e-06
720	>hCoVN19/Switzerland/AG7120/2020|EPI_ISL_415457|2020N02N29	0.00360126	-0.000704005	0.00166084	0.000477675	0.000113903	0.00125129	2.89473e-05	8.48573e-06	-4.10263e-05	0.00013463	-1.87667e-05	1.58489e-05	1.49426e-05	3.94145e-05	0.000157116	0.000115014	-6.39989e-05	-0.000268645	-0.000110141	-0.000695651	-0.000109634	9.32584e-06	-3.89026e-05	1.93809e-06	0.000128979	-1.58629e-05	-1.71073e-05	-3.2092e-05	-3.7615e-06	2.34347e-05	-0.000182064	0.00020692	-0.000198942	2.45323e-05	4.77619e-05	2.99814e-05	4.76758e-05	5.36593e-05	-2.29788e-05	-0.000139542
721	>hCoVN19/Australia/VIC103/2020|EPI_ISL_419814|2020N03N17	-0.00434959	1.36097e-05	0.000718514	-0.005353	0.00506262	0.00111478	0.00412541	0.00644409	0.000125388	-6.91155e-05	4.98962e-05	-0.000525953	-0.000117861	-0.00180482	0.00135991	4.29109e-05	0.000385208	0.00103338	-0.00184789	-4.48207e-05	-0.000122608	3.72954e-06	-0.000100252	-1.36099e-05	7.40632e-06	0.000161975	7.77103e-05	8.60298e-06	-9.37553e-06	4.76148e-05	2.56296e-05	5.51494e-06	1.96547e-06	1.76232e-05	-1.73631e-06	-4.82285e-06	-5.62236e-06	-1.50341e-05	5.29803e-05	-5.55927e-06
[truncated: 2,116 more rows]

## Sheet: base
	V1	V2	V3	V4	V5	V6	V7	V8	V9	V10
[truncated: 155,720 more rows]
