# Supplementary material for: Principal component analysis of coronaviruses reveals their diversity and seasonal and pandemic potential
Source: PLoS One. 2020 Dec 3;15(12):e0242954. doi: 10.1371/journal.pone.0242954 (PMC7714145; doi:10.1371/journal.pone.0242954)
Supplement: S1 Data — (ZIP) [file pone.0242954.s011.zip]

Archive with 1 entries (1 files):
- coronavirusAligned.fas
