# Supplementary material for: Principal component analysis of coronaviruses reveals their diversity and seasonal and pandemic potential
Source: PLoS One. 2020 Dec 3;15(12):e0242954. doi: 10.1371/journal.pone.0242954 (PMC7714145; doi:10.1371/journal.pone.0242954)
Supplement: S1 Data — (ZIP) [file pone.0242954.s011.zip › coronavirusAligned.fas]

>AF207902_Murine_hepatitis_virus_strain_ML11
--------------------------------------------------------------------------------------------------------ATAAGAGTGATTGGCGTCCGTACGTACCCTTTCTACTCTCAAACTCTTGTTAGTTTAA----ATCTAATCTAAACTTTATAAACG---GCACTTCCTGTGTGTCCATGCCCGTGGGCTTGGTCTTGTCATAGTGCTGACATTTGTGGTT-CCTTGGT-TT--TTGTTCTCTGCCAGTGACGTGTCCATTCGGCGCCAGCAGCCCACCCATAGGTTGCATAATGGCAAAGATGGGCAAATACGGTCTC--------------------------GGCTTCAAATGGGCC-------CCAGAATTTCCATGGATGCT-------TCCGAACGCATCGGAGAAGTTGGGTAGCCCTGAGAGGTCAGAGGAGGATGGGTTTTGCCCCTCTGCTGCGCAAGAACCAAAAACTAAAGGAAAAACTTTGATTAATCACGTGAGGGTGGATTGTAGCCGGCTTCCAGCATTGGAGTGCTGTGTTCAGTCTGCCATAATCCGTGATATTTTTGTTGATGAGGATCCCTTGAATGTGGAGGCCTCAACTATGATGGCATTGCAGTTCGGTAGTGCTGTCTTGGTCAAGCCATCCAAGCGCTTGTCTATTCAGGCATGGGCTAAGTTGGGTGTGCTGCCTAAAACTCCAGCCATGGGGTTGTTCAAGCGCTTCTGCCTGTGTAACACCAG-GGAGTGCGTTTGTGACGCCCACGTGGC--TTTTCAACTTTTTACGGTCCAGCCTGATGGTGTATGCCTGGGCAATGGCCGTTTTATAGGCTGGTTTGTGCCAGTCACAGC----CATACCGGCGTATGCGAAGCAGTGGTTGCAACCCTGGTCCATCCTTCTTCGTAAGGGTGGTAACAAAGGGTCTGTAACATCCGGCCAT------------TTCCGCCGCGCTGTTACCATGCCTGTGT---ATGACTTTAATGTGGAGGATGCTTGTGAGGAGGTTCATCTTAACCCGAAGGGTAAGTACTCCCGCAAGGCGTAT---GCTCTTCTTAAGGGCTATCGCGGTGT------TAAATCCATCCTATTCTTG------GACCAGTATGGTTGTGACTATACTGGGCGTCTCGCCAAGGGTCTTGAAGACTATGGCGATTGTACTTTGGAAGAGATGAAGGA--------------------------GT-------TGTTTCCTGTGTGGTGTGACTCCTTGGATAATGAAGTTGTTGTGGCCTGGCATGTTGATCGGGAT--------CCTCGGGCTGTTATGCGCTTGCAGACTCTTGCTACTATACGTAGCATTGGTTAT-------GTGGGCCAACCGACCGAGGATTTGGTTGATGGAGATGTGGTAGTGCGTGAGCCTGCTCATCTCCTAGCAGCCAATGCCATCGTCAAAAGGCTCCCCCGCCTGGTGGAGACTATGCTGTATACGGACTCTTCCGTTACAGA---------ATTTTGTTATAAAACTAAGTTGTGTGATTGTGGTTTTATCACGCAGTTTGGTTATGTGGATTGCTGTGGTGATGCC--TGCGATT----TTCGTGGGTGGGTTCCTGGCAATATGATGGATGGCTTTCTTTGCCCCGGATGTAGTAAGAGCTATATGCCCTGGGAATTGGAGGCTCAATCATCTGGTGTGATTCCAAAAGGTGGTGTTCTATTTACTCAGAGCAC------------TGACACGGTGAATCGTGAGTCATTTAAGCTCTACGGTCATGCCGTTGTGCCTTTTGGTTCTGCTGTGTATTGGAGCCCCTAC---------CCAGGTATGTGGCTTCCAGTTATTTGGTCTTCTGTTAAGTCATATGCTGATTTGACTTACACAGGCGTTGTTGGTTGTAAGGCAATTGT-------------------TCAGGAGACAGATGCTATTTGCCGGTCCCTATATATGGACTACGTTCAGCACAAGTGTGGCAATCTCGAGCAGAGAGCTATTCTTGGGTTGGATGATGTCTACCATAGACAATTGCTTGTAAATAGAGGTGACTATAGTCTCCTCCTTGAAAATGTAGATCTTTTTGTTAAGCGGCGCGCTGAATTT--GCTTGTAAATTCGCC-ACCTGTGGAGATGGTCTTGTACCTC----TGCTACTAGATGGTTTGGTGCCCCG--CAGTTATTATTT---GATTAAGAGTGGCCAAGC-CTTCACCTCGATGATGGTTAATTTTAGCCATGAGGTGACTGACATGTGTATGGACATGGCATTAT---TGTTCATGCATGATGTTAAAGTGGCCACTAAGTATGTTAAGAAGGTTACTGGCAAACTAGCCGTGCGCTTTAAGGCGTTAGGTGTAGCCGTTGTCAGGAAAATTACTGAATGGTTTGATCTTGCCGTGGACACTGCTGCCAGTGCTGCTGGATG------GCTTTGCTACCAGCTGGTAAATGGCTTATTTGCAGTGGCTAATGGTGGCATAACCTTCTTAAGCGATGTTCCTGAGCTGGTCAAGAATTTTGTTGACAAGTTCAAGGTATTCTTCAAGG---------TTTTGATCGACTCTATGTCGGTTTCTGTCCTTTCTGGACTTACTGTTGTCAAGACTGCCTCTAATAGGGTTTGTCTTGCTGGCTGTAAGGTTTATGAAGTTGTGCAGAAGCG---------------------------TTTGTCTGCATATGTTATGCCT-GTGGGTTGCAACGAGGCCA-----------CTTGTTTAGTGGGTGAGATTGAACCTGCAGTTGTT------------------------------------GAAGATGATGTTGTTGATGTGGTTAAAGCCCCATTAACATATCAAGGC------------------TGTTGTAAGCCACCTACTTCTTTTGAGAAGATTTGTGTTGTGGATAAATTGTATATGGCCAAGTGTGGTGATCAATTTTACCCTGTGGTTGTTGATAATGACACTATTGGCGTGTTAGATCAGTGTTGGAGGTTTCCCTGCGCAGGCAAGAAAGTCGAGTTTAACGACAAGCCT---------------------------AAAGTCAAGGAGATACCCTCCACGCGAA---AGATTAAGATCAACTTTGCGTTGGATGCGACTTTTGATAGTGTCCTTTCGAAGGCGTGTTCAGAGTTTGAAGTTGATAAAGACGT---------------------------------------------TACATTGGATGAGCTGCTTGATGTTGTGCTTGATGC-------AGTTGAGAGTACGCTCAGCCCTTGTAAGGAGCATGATGTGATTGGCACAAAAGTTTGTGCTTTACTTAATAGGTTGGCAGAAGATTATGTCTACCTCTTTGATG---------AGGGAGGCGAGGAAGTGATTGCCCCAAAGATGTATTGTTCCTTTTCTGCTCCAGATGAT---------------GAAGACTGCGTCGCAGCGGATGTTGTGGATGCAGATGAAAACCAAGGTGACGATGCTGACGA-------------TTCTGC---------AGCCCTTGTCACCGATACCCA------AGAAGAGGACGGTGTTGCCAAGGGGCAGGTTGGTGTGGCTGAGTCGGA---------------------------------------------------------------------------------------------------------------------------------------------------------------------------------------------------------------------------------------------------------------------------------------------------------TGCCCGCCTCGATCAAGTTGAGGCAT-------TTGATATTGAAAAGGTTGAGGAT---------------------CCCATCTTGAATGAGCTCTCGGCTGAACTTAATG---------------------------------CGCCAGCAGACAAGACCTATGAGGATGTTTTGGC---ATTTGATGCCATTTATTCAGAGGCATTGTCTGCATTCTATG---CTGTGCCAGGTGAT---GAAACGCA---CTTTAAGGTGTGTGGATTCTA-------------------------------------------------------------------------TTCGCCAGCTATAGAGCGTA--CTAATTGTTGGCTGCGTTCTACTTTG----------------ATAGTAATGCAGAGCTTACCTTTAGAATTTAAAGATT------------TGGAGATGCAGA----AGCTCTGGTTGTCGTACAAA-----TCCAGTTATAATAAGGAATTTGTCGACAA------------------------------ACTAGTTAAGAGCGTGCCCAAGTCTAT-----------------------CATTCTTCCACAAGGTGGCTATGTGGCAGATT-----TTGCCTACTTCTTTTTAAGCCAGTGTAGCTTTAAAGCTTATGCTAACTGGCGCTGTTTAAAGT---GTGACATGGACTT-------------------------AAAGCTTCAAGGCTTGGATGCCATGTTCTTTTATGGAGATG------TAGTATCCCATGTGTGTAAGTGTG-----GTACTGGCATGACCTT--G-TTGTCTGCAGAT-------------------------------------------------------------------------------ATACCTTA------------------------------------------------------------------------------------------------------------------------------------------------------------------------------------------------------------------------------------------CACTTTGCATTTCGGATTGCGAGATGATAAATT---TTGCGCCTTTTACACGCC------AAGAAAAGTCTTTAGGGCTGCTTGTGTGGTAG------------------------------------------------------------------------------------------------------------------------------------------------------------------------------------------------------------------------------------------------------------------------ATGTTAATGATTGTCATTCCATGGCTGTTGTGGATGG------------CAAGCAAATT---------------------------------GATGGTAAAGTTGTTACCAA---ATTTAATGGTGACAAAT----------------------ATGATTTTATGGTGGGTCATGGGATGGCATTTAGTATGTCA-----------------------------------------------GCCTTTGAGATTGCCCAGTTATACGGTTCATGTATAACACCAAATGTTTGTTTTGTTA------------------AAGGAGATGTTATAAAGGTTTTGCGCAGAGTGGGTGCTGAAGTCATCGTTAACCCTGCTAATGGGCGTATGGCTCATGGTGCGGGT---------------------------GTTGCAGGTGCTATAGCTAAAGCTGCGGGCAAATCTTTTATTAAGGAGACTGCTGATATGGTAAAGAATCAGGGCGTTTGC-----------CAGGTTGGTG--AG---TGCTATGAATCTACCGGCGGCAATTTATGTA--------------------AGACGGTGCTTAACATTGTAGGACCAGATGCCCGAGGGCATGGCAAGCAATGTTACTCATTTTTAGAGCGTGCTTATCAGCATATTAACAAGTG--------------------------TGACGATGTTGTTACCACTT--TAATATCAGCTGGTATATTTAGTGTGCCTACTGATGTTTCTCTGACTT------------------ATTTAATTGGTGTTGTGACTAAGAATGTTATTCTTGT------------------------CAG---------CAACAACAAAGATGATTTTGATGTTATAGAGAAGTGTCAAGTGACTTCCATTGCTGGCACTAAAGCGCTCTCACTTCAATT-----GGCTAAAAATTTGTGCCGAGATGTAAAGTTTGAGACAAATGCATGTGATTCGCTTTTTAG---TGACTCCTGCTTCGTCTCAA---------------------------------------------------------------------------------------------------------------------------------------------------------------------------------------------------------------------------------------------------------------------------------GCTATGATGTGTTGCAGGAGGTTGAATT------GCTGCGACATGACATACAGTTGGATGATG---------ATGCCCGTGTCTTTGTGCAGGCCCATATGGAC--AACCTGCCCGCTGACTGGCGTCTCGTTAATAAGT-TTGATAGTGTTGATGGTGTTAGAACCGTTAAATATTTTGAGTGTCCGGGTGAGATTTTTGTATCTAGCCAGGGCAAGAAGTTTGGTTATGTTC------------AGAATGGTTCATTTAAAGTGGCAAGTGTTAGCCAAATAAGGGCTTTACTTGCTAATAAGGTG------GATGTCTTGTGCACC--GTTGATGGTGTTAACTTCCGCTCGTGCTGTGTTGC---AGAGGGTGAAGTTTTTGGCAAGACATTAGGTTCAGTCTTTTGTGATGGCATAAATGTCACCAAGGTTAGGTGTAGTGCCATTCACAAGGGTAA------GGTCTTCTTTCAGTATAGTGGTCTGTCTGCGGCAGATCTCGTTGCTGTTAAGGATGCCTTTGGCTTTGATGAACCACAG----------------------------------------------------------------------------------------------------------------------------------------------------------------------------------CTGCTGAAGT---------------------------------------------------------------ACTACAATATGCTAGGCATGTG-----------------------------------------------------TAAGTGGCCAGTAGTTGTTTGTGGCAATTATTTTGCTTTTAAGCAGTCAAAT------AATAATTGCTATATAAATGTGGCATGTTTAATGCTGCAACATTTG---AGTTTAAAGTTTCATAAGTGGCAATGGCAGGAGGCCTGGAATGAGTTCCGCTCTGGTAAGCCACTAAGGTTTGTGTCCTTGGTCTTGGCAAAGGGCAGCTTTAAATTTAATGAACCTTCTGATTCAACTGATTTTATGCGTGTGGTGCTGCGCGAAGCTGATTTG------------------AGTGGTGCCACATGCGATTTTGAATTTGTTTGTAAATGTGGTGTAAAGCAAGAGCAGCGCAAAGGTGTTGACGCTGTTATGCATTTTGGTACGTTGGATAAAGGTGATCTTGCCAAGGGTTACACTATCGCATGCACGTGCGGTAATAAAC---------------------TTGTGCATTGCACCCAACTTAACGTACCATTTTTAATTTGCTCCAACAAGCCTGAGGGTAAGAAATT---------------------GCCTGATGATGTTGTTGCGGCTAATATTTTTACTGGTGGTAG------------TTTGGGACACTACACTCATGTGAAATGCAAACCCAAGTACCAGCTTTATGATGCTTGTAATGTTAGTAAGGTCTCTGAGG------CTAAGGGTAATTTTACCGATTGCCTCTACCTTAAAAATTTAAAACAAACTTTTTCGTCCAAGTTGACGACTTTTTATTTAGATGATGTAAAGTGCGTGGAGTATAATCCGGATTTATCGCAGTATTACTGTGAGT------CTGGAAAATATTATACAAAGCCCATCATTAAGGCCCAGTTTAGAACATTTGAGAAGGTAGAGGGTGTCTATACC---AATTTTAAATTGGTGGGGCAC---------------------AGCATTGCCGAAAAATTCAATGCTAAGCTGGGATTTGAT---TGTAATTCTCCCTTTACGGAGTATAAAATTACAGAGTGGCCGACAGCTACTGGAGATGTGGTGTTGGCTAGTGATGATTTG------------TATGTGAGCCGTTATTCAGGTGGATGTGT------TACTTTTGGTAAGCCGGTTATCTGGTTGGGCC-ACGAGGAAGCATCTCTGAAATCGCTCACATAT-TTTAATAGACCTAGT---GTCGTTTGTGAAAATAAATTTAATGTGTTGCCTGTTGATGTCAGTGAACCCACGGATAAGGGGCCTGTGCCGGCTGCAGTCCTTGTTACCGG------------TGCTCTGAGTGGTGCTGCCACTGCGCCCGGT---------------ACTGCCAAGGAGCAAAAGGTGTGCGCTTCTGATAGTGTGGTGGATCAGGTTGTCTCGGGGTTCTTATCAGACCTGTCTGGTGCAACCGTGGATGTCAAAGAGGTTAAATTGAATGGTGTTAAA-AAGCCTATTAAGGTGGAAGATAGTGTGGTTGTTAATGACCCCACTAGCGAAAC---------------------------------------------------------------------------CAAAGT---TGTTAAAAGTTTGTCTATTGTCGATGTGTATGATATGTTCCTGACAGGGTGTAGATATGTGGTCTGGATGGCTAATGAGTTGTCCCGGCT------------------------------------------------------------------------AGTAAATTCACCTACTGTTAGGGAGTATGTGAAGTGGGGT------------------------------------------------ATGACTAAGATTGTAATACCCGCTAAAT---TGGTGTTGTTAAGAGATGAGAAGCA----------------------AGAATTTGTAGCGCCAAAAGTA--------------------------GTCAAGGCGAAAGTTATTGCCTGCTATAGTGCTGTGAAGTGGTTCTTCCTCTATTGTTTTAGTTGGATAAAGTTTAATACTGATAATAAGGTTATATACACCACAGAAGTAGCTTCAAAGCTTACTTTTAATCTGTGCTGTTTGGCGTTTAAGAATGCCTTACAGACT---TTTAATTGGAACGTT------GTGTCTAGGGGCTTCTTCCTAGTGGCAACGGTCTTTTTATTATG----GTTTAACTTTTTGTATGCCAATGTTATTTTGAGTGATTTCTATTTGCCTAATATTGGTTTCTTTCCTACATTTGTGGGTCAGATT------------------------------------------------GTCGCTTGGGTTAAGACCACATTTGGTATTTTTACCCTCTGTGATCTTTATCAGGTGTCAGATGTTGGCTATAGAAGTTCTTTTTGTAATGGAAG---TATGGTCTGCGAACTATGCTTTTC--AGGTTTTGACATGTTGGATAACTATGATGCTATAAATGTTGTTCAGCATGTTGTGGATAGGCGAGTGTCTTTTGACTATATTAGCCTATTTAAGTTAGTGGTCGAGCTTGTTATCGGCTACTCTTTGTATACCGTGTGTTTCTATCCACTGTTTGGCCTTATTGGCATGCAGTTGCTGACCACATGGTTACCAGAATTCTTTATGCTGGAAACTATGCATTGGAGCGCGCGCTTCTTTGTGTTTGTTGCTAATATGCTTCCAGCTTTTACGTTACTGCGGTTTTATATCG---TGGTAACAGCTATGTATAAGATCTTTTGTCTTTGTAGACATGTTATGTATGGATGTAGTAAACCAGGTTGTTTGTTTTGCTATAAGAGAAACCGTAGTGTCCGTGTTAAGTGTAGCACTGTTGTTGGTGGTACGCTACGCTATTACGATGTAATGGCTAATGGCGGCACTGG---TTTCTGTGCAAAGCATCAGTGGAACTGTCTTAATTGCAGCGCTTTTGGACCTGGCAACACATTCATAACTCATGAAGCAGCGGCGGATCTCTCTAAAGAATTGAAGCGCCCTGTTAATCCAACAGATTCTGCTTACTATTTGGTCACAGAGGTTAAGCAGGTAGGTTGTTCAATGCGTCTGTTCTACGAGAGAG------------ATGGACAGCGCGTTTATGATGATGTTAGTGCTAGTTTGTTTGTGGATATGAATGGTCTGCTGCATTCTAAGG------------TTAAAGGTGTGCCAGAAACACATGT---------------TGTAGTTGTTGAGAACGAAGCTGATAA---------GGCAGGTTTTCTTAATGCTGCTGTTTTCTACGCACAATCCCTTTATAGACCGATGTTGCTGGTAGAGAAGAAATTAATAACTACCGCCAACACGGGCTTGTCTGTGAGTCAGACTATGTTTGACCTTTATGTAGACTCACTGCTGGGCGTCTTGGACGTTGATCGCAAGAGTCTAACAAGTTTTGTGAATGCTGCGCACAATTCCTTAAAGGAGGGTGTGCAGCTTGAACAAG---TTATGGATACCTTTATTGGTTGCGCTCGACGTAAGTGTGCTATAGATTCAGATGTTG---AGACCAAGTCTATTACCAAGTCCATCATGTCGGCAGTAAATGCTGGTGTTGATTTTACGGATGAGAGTTGTAACAACTTGGTACCTACATATGTGAAAAGCG------ACACTATCGTCGCAGCCGATTTGGGTGTTCTTATTCAGAATAATGCTAAGCATGTACAGGCTAATGTTGCTAAAGCTGCTAATGTGGCTTGCATCTGGTCTGTGGATGCTTTTAATCAGCTATCTGCTGATCTGCAGCATAGGCTGAGAAAGGCATGTTCAAAAACTGGCTTGAAGATTAAGCTTACTTATAATAAGCAGGAGGCAAATGTCCCTATTTTA---------------------------------------ACTACACCGTTCTCTCTTAAAGG------GGGCGCTGTGT------------------------TTAGTAAAGTTTTGCAATGGTTGTTTGTTGTTAATTTGATTTGTTTCATTGTAC---------TGTGGGCTCTTATGCCGACATATGCAGTGCACAA--------------------ATCAGATATGCAGTTGCCTTTATATGCCAGTTTTAAAGTTATAGATAATGGTGTGCTAAGGGATGTGACCGTTACGGATGCATGCTTTGCAAACAAATTTATTCAATTTGATCAATGGTATGAGTCTACGTTTGGTCTTGTCTATTACCGTAACTCTAGGGCGTGTCCTGTTGTGGTTGCTGTCATAGACCAAGATATTG------------GCTATACCTTATTTAATGTTCCTACTAAAGTCTTAAGAT---------------------ATGGATTTCATGTGTTGCATTTTATAACCCATGCATTTG---------------------------------------------------------------------CTACTGATAGCGTGCAGTGTTATACGCCACATATGCAAATCCCCTATG------------------------ATAATTTCTATGCTAGTGGGTGTGTCTTGTCTTCCCTCTGTACTATGCTAGCGCATGCAGATGGCACACCGCATCCTTATTGCTATACAGAGGGCATTATGCATAA---------------------------------------------TGCATCTCTGTATGACTCTTTGGCTCCTCATGTTCGTTATAACCTAGCTAATTCAAATGGTTA---------TATACGCTTTCCTGAAGTGGTT---AGTGAAGGCATTGTGCGTATTGTGCGCACTCGCTCCATGACCTACTGCAGGGTTGGCTTATGTGAGGATGCTGAGGAGGGTGTTTGTTTTAACTTTAATAGTTCTTGGGTATTGAATAACCCGTATTATAGGGCTATGCCTGGAACTTTTTGTGGTAGGAATGCTTTTGATTTAATACACCAAGTTTTAGGAGGTTTAGTGCGGCCCATTGACTTCTTTGCCCTAACGGCGAGTTCAGTGGCTGGTGCTATCCTAGCAATTATTGTTGTTTTAGCTTTTTATTATTTAATAAAGCTTAAACGTGCCTTTGGTGACTATACTAGCGTTGTGGTCATCAATGTCATTGTGTGGTGTATAAATTTCCTGATGCTATTTGTGTTTCAGGTTTATCCCACTTTATCTTGTTTATATGCTTGTTTTTATTTTTACACGACGCTTTATTTCCCCTCGGAGATAAGTGTTGTTATGCATTTGCAATGGCTAGTCATGTATGGTGCTATTATGCCCTTGTGGTTTTGCATTATATAC---------GTGGCAGTTGTTGTTTCAAACCATGCATTGTGGCTGTTCTCTTACTGCCGTAAGC------------------TTGGTACAGAAGTTCGTAGTGATGGTACATTTGAGGAGATGTCCCTTACTACTTTTATGATTACTAAAGAATCCTATTGTAAGTTGAAAAATTC------TGTTTCTGATGTTGCTTTTAACAGGTACTTGAGTCTCTATAACAAGTATCGGTATTTTAGTGGTAAAATGGATACCGCGGCCTATAGAGAGGCTGCTTGTTCTCAACTAGCAAAGGCGATGGAAACATTTAACCATAATAATGGTAAT---GATGTTCTCTATCAGCCACCTACGGCCTCTGTTACTACATCATT---------TTTACAGTCCGGTATAGTGAAGATGGTGTTTCCCACCTCTAAGGTGGAACCTTGTGTTGTTAGTGTCACCTATGGTAACATGACACTTAATGGGTTGTGGTTGGACGATAAAGTTTATTGTCCAAGACATGTCATCTGCTCCTCAGCTGACATGACAGACCCTGATTATTCTAATTTGCTTTGTAGAGTGATATCAAGTGATTTTTGTGTTA---------TGTCTGGTCGTATGAGCCTTACTGTTATGTCTTATCAAATGCAGGGCAGTCTACTTGTTTTGACTGT------TACACTGCAAAATCCTAACACACC---TAAGTACTCCTTCGGTGTTGTTAAGCCTGGTGAGACGTTTACTGTTTTGGCTGCATACAACGGCAAATCTCAAGGAGCCTTCCATGTTACTATGCGTAGTAGCTATACCATAAAGGGCTCCTTCTTGTGTGGATCCTGCGGTTCTGTAGGATATGTTTTAACGGG---CGATAGTGTACGATTTGTCTACATGCATCAGCTAGAGTTGAGTACTGGTTGTCACACCGGTACTGACTTTAGTGGGAACTTTTATGGTCCCTATAGAGATGCTCAAGTCGTACAATTGCCTGTTCAAGATTATACGCAGACTGTTAATGTTGTAGCTTGGCTTTACGCTGCTATTCTTAATAGA------------------TGCAATTGGTTTGTGCAAAGTGATAGTTGTTCCCT---------GGAAGAGTTTAATGTTTGGGCTATGACCAATGGTTTTAGTTCAAT------------TAAAGCCGACCTTGTTCTAGATGCTCTTGCGTCTATGACAGGTGTTACAGTTGAACAAGTATTGGCTGCTATTAA---CCGGCTGTATCCTGGCTTCCAGGGTAAACAAATTTTAGGTAGTTGTGTGCTTGAGGATGAGCTGACGCCAAGCGATGTTTATCAACAACTAGCTGGTGTTAAGTTACAGTCAAAGCGCACAAGAGTTGTTAAAGGTACATGTTGCTGGATATTGGCTTCAACATTATTGTTTTGTAGCATTATCTCAGCATTTGTAAAATGGACTATGTTTATGTATGTTACTACCCATATGTTGG---GTGTGACATTGTGTGCACTTTGCTTTGTGAGCTTTGCTATGCTGTTGGTTAAGCATAAGCATTTGTATTTAACTATGTTTATTATGCCGGT---TTTGTGCACATTGTTTTACACGAACTATTTAGTTGTGTATAAA--------------------CAGAGTTTTAGAGGCCTAGCTTATGCATGGCTTTCACACTTTGTCCCTGCTGTAGATTATACATACAT------GGATGAAGTTTTATATGGTGTCGTGTTGCTAGTAGCTATGGTTTTTGTT---------ACCATGCGCAGCATAAATCACGA---------TGTCTTCTCTGTTATGTTCTTGGTTGGTAGACTTGTCAGCTTGGTGTCTATGTGGTACT---------------------------------TTGGGGCCAATTTAGAGGAGGAGGTGCTATTGTTCCTCACATCACTCTTTGGCACGTATACATGGACTACTATGCTGTCATTGGCTACTGCTAAGGTCATTGCTAAAT------------------GGTTGGCTGTGAATGTCTTGTACTTCACAGACGTACCGCAAGTTA------AATTAGTTCTTTTGAGCTATTTGTGTATTGGTTATGTGTGTTGTTGTTATTGG-GGCGTCTTGTCACTCCTTAATAGCATT------------TTTAGGATGCCGTTGGGTGTCTATAATTATAAAATCTCCGTGCAGGAG-TTACGCTATATGAATGCTAATGGCTTGCGCCCGCCCAGAAATAGTTTTGAAGCCCTAGTGCTTAATTTTAAATTGTTGGGAATTGGTGGTGTGCCAGTCATTGAAGTATCTCAAATTCAATCAAGATTGACTGATGTTA-AATGTGTTAATGTTGTGTTGCTTAACTGCCTCCAGCACTTGCATATTGCATCTAGTTCTAAGTTGTGGCAGTATTGCAGTACTTTGCATAATGAAATATTAGCTACATCTGATTTGAGCGTGGCCTTTGATAAGTTGGCTCAGCTCCTAGTA------------GTCTTATTTGCTAATCCAGCAGCAGTGGATA---------GCAAGTGTCTTGCAAGTATTGAAGAGGTGAGCGATGATTACGTTCGCGACAGTACTGTCTTGCAAGCCCTACAGAGTGAATTTGTTAATATGGCTAGCTTCGTTGAGTATGAACTTGCTAAGAAGAATTTAGATGAGG------------CCAAGGCTAGCGGCTCTGCC------AATCAACAGCAGATTAAGCAACTAGAGAAGGCTTGTAATATTGCTAAGTCAGCATATGAGCGCGACAGAGCTGTTGCTCGCAAGCTTGAACGTATGGCTGATTTGGCTCTTACAAATATGTATAAAGAAGCTAGAATTAATGATAAGAAGAGTAAGGTAGTTTCTGCATTGCAAACCATGCTTTTTAGTATGATTCGTAAGCTGGATAACCAAGCTCTTAATTCTATTTTAGATAATGCAGTTAAGGGTTGTGTACCTTTGAATGCAATACCATCATTGACTTCAAACACTCTGACTATAATAGTGCCAGATAAGCAGGTTTTTGATCAAGTTGTGGATAATGTGTATGTCACCTATGCTGGGAATGTATGGCATATACAATCTATTCAGGATGCTGATGGCGCTGTTAAACAATTGAATGAGATAGATGTTAAT------------------------------------ATAACCTGGCCCCTAGTCATTGCTGCAAATAGGCATAATGAAGTGTCTAGTGTT------GTTTTGCAGAACAATGAGTTGA---TGCCTCAGAAGTTGAGAACGCAGGTTGTCAATAGTGGCTCAGATA------TGAATTGTAATACTCCTACCCAGTGTTATTATAATACGACTGGCATGGGTAAGATTGTGTATGCTATACTTAGTGACTGTGATGGTCTTAAGTACACTAAGA------TAGTAAAAGAAGATGGAAATTGTGTTGTTTTGGAGTTGGATCCTCCCTGTAAATTTTCAGTTCAGGATGTGAAGGGGCTT---AAAATTAAGTACCTTTACTTTGTGAAGGGGTGTAATACACTGGCCAGAGGCTGGGTTGTTGGCACCTTATCCTCGACAGTGAGGTTGCAGGCA---GGTACGGCAACTGAGTATGCCTCCAACTCT-GCAATACTGTCGTTGTGTGCGTTTTCTGTAGATCCTAAGAAAACGTACCTGGACTATATACAACAGGGTGGAGCTCCCGTTACTAA-TTGTGTTAAGATGTTATGTGACCATGCTGGCACTGGTATGGCCATTACTATTAAGCCGGAGGCAACCACTAATCAGGATTCTTATGGTGGTGCTTCCGTTTGTATATATTGCCGCTCGCGTGTTGAACATCCA------------GATGTTGATGGATTGTGCAAATTACGCGGCAAGTTTGTCCAAGTGCCCTTAG---GTATAAAGGATCCTGTGTCATATGTTTTGACACATGATGTTTGTCAGGTCTGTGGCTTTTGGCGAGATGGTAGCTGTTCCTGTGTAGGCACAGGCTCCCAGT---------------------------------------------------------------------------------------------------------------------------------------------------------------TTCAGTCAAAAGACAC------GAACTTTTTAAACGGGTTCGGGGTACAAGTGTAAATGCCCGTCTTGTACC-------CTGTGCCAGTGGCTTGGACACTGATGTT-CAATTAAGGGC-ATTTGATATTTGTAATGCTAA------TCGAGCTGGCATTGGTTTGTATTATAAAGTGAATTGTTGCCGTTTTCAGCGCGCA--------------GATGAA---------GATGGCAACACGTTGGATAAGTTCTTTGTTATTAAAAGAACCAATTTAGAAGTGTATAATAAGGAGAAAGAATGCTATGAGTTGACAA------------------------AAGAATGTGGTGTTGTGGCTGAACACGAATTCTTCACATTCGATGTTGAGGGAAGTCGTGTACCACACATTGTACGCAAAGATCTTTCAAAGTATACTATGTTAGACCTTTGCTATGCATTGCGGCATTTCGATCGCAATGATTGTTCAACTCTCAAGGAAATTCTCCTTACTTATGCTGAGTGTGATGAGTCCTACTTT------------------------------------------CAGAAGAAGGACTGGTATGATTTTGTTGAGAATTCTGATATAATTAATGTGTACAAAAAGCTTGGACCTATTTTTAATAGGGCCTTGCTTAACACTGCTAAGTTTGCGGACACATTAGTGGAGGCAGGCCTAGTAGGTGTTTTAACACTTGATAATCAAGATTTGTATGGTCAATGGTATGACTTTGGAGATTTTGTCAAGACAGTGCCTGGATGTGGTGTTGCCGTGGCAGATTCCTATTATTCTTATATGATGCCAATGCTGACTATGTGTCATGCGTTGGATAGTGAGTTGTTTATTAATGGTACT---------------TATAGGGAGTTTGACCTTGTTCAGTATGATTTTACTGATTTCAAGTTAGAGCTCTTTAATAAGTATTTTAAGTATTGGAGTATGACCTATCACCCGAACACCTGTGAGTGCGAGGATGACAGGTGCATTATTCATTGCGCCAATTTTAATATACTATTTAGTATGGTTTTACCTAAGACCTGTTTTGGGCCTCTTGTTAGGCAAATCTTTGTAGATGGTGTGCCTTTCGTTGTCTCGATTGGCTACCATTATAAAGAATTAGGTGTTGTTATGAATATGGATGTGGATACACATCGTTACCGCTTGTCTCTTAAAGACTTGCTTTTGTATGCAGCAGATCCTGCCCTTCATGTGGCGTCTGCTAGTGCACTGCTTGATTTGCGCACATGCTGTTTTAGCGTAGCAGCTATTACAAGTGGCGTAAAATTTCAAACAGTCAAACCTGGAAATTTTAATCAGGATTTTTATGAGTTTATTTTGAGTAAAGGCCTGCTTAAAGAAGGGAGCTCCGTTGATTTGAAGCACTTCTTCTTTACGCAGGATGGTAATGCTGCTATTACTGATTATAATTATTACAAGTATAATCTCCCCACTATGGTGGATATTAAGCAGTTGTTGTTTGTTCTAGAAGTTGTTAATAAGTATTTTGAGATCTATGATGGTGGGTGTATACCCGCAACACAGGTCATTGTTAATAATTATGATAAGAGCGCTGGCTATCCATTTAATAAATTTGGAAAGGCCAGACTCTATTATGAGGCATTATCATTTGAGGAACAGGATGAAGTTTATGCGTACACTAAGCGCAACGTCCTGCCAACATTAACTCAAATGAATCTTAAATATGCTATTAGTGCTAAGAATAGGGCTCGCACTGTTGCTGGTGTTTCCATTCTTAGTACTATGACTGGCAGAATGTTTCATCAAAAGTGTTTAAAGAGTATAGCAGCTACTCGTGGTGTTCCTGTAGTTATAGGCACCACGAAATTTTATGGCGGTTGGGACGATATGTTACGCCGCCTTATTAAAGATGTTGATAGTCCTGTACTTATGGGTTGGGACTATCCTAAATGTGATCGTGCTATGCCAAACATACTGCGCATTATTAGTAGTTTGGTGTTAGCCCGCAAACATGATTCGTGCTGTTCGCATACAGATAGATTCTATCGTCTTGCGAATGAGTGCGCCCAAGTTTTGAGTGAAATTGTTATGTGTGGTGGTTGTTATTATGTTAAACCAGGTGGCACTAGCAGTGGGGATGCAACCACTGCCTTTGCTAATTCTGTTTTTAACATTTGTCAAGCTGTCTCCGCCAATGTGTGCTCGCTTATGGCATGCAATGGACACAAAATTGAAGATTTGAGTATACGCG-AGTTACAAAAGCGCCTATACTCTAATGTGTATCGTGCGGATCATGTTGACCCCGCATTTGTTAATGAGTATTATGAGTTTTTAAATAAGCATTTTAGTATGATGATTTTGAGTGATGATGGTGTTGTGTGTTATAATTCAGAGTTTGCGTCCAAGGGTTATATTGCTAATATAAGTGCCTTTCAACAGGTATTATATTATCAAAATAATGTGTTTATGTCTGAGGCTAAATGTTGGGTCGAAACAGACATCGAAAAGGGACCACATGAATTTTGTTCTCAACACACAATGCTAGTAAAGATGGATGGTGATGAAGTCTACCTTCCATATCCTGATCCTTCGAGAATCTTAGGAGCAGGCTGTTTTGTTGATGATTTATTAAAGACTGATAGCGTTCTCTTGATAGAGCGATTCGTAAGTCTTGCAATTGATGCTTATCCTTTAGTATACCATGAGAACCCAGAGTATCAAAATGTGTTCCGGGTATATTTAGAATATATAAAGAAGCTGTACAACGATCTCGGTAATCAGATCTTGGACAGCTACAGTGTTATTTTAAGTACTTGTGATGGTCAAAAGTTTACTGATGAGACCTTTTACAAGAACATGTATTTAAGAAGTGCAGTGATGCAAAGCGTCGGTGCCTGCGTCGTCTGTAGCTCCCAAACATCATTACGCTGTGGCAGTTGCATACGCAAGCCATTGCTGTGTTGCAAGTGCGCTTATGATCATGTTATGTCTACTGATCATAAATATGTCCTGAGTGTGTCACCTTATGTGTGTAATTCGCCGGGATGTGATGTAAATGATGTTACCAAATTGTATTTAGGTGGTATGTCATATTATTGTGAGGACCATAAGCCACAGTATTCATTCAAGTTAGTGATGAATGGTATGGTTTTTGGTCTATATAAACAATCTTGTACTGGTTCGCCCTACATAGAAGATTTTAATAAAATAGCTAGCTGTAAATGGACAGAAGTCGATGATTATGTGCTAGCTAATGAATGTACCGAGCGTCTCAAATTGTTTGCCGCAGAAACGCAAAAGGCCACTGAAGAGTCCTTTAAGCAATGTTATGCGTCAGCAACGATCCGTGAGATCGTGAGCGATCGGGAGTTAATTTTATCTTGGGAAATTGGTAAAGTGAGGCCACCACTTAATAAAAATTATGTTTTTACTGGCTACCATTTTACTTCTAATGGTAAGACAGTTTTAGGTGAATATGTTTTTGATAAGAGTGAGTT---GACTAATGGTGTGTATTATCGCGCCACAACCACTTATAAGTTGTCTGTTGGTGATGTTTTTATTTTAACATCACATGCAGTGTCTAGTTTAAGTGCTCCTACATTAGTACCGCAGGAGAATTATACTAGCATTCG---CTTTGCTAGTGTTTATAGTGTGCCTGAGACGTTTCAGAATAATGTGCCAAATTATCAGCACATTGGAATGAAGCGTTATTGTACTGTACAGGGACCTCCTGGTACTGGAAAGTCCCATCTAGCCATTGGGCTAGCTGTTTATTATTGTACAGCGCGTGTGGTGTATACCGCTGCTAGCCATGCTGCAGTTGACGCGTTGTGTGAAAAGGCATATAAATTTTTAAATATTAATGACTGCACGCGTATTGTTCCTGCAAAGGTGCGTGTAGATTGTTATGATAAATTTAAGGTCAATGACACCACTCGTAAGTATGTGTTTACTACAATAAATGCATTACCCGAGTTGGTGACTGACATTATTGTTGTTGATGAAGTTAGTATGCTTACCAATTATGAGTTGTCTGTTATTAACAGTCGTGTTAGGGCTAAGCATTATGTTTATATTGGAGATCCTGCTCAGTTGCCCGCACCCCGTGTGCTACTGAATAAGGGCACTCTAGAACCTAGATATTTTAATTCTGTTACCAAGCTAATGTGTTGCTTGGGTCCAGATATTTTCTTGGGTACCTGTTATAGATGCCCTAAGGAAATTGTGGATACAGTGTCAGCCTTGGTTTATCATAATAAGCTGAAGGCTAAAAATGATAATAGCTCCATGTGTTTTAAGGTCTATTATAA---------AGGCCAGACTACACATGAGAGTTCTAGTGCTGTCAATATGCAGCAAATATATTTAATTAGTAAGTTTTTAAAGGCAAACCCCAGTTGGAGTAACGCCGTATTTATTAGTCCTTATAATAGTCAGAACTATGTTGCTAAGAGAGTCTTGGGTTTACAAACCCAGACAGTAGATTCAGCGCAGGGTTCTGAATATGATTTTGTTATTTATTCACAGACTGCGGAAACAGCGCATTCTGTCAATGTAAATAGATTCAATGTTGC--TATTACACGTGCTAAGAAGGGTATCCTCTGTGTCATGAGT---AGTATGCAATTATTTGAGTCTCTTAATTTTAGCACACTGACTCTGGATAAGAT---------------------------------------------------------------CAATAATCCACGATTACA---GTGT------------------------------------------------------ACTACAAATTTGTTT---------AAGGATTGTAGCAGAAGCTATGCAGGT---TATCACCCAGCTCATGCGCCTTCCTTTTTGGCAGTTGATGATAAATATAAGGTAGGTGGCGATTTAGCCGTTTGCCTTAATGTTGCTGATTCTGCTGT------CACTTATTCGCGGCTTATATCACTCATGGGATTCAAGCTTGACTTGACCCTTGATGGTTATTGTAAGCTGT---------------TTATAACTAGAGATGAAGCTATCAGACGTGTTAGAGCCTGGGTAGGCTTTGATGCAGAAGGTGCCCATGCGACGCGTGATAGCATTGGGACAAATTTCCCATTACAATTAGGCTTTTCGACTGGAATTGATTTTGTTGTCGAGGCCACTGGAATGTTTGCCGAGAGAGATGGCTACGTCTTTAAAAAGGCAGTGGCACGAGCACCTCCCGGCGAACAATTTAAACACCTCGTCCCACTTATGTCTAGAGGACAGAAATGGGACGTGGTTCGAATTCGAATAGTACAAATGCTGTCAGACCACTTAGTGGATTTGGCAGACAGTGTTGTACTTGTGACGTGGGCTGCCAGCTTCGAGCTCACATGTTTGCGATATTTCGCTAAAGTTGGAAAAGAAGTTGTGTGTAGTGTCTGCAACAAGCGTGCGACATGTTTTAATTCTAGGACTGGGTACTATGGATGCTGGCGACATA---------GTTATTCCTGTGATTACCTGTATAACCCACTAATAGTTGATATTCAACAGTGGGGATATACTGGGTCTTTAACTAGCAATCATGACCTCATTTGCAGCGTGCATAAGGGTGCTCATGTCGCATCTTCTGATGCTATCATGACCCGATGCTTAGCTGTCCATGATTGCTTTTGCAAATCTGTTAATTGGAGTTTAGAATACCCCATTATCTCAAATGAGGTTAGTGTTAATACCTCCTGCAGGTTATTGCAGCGTGTAATGTTTAGGGCTGCGATGCTATGCAATAGGTATGATGTGTGTTATGACATTGGCAACCCTAAAGGTCTTGCCTGTGTCAAAGGCTATGAT------TTTAAGTTTTATGATGCCTCTCCTGTTGT---------TAAGTCTGTTAAACAGTTTGTTTATAAGTATGAGGCACATAAAGATCAATTTTTAGATGGTTTATG--TATGTTTTGGAACTG--CAATGTGGATAAGTATCCCGCGAATGCAGTTGTATGTAGGTTTGACACGAGAGTGTTAAACAAATTAAATCTCCCTGGCTGTAATGGTGGTAGTCTGTATGTTAATAAACATGCATTCCACACCAGTCCCTTTACGCGGGCAGCCTTCGAGAATTTGAAGCCTAT-GCCTTTCTTTTATTACTCAGATACGCCTTGTGTGTATATG-----------GAGGGCATGGAGTCTAAGCAGGTCGATTATGTCCCATTGAGAAGCGCCACTTGCATTACAAGATGCAATTTAGGTGGCGCTGTTTGTTTAAAACATGCTGAGGATTATCGTGAGTACCTTGAGTCTTACAATACGGCAACCACAGCGGGTTTTACCTTTTGGGTCTATAAGACT--TTTGATTTTTACAACCTTTGGAATACTTTTACTAG-------------GCTCCAAAGTTTAGAAAATGTAGTGTATAATTTGGTAAATG--CTGGACACTTTGATGGACGGGCGGGTGAACTGCCTTGTG-CCGTTATAGGTGAGAAAGTCATTGCCAAGATTCAAAATGAGGATGTCGTGGTTTTTAAAAATAACACGCCATTCCCTACTAATGTGGCTGTTGAATTATTTGCTAAGCGCAGTATTCGACCACACCCAGAGCTTAAGCTCTTTAGAAATTTGAATATTGACGTGTGCTGGAGTCACGTCCTTTGGGATTATGCTAAGGATAGTGTGTTTTGCAGTTCGACGTACAAGGTCTGCAAATACACAGATTTACAGTGCATTGAAAGCT------------------TGAATGTACTTTTTGATGGTCGTGATAATGGTG----CTCTTGAAGCTTTTAAGAAGTGCCGGGATGGCGTCTACATTAACACGACAAAAATTAAAA------------GTCTGTCGATGATTAA--AGGCCCACAGCGTGCCGATTTGAA--TGGC----GTAGTTGTGGAGAAAGTTGGAGATTCCGATGTGGAATTTTGGTTTGCTATGCGTAGAGACGGTGACGATGTTATCTTCAGCCGTACAGGGAGCCTTGAACCGAGCCATTACCGGAGCCCACAAGGTAATCCGGGTGGTAATCG------CGTGGGTGATCTCAGCGGTAATGAAGCTCTAGCACGTGGCACTATCTTTACTCAAAGCAGATTTTTGTCCTCTTTCG-CACCTCGATCAGAGATGGAGAAAGACTTTATGGATTTAGATGAAGACGTGTTCATTGCAAAATATAGTTTACAGGACTACGCGTTTGAACATGTTGTTTATGGTAGTTTCAACCAGAAGATCATTGGAGGTTTGCATTTGCTTATTGGCTTAGCCCGTAGGCAGCAAAAATCCAATCTGGTTATTCAAGAGTTCGTCCC---GTACGACTCTAGCATCCACTCGTACTTTATCACTGACGAGAACAGTGGTAGCAGTAAGAGTGTGTGCACTGTTATTGATTTGTTGTTAGATGATTTTGTGGACATTGTAA---------AGTCCCTGAATCTAAATTGTGTGAGTAAGGTTGTTAATGTGAATGT---TGATTTTAAAGATTTCCAGTTTATGT--TGTGGTGCAATGAGGAGAAGGTCATGACTTTCTATCCTCGTTTGCAGGCTGCCGC------------------------------TGATTGGAAACCTGGTTATGTTATGCCTGTATTATACAAGTACTTGGAATCGCCGCTGGAAAGAGTTAATCTCTGGAATTATGGCAAGCCGATTACTTTACCTACAGGATGTTTGATGAATGTTGCTAAGTATACTCAATTATGCCAATATTT---GAATACTACAACATTAGCAGTCCCGGCTAATATGCGTGTTTTACACCTCGGAGCCGGTTCTGATAAGGATGTTGCCCCTGGATCTGCAGTTCTTAGGCAGTGGTTACCAGCAGGCAGCATTCTTGTAGATAATGATATAAATCCATTTGTGAGTGACAGTGTTGCCTCATATTATGGAAATTGTATAACCTTACCCATAGCGTGTCAGTGGGATTTGATAATTTCTGATATGTACGACCCT------------CTTACTAAGAACATTGGGG---------AGTACAACGTGAGTAAAGATGGATTCTTTACTTACCTTTGTCATTTAATTCGTGACAAGTTGGCTCTGGGTGGCAGTGTCGCCATAAAAATTACAGAGTTTTCTTGGAACGCTGAGTTATATAGTTTAATGGGGAAGTTTGCGTTTTGGACAATCTTTTGCACC-AACGTAAACGCCTCTTCAAGTGAAGGATTTTTGATTGGCATAAATTGGTTAAATAGG------ACCCGTACCGAGATTGACGGTAAAACCATGCATGCCAATTATTTGTTTTGGAGAAATAGTACAATGTGGAATGGAGGGGCTTACAGTCTTTTTGATATGAGTAAGTTCCCTTTGAAGGTGGCTGGTACGGCTGTTGTAAGCCTAAAGCCAGACCAAATAAATGATTTAGTCCTCTCCTTGATTGAGAAGGGCAAGTTATTAGT--GCGTGATACA---------------------------CGCAAGGAAGTATTT------------GTTGGCGATAGCCTTGTAAATGTTAAATAAATCTATACTTGTCATGGCTGCGATGCAGGCCTTTGCTGACAAGCCTAATCATTTTATAAACTTCCCATTGGCCCAATTTAGTGGCGTTATGGGTAAGTATTTAAAGCTTCAGTCGCAACTTGTGGAAATGGGTTTAGACTGTAAATTACAGAAAGCACCACATGTTAGTATTACCATGCTCGATATTAGAGCAGATCAATACAAACACGTGGAATTTGCAATACAAGAAGTAATAGATGATATGGCGGCATATGAGGGAG---ATATTGTCTTTGACAACCCTCACATGCTTGGCAGATGTCTTGTTCTTGATGTTAAAGGATTTGAAGAGTTGCATGAAGATATAGTTGAAATTCTCCGGAAAAGGGGTTGCAT--------AGCAGATCAATCCAGACAATGGATTCCTCACTGTACTGTGGCCCAATTTGAGGAAGAAAAAGAAAT---AAATGAGCTGCAATTCTATTATAAATTACCCTTCTACCT---------CAAGCATAACAACATATTAACGGATGCTAGGCTTGAGCTTGTGAAGATAGGTTCTTCCAAAACAGATGGGTTCTATTGTAGTGAGCTGAGCATTTGGTGTGGTGAGAGACTTTGTTACAAGCCTCCAACACCCA-AATTTAGTGATATATTTGGCTATTGCTGCATTGATAAAATACGTGTTGACTTAGA------AATTGGTGACCTACCCGAGGATGATGAAGAAGCGTGGGCCGAGCTAAGTTACCACTATCAAAGAAAC--------ACCTACTTCTTCCGCTACGTACATGATAATAGCATTTATTTTCGTACCGTATGCAGA---------------ATGAAGGGTTGTATGTGTTGATTTGGTTTTACACTAGTAGTGTAATAAACTTATTATTTTATTGAAACAGG--CAGTATGTGCATGGCTATGGCTCCCCGCACTCTGCT--TTTGCTGATTGG---ATGTCAGCTGGTGTTTGGGTTCAATGAACCTTTAAACACCGT---TTCACATTCAAATGATGATTGGTTTTTGTTTGGTGACAGTAGGTCTGACTGCAACCATATAAGTAGCCTTTCTCA-----GCAGAATTATAAGTATATGGATATTAACCC-------------------------AGAATTGTGTAAGTCGGGGAAGATTTCTTCT-----------------------AAGGCGGGTAATTCCCTCTTTAGAAGTTTTCATTTCACCGATTTCTACAATTATAGTGGCGAAGGTTCATAAATCATATTTTATGAAGGAGTTAATTTTAC---------CCCATATGTTGGGTTTAAGTGTATGAATAATGGGGATAATAATAGGTGGATGGGTAATAAAGCTCGATTTTATACCCAATTGTATCAGAAGATGGCTCATTATCGTAGCCTATCTATAATTAATGTTACTTACACATATAATGGTAATGCTACTCCCGTTGCTATGTGTAAGCACACTGCT------------AATGGTGTCACATTGACCCTAACCCTACCTTCATTGGTAAGGAGACAAGTGCACCTAATT---ATTATTATGAGAGCGAGGCAAACTTTACGTTGCATGGATGCGATGAGTTTATTGTCCCGCTCTGCGTCTTTAATGGCCAGTATTTA---------------TCTAGTAAACTGTATTATGATGATAGTCAGTATTATTATAATATTGATACAGGCATTTTATA-----TGGGTTTAATTCCACCTTGAATATTACCA---------------CTGGGTTGGACTTAACCTGTATCTATCTTTCATTAGCTCCTGGTAATTATAAGGCCATTTTAAATGAATTATTGTTAACTATACCCTCTAAGGCTATTTGCCTGCGTAAGCCTAAGGTGTTTACGCTTGTGCAAGTAGTTGATTCTAGATGGCATAGTAATAGGCAATCTGACAATATGACTGCTATTGCGTGTCAGCTGCCATATTGTTATTTCCGTAATGCCAGTAATGATTACAAT------------------------------------------------------------------------------------------------------------------------------------------------------------------------------------------------------------------------------------------------------------------------------------------------------------------------------------------------------------------------------------------------------------------------------------------------GGCATTTA---TGATTCTCACCATGGCGATGCTG------GATTTACTAGCATCTTGTCTGGTTTGTTATATAATGTTTCCTGTATTGCCCAGCAGGGTGCATTTCTTTATAATAATGTT---AGCGCCTCTTGGCCAGT--TTTTGGCTACGGCCATTGTCCAACGGC----AGCTAACATTGGATATATGGCACCTGTTTGTATGTATGATCCTTTACCG-------GTCATATTACTTG-GTGTCTTACTGGGTATAGCTGTGTT----------AATTATTATTTTTCTTATTTTGTATTTTATGACGGATAGCAGTGTTAGGTTGCATGAGGCCTAAGTGTTTAAATCTAATCTAAACATGCTATT---CGTGTTTTTAACCTTGTTGC----------------------------------------CCTCT--------------TCTCTAGGGTATATTGGTGATTTTAGATGTATCCAACTTG------------TAAATACCGACACCTCTAATGCCAGCG-------------CTCCAAGCGTTAGTACAGAGGTAGTTGATGTTTCCA----------------------------AAGGGATTGGTACTTATTATGTTTTAGATCGAG-----------------------------TCTAT------TTAAATGCCACACTATTGCTTACTG-------GTTATTACCCTGTAGATGGGTCCATGTATAGAAACATGGCTCTAACGGGAATTAATACCATAAGCCTTAATTGGTACAAACCACCCTTTTTATCAGAGTTTAATGATGGCATATTTGCTAAGGTAAAGAACCTTAAAGCATCT---TTGCCCAAAGATTCTATTTCATATTTCCCTACTATAATTATAGGTAGTAATTTTGTCACCACTTCCTATACTGTAGTATTGGAACCGTATAATGGTA------------------------------------------------------------------TAATTATGGCATCCATTTGCCAGTATACCATTTGTCAACTACCGTACACGGATTGCAAACCGAATACGGGCGGTAATAAGTTAATTGGCTTTTGGCACACAGA---GCTAAAATCCCCTGTGTGCATTTTAAAGCGTAATTTTACGTTTAATGTTAATGCCG-----AATG---GCTTTATTTTCAT-TTTTACCAGCAGGGTGGTACTTTTTATGCGTATTATGCGGATGTTTCTTCTGCTACTACGTT----------------------TTTGTTTAGTATGTATATTG--GTGATGTGTTAACACAATATT-TTGTGTTGCCTTATATGTGTACTCTCACTACAAC------AGGTGTCTTTTCACCGCAGTATTGGGTT--------ACACC---------------------TCTTGTCAAGCGCCAATATTTATTTAATTTTAATCAAAAGGGT--------------------------------------------------------------------------------------------------------------------ATTATTACTAGTGCTGTTGATTGTGC------------------------------------------------------------------------TAGTAGTTATACCAGCGAAATAAAGTGTAAGACCCAAAGTATGA---ATCCCAATACGGGAGTTTATGATTTATCCGGTT---------------------------------ACACCGTCCAACCTGTAGGATTAGTGTACCGGCGTG----------------------------TTAGAAATTTGCCTGATTGTAAAATTGAGGAATGGCTAACTGCTAAGTCTGTACCTTCTCCTCTCAATTGGGAGCGCAAA---------ACATTTCAAAATTGTAACTTCGACCTGAGCAGTCTATTAAGATTTGTTCAGGCTGAGTCACTCTCATGTAGTAATATAGATGCTTCCAAGGTTTATGGTATGTGCTTTGGTAGTATATCTATA---------------GACAAGTTTGCGATA------CCCAATAGACGCCGAGTTGATTT------GCAGCTAGGCAACTCTGGGTTTTTGCAATCCTTTAATTACAAAATAGATACAAGAGCTACTTCGTGTCAGCTCTATTATAGTCTTGCAAAAAATAATGTCACTGTCAATAACCATAACCCGTCCTCTTGGAACAGGCGTTATGGGTTCAATGA------------------TGTGGCTACATTTGGAACTGGTAAACATGACGTTGCGTATGCTGAGGCTTGTTTTACCGTGGGAG--------------------------CATCATATTGCCCTTGC------GCGAACCCCAGCATAGTGTCGCCATGTACCACTG---------------GAAAACCTAACTTTGCCAATTGCCCTACAGGCACCTCGAATCGTGAGTGCACTGTTATGCCATTGGCTAATAATCAATTTAAGTGTGATTGCACTTGTAACCCTAGTCCTCTAACCACCTATGATCT------------TAGATGTCTCCAAGCAAGAAGCATGCTTGGCGTAGGTGATCATTGTGAAGGTCTAGGAGTTTTAGAAGATA---------------AATGTGG----TGGCAGCAA----------CACCTGCAATTGTTCTGCTCATGCCT------TTGTTGGCTGGGCTAAGGATAGTTGCTTGGCTAATGGC-CGCTGTCACATTTTTAGTAATTTGATGTTAA--------ATGGCATTAATAGTGGTACTACATGTTCCATGGATTTGCAATTGCCTAATACTGAAGTGGT---CACTGGCGTCTGCGTCAAATATGACCTCTACGGTATAACAGGCCAAGGTATTTTTAAGGAGG---------------TTAAGGCTGACTATTATCATAGT---TGGCAAAACCTCTTATATGATGTTAATGGCAACTTAATCGGATTTCGCGATTTTGTTGCTAAT---------------------AAGAGTTATACTATTCGAAGTTGCTATAGTGGGCGGGTCTCGGCTGCATATCATCAAGATGCACCAGAACCAGCGCTACTA-TATCGCAATTTAAAATGTGACTA-------TGTCTTTAACAACAACATATCCCGTGAGGAGACACCACTTAACTATTTC-------GATAGTTATCTTGGTTGTGTTGTTAATGCTGACAACTCAACTGAAGAAGCTGTTGACGCGTGTGATTTGCGTA-------TGGG---------------TAGTGGGCTTTGTGTCAACTA---------TTCAACGTCTCACCGCGCTCGCAGCTCTGTCAGCACGGGTTATAAATTAACTAC----TTTTGAACCATTTACAGTCCG---------CATTGTCAATGATAGTGTTGAGTCTGTTGATGGGTT---ATATGAGCTGCAAATACCAACCAACTTTACTA--TAGCTAGCCATCAGGAG-TTCGTTCAAACGAGGTCTCCAAAGGTTACTATAGACTGTGCTGCATTT------GTCTGTGGTGGCCACACAGCATGCCGTCAGCAGTTGGTTGAGTACGGCTCATTCTGTGATAATATTAATGCCATTCTTGGCGAGGTAAATAACCTCATAGATACTATGCAACTTCAAGTTGCAAGTGCTTTA------ATCCAAGGTGTCACGTTAAGCTCACGCTTATCGGATGGCATTGGTGGTCAAAT----------------AGATGATATTAATTTTAGTCCTCTGCTTGGTTGTTT-----------AGGTTCTGACTGTGGCGA-----------------------------------------AGTTACCATGGCAGCT------CAAACCGGACGATCTGCTATAGAGGATGTATTATTTGACAAAGTCAAACTCTCTGATGTTGGC------------TTTGTCGAAGCATATAACAATTGCACTGGAGGCCAAGAAGTTAGAGACCT------------------ACTTTGTGTGCAATCTTTTAATGGCATCAAAGTGCTACCGCCTGTGTTGTCTGAGAATCAAATTTCTGGTTATACAGCGGGAGCTACTGTATCTGCTATGTTCCCA------------------------TGGTCTGCAGCTGCAGGTGTGCCATTTTCTTTAAGTGTTCAATATAGAATTAATGGTCTTGGTGTCACTATGAATGTTCTTAGTGAAAATCAGAAAATGATAGCAAGTGCATTTAACAACGCGATAGGTGCTATACA------------------------------------------GGAAGGGTTTGCTGCAACCAATTCTGCCTTAGCAAAAATGCAGTTCGTTGTCAATGCAAATGCGGAAGCACTCAATAATTTATTAAACCAGCTTTCCAATAGGTTTGGTGCAATTAGTGCTTCTTTACAAGAAATTCTATCTCGCCTAGATGCTCTTGAAGCGCAGGCTCAGATAGACCGTCTTATTAATGGCAGATTAACTGCACTTAATGCATATGTCTCTAAGCAGCTGAGTGACATGACCCTTGTTAAGGTGAGTGCAGCCCAGGCTATAGAGAAAGTTAATGAGTGTGTTAAAAGCC--AATCATCTAGGATAAATTTCTGTGGC---AA---TGGCAATCATATATTGTCATTAGTCCAGAATGCGCCTTATGGTTTATATTTTATTCATTTCAGCTATGTGCCTACTTCCTTTACAACGGCAAATGTGAGTCCTGGGCTATGCATTTCT------------------------GGTGATAGAGGATTAGCACCTA---------------AAGCTGGAT------------------ATTTTGTTCA---------------------AGATGATGGAG-----------------------------AGTGGA-------AGTTCACAGGTAGTAATTATTATTACCCTGAACCCATTACAGATAAAAATAGTGTCGTGATGAGTAGTTGCGCAGCAAACTACACAAAGGCACCTGAAGTTTTCTTGAACACTTCA------ATACCTAATCTACCCGACTTTAAGGAGGAGTTAGATAAATGGTTTAAA------AATCAGAC----GTCTATTGCG--------------CCT------------------------------------------GATTTATCTCTCGATTTCGAGAAATTAAACGTTACCCTCCTGGACCTGACTGATGAGATGAACAGGATTCAGGATGCAATTAAGAAGTTAAATGAGAGTTACATCAACCTCAAGGACGTTGGCACATATGAAATGTATGTGAAATGGCCTTGGTATGTGTGGTTGCTAATTGGATTAGCTGGTGTAGCTGTTTGTGTGTTGTTAT-TTTTCATATGTTGCTGCACGGGTTGTGGCTCATGTTGTTTCAAGAA---------GTGTGGAAATTGTTGTGATG---------AGTGTG------------------GAG---GACACCAGGACAGTATTGTGATACATAATATTTCCTCTCATGAGGATTGAC-------TA-------------------------------------------------------------------------------------------------------------------------------------------------------------------------------------------------------------------------------------------------------------------------------------------------------------------------------------------------------------------------------------------------------------------------------------------------------------------------------------------------------------------------------------------------------------------------------------------------------------------------------------------------------------------------------T-----CACAGCCTCTCCTGGAAAGACAGAAAATC---------------------------------------------------------------------------------------------------------------------------------TAAACAATTTATTGCACTTTCCCCGCTACTTGGCCCCGTAAGAG----------------------------------------------------------------------------------------------------------------GCAGCCATAGCTATGGCCGTGTAGGGTCCTAAAGCTACATTGGCTGCTGTCTT----TATCGGTCCATTTATTGTAGCATGTATGCTAGGCATTG--------------GCCTAGTTTA--------------TTCATTGCAATTGCAAGTTTAAATTTTTC-----ATGT-------------------------------------------------------------------------------------TAATGATACCATACGTGTGACTGGCAAGCCAGCCACTGTGTCTTATACTATAAGTACACCAG---------------------TAACGCCGAGTGCCACGACGCTCGACGGTACTACGTATACTTTAA-------------------------------------------------------TTAGACCCATAAGCTCTT--------ATACAAGAGTTTACCTTGGCAAAACCAGAGGGTTTGATACTGGTACATTTG------------------------------------------------------GCCCAAAGGTCTTGGACTATGTTACTAAT-CTAAA---------------------------------------------------------------------------------------------------------------------------------------------------------------------------------------------------------CCTCATCTTAATT-CTGGTCGTCCATACACCTT----------------------------------CCGT--------------AAGCTTGGTTTATGAGACCGACAGCCA--CATGGACATATGGCATGTGAGTGATGCTTGGTTACGCCG---------------AACGCGAGACTTTGGTGTCACTCGCCTTGAAGATTTTTGCTT------------------------------------------------------------------------------------------------------------------------------TCAATTTAATTATTGCCAACCTCGAATTGGTTATTGTAGAGTTCCTTTAAAGGCTTGGTGTAGCAACCAGGGTAAATTTGCAGCGCAGTTTACCCTT-----------------------AAAAGTTGCGAAAAATCA--------------------------GGCCAAGAAATATTTATTA------CTAGCTTCACGGC------------CTACGACAAAACTGTCAAAAAGGCCGTTAGTAAGCTAGTAGAAGAAGCTGTTGATTTTATCATCTGGAGAGCCAC-----------------------------------------------------------------------------------------------------GCAGCTCGAAAGATATGT-----------------------------------------------------------------------------------------------------------------------------------------------------------------------------------------------------------------------------------------------------------------------------------------------------------------------------------------------------------------------------------------------------------------------------------------------------------------------------------------------------------------------------------------------------------------------------------------------------------------------------------------------------------------------------------------------------------------------------------------------------------------------------------------------------------------------------------------------------------------------------TTAATT------TATTCCTTA------------------CAGATACAGTAT----GGTATGTGGGGCAGATTATTTTTATAGTCGCAGTGTGTTTGATGGTCACCATAATAGTGGTTGCCTTCCTTGCGTCTATCAAACTTTGTATT----------------CAACTTTGCGGTTTGTGTAATACTTTGTTGCTGTCTCCTTCTA---------TTTGTGTGTATAATAGGAGTAAGCAG----CTTTATAAGTATTATAATGAAGAAG--TGAGACCGCCCCC-----------------------------------------------------------------------------------------------------------------------------------------------------------------------------------------------------------------------------------------------------------------------------------------------------------------------------------------------------------------------------------------------------------------------------------------------------------------------------------------------------------------------------------------GTTAGAGGTGGATG--------------------ATATAA---TA------------------------ATCCAAACA------TTATGAGTAGTACTACTCAGGCCCCAGAGCCCGT------------------------------------------------------------------------------------CTATCAATGGACGGCCGACGAGGCAGTTCAATTCCTTAAGGAATGGAACTTCTCGTTGGGCATTATACTACTCTTTATTACT---------------------------ATCATA----------CTACAGTTCGGTTACACGAGCCGTAGCATGTTTATTTATGTTGTGAAAATGATAATCTTGTGGTTAATGTGGCCACTGACTATTGTTTTGTGTATTTTCAATTGCGTGTATGCGCTAAATAAT-------------------------------------------------------------------------------------------------------------------------------------------------------------------GTGTATCTTGGATT-------TTCTATAGTGTTTACTATAGTGTCCATTGTAATC-----------------------TGGATTATGTATTTTGTTAATAG------CATAAGGTTGTTTAT-------CAGGAC--------------------------TGGTAGC-----TGGTGGAGC------------TTCAACCCCGAAA-----------------CAAAC----------------------AACCTTATGTGTATAGATATGA----------------------------------AAGGTACCGTGTATGTTAGA--------------------------------CCCATTATTGAGGATTACCATACACTAACAGCCACTATTATTCGTGGCCACCTCTACATGCAAGGTGTTAAGCTAGGCACCGGTTTCTCTTTGTCTGACTTGCCCGCTTATGTTACAGTTGCTAAGGTGTCACACCTTTGCACTTATAAGCGCGCATTCTTAGACAAGGTAG---ACGGTGTTAGCGGTTTTGCTGTTTATGTGAAGTCCAAGGTCGGAAATTACCGACTGC-----------------------------------------------------------------------------------CCTCAAACAAACCGAGT----------------------GGCGCGG--------------------------ACACCGCATTG-------------------------------------TTGAGAATCTA-----------------------------------------------------------ATCTAAACTTT-----AAGGATGTCTTTTGTTCCTGGGCAAGAAAA----------------------------------------------------------------------------------------------------------------------------------------------------------------------------------TGCCGGTAGCAGAAGCTCCTC-----------------------------------------------------TGGAAACCGCGCTGGTAATGGCATC----------CTCAAGAAGACCACTTGGGCTGACCAAACCGAGCG------------------------------------------------------------------------------------------------------------------------------------------------------------------------------------------------------------------------------------------------------TGGA------------AATAGAGGCAG---AAGGAACCATCCCAAGC-----AGACTGCAACTACTCAGCCCAATGCCGG---GAGTGTGGTTCCCCATTACTCT---TGGTTTTC-GGGCATCACCCAGTTTCAAAAGGGAAAGGAGTTCCAGTTTGCACAAGGACAGGGAGTGCCT-----------ATTGCCAG---TGGAATCCCCGCTTCAGA---------------------GCAAAAGGGATATTGGTATAGACA----------------------------CAACCGACGTTCTTTTAAAACACCTGATGGCCAGCACAAG---------CAGCTACTG----CCCAGATGGTATTT------------------------------TTACTATC--------------------------------------------------TTGGA--------------------ACAGGGC---CCCATGCTGGCGCAGAGTATGGCGAC------------GATATCGAAGGAG------------------TTGTCTGGGTCGC---------------AAGCCAACAGGCCGA--------------------CACTAAGACCAC-------------TGCCGATGTTGTTGAAAGGGACCCAAG-CAGTCATGAGGCTATTCCTACT---------AGGTTTGCGCCCGGCACGGTATTGCCTCAGGGCTTTTAT-GTAGAAGGCTCGGGAAGGT---------------CTGCACCTGCTAGTCGATCTGGTTCGCGGTCACAATCCC---------------------GTGGGCCAAATAATCGCGC------TAG---------------------AAGCAGTTCCAACCAGC----------------------------------------------------------------------------------------------------------------------------------------------------------------------GCC--------------AGCCTGCCTCTGCTGTAAAACCTGACAT---------------------GGCCGAAGAAATTGCTGCTCTTGTTTTGGCTAAGC---------------------------------------------TTGGTAAAGATGCCGGCCAGCCCAAGCAGG---------------------------------------------------------------------------------------------------------------------------------------------------------------------------------------------------------------------------------------------------------------------TAACTAAGCAAAGCGCCAAAG------------------AAGTCAGGCAGAAAATTTTAACTAAGCCTCGTCAAAAGAGGACTCCAAACAAGCAGTGCC---------------CAGTGCAGCAGTGTTTTGGGA---AGAGAG---------GCCCTAATCAGAACTTTGGAGGCTCTGAAATGTTAAAACTTGGAACTAGTGATCCGCAGTTCCCCATTCTTGCAGAGTTGGCTCCAACACCTAGTGCC------TTCTTCTTTGGATCTAAATTAGAATTGGTCAAA------AAGAACTCTGGTGGTGCTGATGAACCCACCAAAGATGTTTATGAATTGCAGTATTCAGGTGCAATTAGATTTGATAGTACTCTACCCGGTTTTGAGACTATCATGAAAGTGTTGACTGAGAAT-------------------TTGAATGCCTACCAG------------------------------------------------------------------------------------------------------------------------------------GACCAAGCTGGTAGT----------------------------------GTAGATCTAG------------------TGAGCCCAAAGCCTCCAAGAAGAGGTCGTAGACAGGCTC----------------------------------------AAGAAAAGAAAGATGAAGTAGATAATGTAA----------------------------GCGTTGCAAAGCTCA----------------------------------------------------------------------------------------------------------------------------------------------------------------------------------------------------------------------------------------------------------------------------------------------------------------------------------------------------------------------------------------------------------------------------------------------------------------------------------------------------------------------------------------------------------------------------------------------------------------------------------------------------------------------------------------------------------------------------------------------------------------------------------------------------------------------------------------------------------------------------------------------------------------------------------------------------------------------------------------------------------------------------------------------------------------------------AAAGCTTGGTGCAGCGAAATGTAAGTAGAGAATTAACC--CCCGAGGATCGTAGCCTGCTGGC---------------TCAGATCCTAGACGATGGCGTTGTGCCAGA-------------------------------------------------------------------------------------------------------------------------------------------------------------------------------------------------------------------------------------------------------------------------------------------------------------------------------------------------------------------------------------------------------------------------------------------------------------------------------------------------------------------------------------------------------------------------------------------------------------------------------------------------------------------------------------TGGGTTGGAAGATGACTCTAATGTGTAAAGAGAATGAA---TCCTATGTCGGCGCTCGG----------------------------------------------------------------------------------------TG---------GTAACCCCTCGCGA----------------------------------------GAAAGTCGGGATAGGACACTCTCTATCAGA--------------------------------ATGGAT--------------------------GTCTTGCTGTCATAAC-------AGATAGA--------------------GAAGGTTGTGGCAGACC------------------------------CTGTATCAATTAGTTGAAAGAG----------------------------------------------------ATTGCAAAATAGAGAATGTGTGA---------------GAGAAG--------------------TTAGCAAGGT--------------------CCTACGTCTAACCATAAG--------------------------------AACGGCGATAGGC----------------------------GCCC-------------------CCTGGGAAGAGCTCACATC---------AGGGTACTATTCCTGCAATGC---------ACTAGTAAATGA----ATGA-AGTTGATCATGGCCAATTGG-------AAGAATCACAAAAAAAAAAAAAA--------------------------------------------------------------------------------------------------------------------------------
>AJ311317_Avian_infectious_bronchitis_virus_(strain_Beaudette_CK)
----------------------------------------------------------------------------------------------------------------------------------------------------------ACTTAAGAT--AGATATTAATATATATC-TA----------------------------------------------------------------------------------TTACACTAGCCTT-GCGCTAGATTTTTAACTTAA-------------------CAAAACGG--ACTTA------------------------------------------------------------------------------------------------------------AATACCTACAGC--------------------------TGGTCCT---CAT-----AGGTGTTCCATTGCAGTGCAC------------------------------------------------------------------------------------------------------------------------------------------------TTTAGTGCCCTGGATGGCACCTGGCCACCTGT--------------------------CAGGTTTTTGTTATTAAAATCTTATTGTTGCTGG----------------------TATCACTGCTTGTTTTGCCGTGTCTCACTTTA---TACATCTGTTGCTTGGGCTACCTAGTGTCCAGCGTCCTACGGGCGTCGTGGCTGGTTCGAGTGCGAGGAACCTCTGGTTCA----------TCTAGCGGTAGGCGGGTGTGTGGAAGTAGCA-CTTCAGACGTACCGGTT----------------------CTGTTGTGTGA------------AATACGGGGTCACCTCCCCCCACATACC---TCTAAGGGCTTTTGAGCCTAGCGTTGGGCTACGTTCTCGCATAAGGTCGGCTATACGACGTTTGTAGGGGGT--------------------------AGTGC----------CAAACAACCCCTGAG----GTGACAGGTTCTGGTGGTGTTTAGTGAGCAGACATACAATAGACAGTGAC-------------AACATGGCTTCAAGCCTAAAA------------------------------------CAGGGAGTATCTCCCA----AACCACGGGA----TGTCATTCTTGTGTCCAAAGACATCCCTGAA----------CAACTTTGTGACGCTTTG-TTTTTCTATACGTCACATAACCCTAAGGATTAC-------GCTGATGCTTTTGCAGTTAGGCAGAAGTTTGACCGTAGTCTCCAGACTGGGAAACAGTTCAAATTTGAAACTGTGTGTGGTCTCTTCCTCTTGAAGGGAGTTGACAAAATAACACCTGGCGTCCCAGCA--------------------AAAGTTTTAAAAGCCACTTCTAAGTTGGCAGATTTAGAAGACATCTTTGGTGTCTCTCCTTTAGCGCGGAAGTAC---CGTGAATTGTTGAAAACAGCGTGTCAGTGGTCTCTTAC--TGTAGAAGCACTGGATGTTCGTGCACAAACTCTCGATGAAATTT------TTGACCCCACTGAAATACTTTGGCTTCAGGTGGCTGCAAAAATTCATGTTTCATCTA------------TGGCAATGCG--------------CAGGCTTGTTGGAGAAGTAACTGCAAAAGTCATGGATGCTCTGGGCTCAAACTTGAGT------------GCTCTTTTTCAAATTGTTAAACAACAAATAGCCAGAATCTT---TCAAAAGGCACTGGCTATTTTTGAG-------------------------------------------------AATGTGAATGAATTACCACAGCGTATTGCAGCACTTAAGATGGCTTTTGCCAAGTGTGCTAGGTCAATTACTGTTGTGGTTGTTGAAAGAACTCTAGTTGTTAAAGAGTTCGCAGGAACTTGTCTTGCAAGCATTAAT---------GGTGCTGTCGCAAAATTCTTTGAAGAGTTGCCAAACGGCTTCATGGGTTCTAAGATTTTCACAACACT------TGCCT---------------TCTTT---AAAGAGGCAGC----TGTGAGAGTTGTGGAGAACATACCAAATGCACCGAGAGGTACTAAGGGATTTGAAGTTGTTGG---------------------------CAATGCCAAAGGCACACAGGTAGTTGTGCGCGGCATGCGAAATGACTTAACATTGCTTGACCAAAAAGCTGATATTCCTGTTGAACCAG--AAGGTTGGTCTGCAATTTTGGATGGACATCTTTG-------CTATGTCTTTAGGA---------------GTGGTGATCGCTTTTATGCTGCACCTCTTTCAGGAAATTTTGCTTTGAGTGATGTTCATTGCTGTGAGCGTGTAGTCTGTCTATCTGATGGTGTAACACCGGAGATAAATGATG---------GACTCATTCTAGCTGCAATCT------------ACTCTTCTTTTAGTGTCTCTGAGCTTGTAACAGCTCT------------TAAAAAGGGTGAACCATTCAAGTTCTTGGGCC------------ATAAATTCGTGTATGCGAAGGATGCAGCAGTGTCTTTTACTTTAGCGAAGGCTGCCACTATTGCAGATGTCTTGAGGCTGTTTCAATCAGCT------------------------------------------------------------------------------------------------------------------------------------------------------------------------------------------------------CGTGTGATAGCAGAAGATGTTTGGTCTTCATTTACTGAAAAGTCTTTTGAATTCTGGAAGCTTGCATATGGAAAAGTGCGCAACC---------------------------------TTGAAGAATTTGTGAAGACCTATGTTTGTAAGGCTCAAATGTCGATTGTGATTCTAGCAGCAGTGCTTGGAGAGGACATTTGGCATCTTGTCTCACAAGTCATCTATAAA---------------------------------------------------------------------------TTAGGTGT-------TCTTTTTACTAAAGTCG------TTGACTTTTGTGACAAACACTGGAAAGGTTTTTGTGTACAGTTGAAAAGAGCTAAGCTCATTGTCACCGAAACCTTCTGTG------TTTTAAAAGGAGTTGCACAGCATTGTTTTCAACTGCTGCTAGATGCAATACACTCTTTGTACAAGAGTTTTAAGAAGTGTGCACTTGGTAGAATCCA---TGGAGATTTGCTCTTCT---GGAAAGGAGGTGTGCATAA-------------AATTGT------TCAAGATGGCGATGAAATATGGTTTGACGCCATTGATAGTGTTGATGTTGAAGATC------TGGG---TGTTGTTC---------------------------------------------------------------------------------------------------------------------------------------------------------------------------------------------------------------------------------------------------------------------------------AGGAAAAATCGATTGATTTTGAGGTTTGCGATGACGTGACACTTCCAGAAA----------------------ACCAACCT---------------------GGTC---------------------ATAT---------------------------------------------------------------GGTTCAAAT---AGAGGATGATGGTAAGAACTACATGTTCTTCCGTTTTAAAA---AGGATGAGAACATTTATTATAC------ACCAATGTCTCAACTTG---------------------------------------------------------------------------GTGCTATTAATGTGGTTTGC-A------AAGCAGGCGGTAAGAC---------------------------------TGTCACCTTTGGAGAAACTACAGTAC------------AAGAGATACCAC------------CACCTGATGTCGTGCCTATTAAGGTTAGCATAGAATGTTGTGGTGA------------------------------ACCATGGAATACGATCTTCAAGAAGGC-----------------------TTATAAAGAGCCTATAGAAGTAGATACAGACC---------TCACAGTAGAACAATTGCTCTCTGTGATCTATGAGAAAATGTGTGACGACCTTAAATTG---TTTCCA---------------------------------------GAGGCACCAGAGCCTCCACCATTTGAGAATGTCG------CACTTGTTGATAAGAACGGTAAAG-----ATTTGGATTGTATA------AAATCTTGCCAT-------------------------------------------------------------------------------------------------------------------------------------------------------------------------------------------------------------------------------------------------------------------------------------------------------------------------------TTGATCTATCGTGACTATGAGAGCGATGATGACAT---CGAGGAGGAAGATGCTGA------GGAGTGTGACACAGACTCAGGTGAAGCTGAG---------------------------------------------------------------------------------------------------------------------------------------------------------------------------------------------------------GAGTGTGACACTAATTCAGAATGTGAAGA---------------------------------AGAGGATGAGGATACTAAAGTGTTGGCTCTTATACAAGA------------CCCGGCAAGT---------------------------------ATTAAATACCCTCTGCCTC------TTGATGAAGAT-------------------------------TATAGCGTCTATAATGGATGTATTGTACACAAGGAC---------------------------------------------GCTCTTGATGTTGTGAATTTACCATCTGGTGAAGAAACTTTTGTTGTCAATAACTGTTT--------------------TGAGGGAGCTGTTAAACCACTTCCACAGAAGGTAGTTGATGTTCTTGGTGACTGGGGAGAGGCTGTTGATGCGCAAGAACAACTG---------------------------TGTCAACAAGAGCCTCTGCAACATACCTTTGAAGAACCAGTCGAAAATTCTACTGGTAGTTCTAAGACAATGACTGAACAA-----------GTCGTTGT---------------AGAAGATCAAGAACTA---CCTGTT-------------------GTTGAACAAGATCAGGATGTAGTTGTTTATACACCTACAGATCTTGAAGTTGCAAAAGAAACAGCAGAAGAGGTTGATGAGTTTATTCTCATTT---------------------------TTGCTGTTCCTAAAGAAGAA----------GTTGTGTCCCA---GAAAGATGGGGCACAGATTAAA---------------------------------------------------------------------------------------------------------------------------------------CAAGAGCCTATTCAAGTTGTTAA-----ACCACAACGTGA---------------------------------------GAAGAAGGCTAAAAAGTTCAAAGTTAAACCAGCCACATGTGAGAAACCTA------------------------------------------------------------------------------------------------------------------------------------------------------------------------------------------------------------------------------------------------------------------------------AATTTTTGGAGTATAAAACATGTGTGGGTGA------TTTGACTGTTGTAATTGCCAAAGCATTGGATGAGTTTAAAGAGTTCTGCATTGTAAATGCTGCAAATGAG--CATATGACTCATGGTAGTGGCGTTGCAAAGGCAA-TTGCAGACTTTTGTGGACTGGATTTTGTTGAATATTGTGAGGACTATGTTAAGAAACATGGGCCACAACAGAGACTTGTTACACCTTCGTTTG------------TCAAAGGCATTCAATGTGTGAATAATGTTGTAGGACCCCGCCATGGAGA-CAACAACTTGCA-----TGAGAAGCTTGTTGCT--------------GCCTACAAGAATGTGCTTGTAGATGGCGTAGTCAATTATGTTGTGCCAGTTCTTTCATTAGGAATTTTTGGTGTAGATTTTAAAATGTCAATAGACGCAATGCGTGAAGCTTTTGAAGGTTGCACCATACGCGTTCTTTTGTTTTCTCTGAGCCAAGAACACATCGATTATTTCGATG--TAACTTGCAAACAGAAGACAATT-------------------------------------------------------------------------------------------------------------------------------------------------------------------------------TATCTTACGGAGGA------------------TGGTGTTAAATACCGCTC---------------------CATTGTTCTAAAACCTGGTGACTCATTGG------------------------GTCAATTTG------GACAGGTTTATGCTAAAAACAAGATAGTTTTTACAGCCGATGATGTTGAGGACAAAGAAATTCTCTACGTCCCCACGACTGATAAAAGCATTCTTGAATACTATGGTTTAGATGCGCAAAAGTATGTAATATATTTGCAAACGCTTGCGCAGAAATGGAATGTCCAATATAGGGACAATTTTCTTATACTAGAGTGGCGCGATGGAAATTGTTGGATTAGTTCAGCAATAGTTCTCCTTCAAGCTGCTAAAATTAGGTTTAAAGGTTTTCTAACAGAAGCGTGGGCTAAACTGTTAGGTGGAGATCCTACAGACTTTGTTGCCTGGTGTTATGCAAGTTGTACTGCTAAAGTAGGTGATTTCTCAGATGCTAATTGGCTTTTAGCGAATTTAGCAGAACATTTTGACGCAGATTACACAAATGCGTTTCTTAAGAAGCGCGTTTCGTGTAACT---------------GTGGTATTAAGAGCTATGAGCTTAGAGGCCTTGAAGCTTGTATTCAGCCAGTTCGGGCAACTAATCTGCTACA------------------TTTTAAGACGCAATATTCAAATTGCCCAACCTGTGGCGCAAATA------ATACGGATGAAGTAATAGAAGCTTCGTTACCGTACTTATTGCTTTTTGCTACTGATGGTCCTGCTACAGTTGATTGTGATGAAGATGCT---GTGGGGACTGTCGTGTTTGTTGGTTCTACTAATAGTGGCCATTGTTATACACAAG---CTGCAGGGCAAGCTTTTGATAATCTTGCTAAAGATAGAAAATTTGGAAAGAAGTCGCCTTACATTACTGCAATGTATAC-----GCGATTCGCTTTTAAGAATGAAACCTCTTTGCCTGTTGCTAAACAGAGCAAGGGTAAGTCTAAGTCGGTA-------AAGGAAGATGTTTCTAACCTT---------------GCTACTAGTTCTAAGGCCAGTTTTGATAATCTTACTGACTTCGAACAGTGGTATGATAGTAACATCTATGAAAGTCTTAAAGTGCAGGAATCACCTGATAACTTTGATAAATATGTGTCATTCACAACA-------------AAGGAAGATTCTAAGTTGCCATTGACAC-----------TTAAGGTTAGAGGTATTAAATCAGT----TGTTGACTTTAGATCGAAGGATGGTTTTATT-TATAAGTTAACACCT---GATACTGATGAAAATTCAAAAGCACCAGTCTACTACCCAGTCT---------------------------------TGGACGCTATTAGTCT------------TA---------------------------------------------------------------------------------------------------------------AGGCAATATGGGTGGAAGGTAATGCTAACTTTGTTGTTGGTCATCCAAATTATTAT-AGTAAGT---CTCTTCATATTCCTACTTTTTGGGAAAATGCTGAGAATTTTGT---------------------------------------------------------------------------TAAAAT---GGGTGATAAAATTGGTGGTGTA---------ACTATGGGACTTTGGCGTGCAGAACACCTTAATAAACCTAATTTGGAGAGAATTTTCAA---------------------------------------------------------------------------CATTGCTAAGAAAGCCATTGTTGGA------------------------------------------------------------TCTAGTGTTGTTACTACACAATGCGGTA---------AATTAATAGGTAAAGCAGC----------------------TACATTCATTGCTGATAAAGT---------------------------AGGTGGTGGTGTAGTTCGCAATATTACAGATAGCATTAAGGGTCTTTGTGGAATTACACGAGGGCATTTTG------------AAAGAAAAATGTCTCCACAATTCCTAAAGACGCTTATGTTCTTTTTATTCTATTTCTTGAAGGCTAGTGTTAA-----------------GAGTGTTGTCGCT--------AGCTATAAGACCGTGTTATGTAAGGTGGTACTTG------------CTACT------TTACTTATAGTTTGGTTTGTCT---------------ACACAAGTAACCCAGTAATGTTTACAGGAATACGTGT-----------------------------------------------GTTAGATTTTCTATTCGAGGGTTCTTTGTGTGGTCCTTATAAAG---ACTATGGTAAAGATTCTTTTGATGTGTTACGATATTGTGCAGATGATT------TTATTTGTCGTGTGTGTTTACA--TGACAAAGATTCACTTCATTTGTACAAACACGCTTATAGTGTAGAGCAGGTCTATA---------------------AAGATGCAGCTTCTGGTTTTATTTTTAATTGGAATTGGCTTTATTTGGTCTTTCTAATATTATTTGTTAAACCAGTGGCAGGTTTTGTTATTATTTGCTATTGTGTTAAGTATTTGG---TATTGAATTCAACTGTGCTGCAAACTGGTGTTTGTTTTTTAGATTGGTTTGTACAAACAGTTTTTAGTCACTTTAATTTTATGGGAGCAGGGT---TTTATTTCTGGCTCTTTTACAAGATATATATACAGGTGCATCATATACTGTATTGTAAGGATGTAACATGTGAAGTGTGCAAAAGGGTTGCACGCAGCAACAGGCAAGAGGTTAGCGTGGTTGTTGGTGGACGCAAGCAGATAGTGCATGTTTACACTAACTCTGGCTATAA---CTTTTGTAAGAGACATAATTGGTATTGTAGAAATTGTGATGATTATGGTCACCAAAATACATTTATGTCTCCTGAAGTTGCTGGCGAGCTCTCTGAAAAGCTTAAGCGCCATGTTAAACCTACAGCATACGCTTACCACGTTGTGGATGAGGCATGCTTAGTTGATGATTTTGTCAATTTAAAATATAAAGCTGCAACTCCTGGTAAGGATAGTGCATCTTCAGCTGTTAAGTGTTTCAGTGTTACAGATTTCTTGAAGAAAGCTGTTTTTCTTAAGG------AAGCACTGAAATGTGAACAAATATCTAATGAT------------GGTTTTATAGTGTGTAATACACAGAGTGCTCATGCATTAGAGGAAGCAAAGAATGCAGCCATCTATTATGCGCAATATCTGTGTAAGCCAATACTTATACTTGACCAGGCACTTTATGAGCAATTAGTAGTAGA---GCCTGTGTCTAAGAGTGTTATAGATAAAGTGTGTAGCATTTTGTCTAGTATAATATCTGTAGAT---------------------------------------------------------------------------ACTGCAGCTTTAAATTATAAGGCAGGCACACTTCGTGATGCTCTGCTTTCTATTACTAAAGACGAAGAGGCCGTAGATATGGCTATATTCTGTCATAATCATGATGTGGATTACACTGGTGATGGTTTTACTAATGTGATACCGTCATATGGTATAGACA---CTGGCAAGTTAACACCTCGTGATAGAGGGTTTTTGATAAATGCAGATGCTTCTATTGCTAACTTAAGAGTT------AAAAATGCTCCGCCGGTAGTATGGAAGTTTTCTGAGCTTATTAAGTTGTCTGACAGTTGTCTTAAATATTTAATTTCGGCTACTGTTAAGTCAGGTGTTCGTTTCTTTATAACAAAGTCTGGTGCTAAACAAGTTATTGCTTGTCAT------------------------------------ACACAGAAGTTGTTAGTAGAGAAAAA------GGCAGGTGGTA---------TTGTTAGCGGCACCTTTAAGTGTTTTAAGAGTTATTTTAAATGGCTCTTGATCTTTTACATACTTTTTACAGCA--TGTTGTTCGGGTTATTACTATATGGAGGTGAGTAAAAGTTTTGTTCACCCCATGTATGATGTAAACTCCACACTGCATGTTGAAGGTTTTAAAGTTATAGATAAAGGTGTTCTTAGGGAAATTGTACCAGAAGATACATGTTTCTCTAATAAATTTGTTAATTTTGATGCTT------------TTTGGGGCAGACCATATGAT---AATAGTAGAAACTGTCCAATTGTCACAGCTGTTATAGATGGTGATGGG---------------ACAGTAGCTACAGGTGTTCCTGGTTTTGTGTCCTGGG---------------------TTATGGATGGTGTTATGTTTATACATATGACACAGACTGAGAGAAAAC------------------------------------------------------------CGTGGTACATTCCTACTTGGTTT---AATAGAGAAATTGTCGGTTACACTCAGGATTCAATTATTACTGAGGGTAGTTTTTATACATCTATAGCGTTATTTTCCGCTAGGTGTTTATATTTAACAGCCAGCAATACACCTCAATT---GTATTGCTTTAATGGTGATAATGATGCACC------------------------------------------TGGGGCTTTGCCATTTGGTAGTATTATTCCTCATAGAGTTTATTTCCAACCCAATGGTGTTAG------------GCTTATAGTTCCACAACAAATA------CTGCACACACCCTACGTAGTAAAGTTTGTATCAGACAGCTATTGTAGGGGTAGTGTGTGTGAGTACACTAGACCAGGTTACTGTGTGTCATTAAACCCACAATGGGTTTTGTTTAATGACGAATACACAAGTAAACCCGGTGTTTTCTGTGGTTCTACTGTTAGAGAACTTATGTTTAGTATGGTTAGTACATTCTTTACTGGTGTTAACCCCA---ATATCTATATGCAATTAGCAACTATGTTTTTAATACTAGTTGTTGTTGTATTAATCTTTGCAATGGTTATAAAGTTTCAAGGTGTTTTTAAAGCTTATGCAACCACTGTTTTTATAACAATGTTAGTTTGGGTAATTAACGCATTTATTTTGTGTGTACATAGTTACAACAGTGTTTTAGCTGTTATATTACTAGTACTCTATTGCTATGCGTCATTGGTTACAAGTCGCAATACTGTTATAATAATGCATTGTTGGCTTGTTTTTACCTTTGGTTTAATAGTACCCACATGGTTGGCTTGTTGCTAC---------CTGGGATTTATTATTTATATGTATACACCGTTGTTTTTATGGTGTTATGGTACTACAAAAAACACTCGTAAGCTGTATGATGGCAATGAGTTTGTTGGTAATTATGATCTTGCTGCGAAGAGCACTTTTGTTATTCGCGGCTCTGAATTTGTTAAGCTTACTAATGA------GATAGGT---GATAAATTTGAGGCCTACCTTTCAGCGTATGCTAGATTAAAGTACTATTCAGGCACTGGCAGTGAACAAGATTATTTGCAAGCTTGTCGTGCATGGTTAGCTTATGCTTTGGACCAATATAGAAATAGTGGTGTG------GAAATTGTTTATACTCCGCCACGTTACTCTATTGGTGTTAGTAG---------ATTACAATCTGGTTTTAAGAAACTGGTTTCTCCTAGTAGTGCTGTTGAAAAGTGCATTGTTAGTGTCTCTTATAGAGGTAATAATCTTAATGGACTGTGGCTAGGTGACACTATCTACTGTCCTCGTCATGTATT---GGGTAAGTTTTCAGGTGACCAATGGAATGATGTACTTAATCTTGCTAATAATCATGAGTTTGAAGT---TACAA---------CTCAACATGGTGTTACTTTGAATGTTGTCAGTAGGCGTTTAAAAGGTGCAGTTTTAATTTTACAAAC------TGCTGTTGCTAATGCTGAAACTCC---AAAGTATAAGTTTATTAAAGCTAATTGTGGTGATAGTTTCACTATAGCTTGTGCTTATGGTGGTACAGTTGTAGGACTCTACCCTGTTACTATGCGTTCTAATGGTACTATTAGAGCATCTTTTCTTGCGGGAGCCTGTGGTTCAGTTGGTTTTAATATAGAAAA---GGGTGTAGTTAATTTCTTTTATATGCACCATCTTGAGTTACCTAATGCATTACACACTGGAACTGACCTAATGGGTGAATTCTATGGTGGTTATGTTGATGAAGAGGTTGCACAAAGAGTGCCACCAGATAATTTAGTTACTAACAATATTGTAGCATGGCTCTATGCGGCAATTATTAGTGTTAAGGAGAGTAGTTTCTCGCTGCCTAAATGGTTGGAGAGTACTACTGTTAGTGT---------TGATGATTATAATAAGTGGGCTGGTGACAATGGTTTTACACCATT------------TTCTACTAGTACCGCTATTACTAAATTAAGTGCTATAACTGGAGTTGATGTTTGTAAGCTCCTTCGCACTATTAT---GGTAAAAAATAGCCAGTGGGGTGGTGACCCCATTTTAGGGCAATATAATTTTGAAGATGAATTGACACCGGAGTCTGTATTTAATCAGATTGGTGGTGTTAGATTACAATCTTCT---------TTTGTAAGAAAAGCTACATCTTGGTTTTGGAGTAGATGTGTGTTAGCTTGCTTCTT---ATTTGTGTTGTGTGCTATTGTCTTGTTTACGGCAGTGCCACTTAAATTTTATGTATATGCAGCTGTTATTTTGTTAATGGCTGTACTTTTTATTTCTTTTACTGTTAAACATGTTATGGCATATATGGATACTTTTCTATTGCCAAC---ATTGATTACAGTTATTATTGGAGTTTGTGCTGAAGTGCCTTTCATCTA--------------CAATACTCTAATTAGTCAAGTTGTTATTTTCTTAAGTCAATGGTATGACCCAGTAGTCTTTGATACTA----------TGGTACCATGGATGTTCTTGCCACTAGTGTTGTATACTGCTTTTAA-----GTGTGTACAAGGTTGCTATATGAATT----------CTTTCAATACTTCTTTGTTAATGCTGTATCAGTTTGTGAAGTTAGGTTTTGTTATTTAC-----ACCTCTTCTAATACTCTTACTGCATACACAGAAGGTAATTGGGAGTTATTCTTCGAGTTGGTGCACACTACTGTGTTGGCTAATGTTAGTAGTAATTCTTTAATTGGTTTATTTGTTTTTAAGTGTGCTAAATGGATGT---------------TGTATTATTGTAATGCAACATACTTAAACAATTATGT---ACTAA------TGGCAGTTATGGTTAACTGCA------TTGGCTGGCTCTGCACTTGTTACTTT-GGGTTGTATTGGTGGGTTAATAAGGTT------------TTTGGTTTAACCTTAGGTAAATACAATTTTAAAGTTTCAGTAGATCAA-TATAGGTATATGTGTTTGCACAAGATAAACCCACCTAAAACTGTGTGGGAAGTCTTTTCGACAAATATACTTATACAAGGAATTGGTGGTGACCGTGTGTTGCCTATTGCTACAGTTCAAGCTAAATTGAGTGATGTAA-AGTGTACAACTGTTGTTTTAATGCAGCTTTTGACTAAGCTTAATGTTGAAGCAAATTCAAAAATGCATGTTTATCTTGTTGAGTTACACAATAAAATTCTTGCTTCTGATGATGTTGGAGAGTGCATGGATAATTTGTTGGGTATGCTTATA------------ACACTATTTTGTATAGATTCTACTATTGATT---------------------------TGAGTGAGTATTGTGATGACATACTTAAGAGGTCAACTGTATTACAATCGGTTACTCAAGAATTCTCACATATACCCTCTTATGCTGAATATGAAAGGGCTAAGAATCTTTATGAAAAGGTTTTAGTTGATTCTAAAAATGGTGGTGTTAC---------ACAGCAAGAGCTTGCTGCATATCGTAAAGCTGCCAATATTGCAAAGTCAGTTTTTGATAGAGACTTGGCTGTCCAAAAGAAGTTAGATAGCATGGCAGAGCGTGCTATGACAACAATGTATAAAGAGGCGCGTGTAACAGATAGACGAGCAAAATTAGTCTCATCACTACATGCGTTACTTTTCTCAATGCTTAAGAAAATAGATTCTGAAAAGCTTAATGTCTTGTTTGACCAGGCTAGTAGTGGTGTTGTGCCCCTAGCGACTGTTCCAATTGTTTGTAGTAATAAGCTTACACTTGTAATACCAGACCCAGAAACGTGGGTCAAGTGTGTGGAAGGTGTGCATGTTACATATTCAACAGTTGTTTGGAATATAGACACTGTTATTGATGCCGATGGCACAGAGTTACACCCAACTTCTACAGGTAGTGGAT---------TGACATACTGTATAAGTGGTGCTAATATAGCATGGCCTTTAAAGGTTAACTTGACTAG---GAATGGGCATAATAAGGTTGATGTTGTTTTGCAAAATAATGAGCTTA---TGCCACATGGTGTTAAAACAAAGGCTTGCGTAGCAGGTGTAGATC---AAGCACATTGTAGCGTAGAGTCTAAATGTTATTATACAAATATTAGTGGCAATTCAGTTGTAGCTGCTATTACTTCTTCAAATCCAAATCTGAAAGTAGCTTCGT---TTTTGAATGAGGCAGGCAA---TCAGATTTATGTAGACTTAGACCCACCATGTAAATTTGGCATGAAAGTGGGTGTCAAGGTT---GAGGTTGTTTACTTGTATTTTATAAAGAATACAAGGTCGATTGTTAGGGGTATGGTACTTGGTGCTATATCTAATGTTGTTGTCTTACAGTCTAAAGGGCATGAAACAGAGGAAGTGGATGCTGTT-GGCATTCTTTCACTATGTTCATTTGCAGTAGATCCCGCGGACACATATTGTAAATATGTGGCAGCAGGTAATCAACCTTTAGGTAA-CTGTGTTAAAATGTTGACAGTGCATAATGGTAGTGGTTTTGCTATAACTTCAAAGCCAAGTCCTACTCCTGACCAGGATTCTTATGGAGGAGCTTCTGTGTGTCTCTATTGTAGAGCACACATAGCACATCCAGGAAGTGTAGGAAATTTAGATGGACGTTGTCAATTTAAAGGTTCTTTTGTGCAAATACCTACTA---CGGAGAAAGACCCCGTTGGATTCTGTCTACGTAATAAGGTTTGCACTGTTTGCCAGTGTTGGATTGGTTATGGATGTCAGTGTGATTCACTTAGACAACCAA------------------------------------------------------------------------------------------------------------------------------------AATCTTCTGTTCAATCAGTTGCTGGAGCATCTGATTTTGATAA------GAATTATTTAAACGGGTACGGGGTAGCAGTGAG---GCTCGGCTGATACC-------CCTTGCTAGTGGATGTGATCCTGATGTT-GTAAAGCGAGC-CTTTGATGTTTGTAATAAGGA------ATCAGCTGGTATGTTTCAAAATTTGAAGCGTAACTGCGCTAGATTCCAGGAACTACGCGATACT--GAAGATGGA---------AATCTTGAGTATCTTGATTCTTACTTTGTAGTTAAACAAACCACTCCTAGTAATTATGAACATGAAAAATCTTGTTACGAAGACTT---------------------------AAAGTCAGAAGTAACAGCTGACCATGACTTCTTTGTGTTCAA---------TAAGAACATTTACAATATTAGTAGGCAACGGCTTACTAAATATACTATGATGGACTTCTGCTATGCTTTGAGACATTTCGACCCAAAGGATTGTGAAGTTCTTAAAGAAATACTTGTCACTTATGGTTGTATAGAAGACTATCACCCTAA------------------------------GTGGTTTGAGGAGAATAAGGATTGGTACGACCCAATAGAAAACTCAAAATATTATGTCATGTTGGCTAAAATGGGACCTATTGTACGACGTGCTTTATTGAATGCTATTGAGTTCGGAAACCTTATGGTTGAAAAAGGTTATGTTGGTGTTATTACACTCGATAACCAAGACCTTAATGGCAAATTTTATGATTTTGGTGATTTTCAGAAGACGGCACCTGGTGCTGGTGTTCCTGTTTTTGATACGTATTATTCTTACATGATGCCCATCATAGCCATGACGGATGCTTTAGCACCTGAGAGGTACTTTGAATATGATGTGCAC---AAGGGTTATAAATCTTATGATCTCCTCAAGTATGATTATACTGAGGAGAAACAAGAATTGTTTCAGAAGTACTTTAAGTACTGGGATCAAGAGTATCATCCTAACTGCCGTGACTGTAGTGATGACAGGTGTTTGATACATTGTGCAAACTTCAATATCTTGTTTTCTACACTTATACCGCAGACTTCTTTCGGTAATTTGTGTAGAAAAGTTTTTGTTGATGGTGTACCATTTATAGCTACTTGTGGCTATCATTCTAAGGAACTTGGTGTTATTATGAATCAAGATAACACCATGTCTTTTTCAAAAATGGGTTTAAGTCAACTCATGCAGTTTGTTGGAGATCCTGCTTTGTTAGTGGGAACATCCAATAATTTAGTTGATCTTAGAACGTCTTGTTTTAGTGTTTGTGCGTTAACATCTGGTATTACTCATCAAACGGTAAAGCCAGGTCACTTTAACAAGGATTTCTATGATTTTGCAGAGAAGGCTGGTATGTTTAAGGAGGGTTCGTCTATACCACTTAAACATTTTTTCTATCCTCAAACTGGTAATGCTGCTATAAACGATTATGATTATTATCGTTATAACAGGCCTACCATGTTTGACATATGTCAACTTCTATTTTGTTTAGAAGTGACTTCTAAATACTTTGAGTGTTATGAAGGCGGCTGTATACCAGCTAGCCAAGTTGTAGTTAACAACTTAGATAAGAGTGCAGGCTATCCATTTAATAAGTTTGGAAAAGCCCGCCTCTATTATGA---AATGAGTCTAGAGGAACAGGACCAACTCTTCGAGATTACGAAGAAGAATGTCCTACCCACTATAACTCAAATGAATTTAAAATATGCCATATCCGCGAAAAATAGAGCGCGTACAGTGGCAGGTGTGTCTATCCTTTCTACTATGACTAATAGGCAGTTTCATCAGAAGATTCTTAAGTCTATAGTCAACACTAGAAATGCTTCTGTAGTTATTGGAACAACCAAGTTTTATGGCGGTTGGGACAACATGTTGAGAAACCTGATTCAGGGTGTTGAAGACCCAATTCTTATGGGTTGGGATTATCCTAAGTGTGATAGAGCAATGCCTAATTTGTTGCGTATAGCAGCATCCTTAGTACTTGCTCGCAAACACACTAACTGTTGTAGTTGGTCTGAACGCATTTATAGGTTGTATAATGAATGCGCCCAGGTCTTATCTGAAACTGTACTTGCTACAGGTGGTATTTATGTTAAACCTGGTGGCACTAGCAGTGGTGATGCTACTACTGCTTATGCAAACAGTGTTTTTAACATAATACAAGCCACATCTGCTAATGTTGCGCGTCTTTTGAGTGTTATAACGCGTGATATTGTCTATGATAATATTAAGA-GCTTGCAGTATGAATTGTATCAGCAGGTCTACAGGCGAGTTAATTTTGACCCAGCCTTTGTTGAAAAGTTTTATTCTTACTTATGTAAGAATTTTTCGTTGATGATCTTGTCTGACGACGGTGTTGTTTGTTACAACAACACATTAGCCAAACAAGGTCTTGTAGCAGATATTTCTGGTTTTAGAGAGGTTCTCTACTATCAGAATAATGTTTTTATGGCTGATTCTAAATGTTGGGTTGAACCAGATTTAGAAAAAGGCCCACATGAGTTTTGTTCACAACACACAATGCTAGTGGAGGTTGATGGTGAGCCTAAGTATTTGCCATACCCAGACCCTTCACGCATTTTGGGTGCATGTGTTTTTGTAGATGACGTGGATAAGACAGAACCTGTGGCTGTTATGGAGCGTTATATAGCTCTTGCCATAGATGCTTATCCACTAGTACATCATGAAAATGAAGAGTACAAGAAGGTATTCTTTGTTCTCCTTGCATATATCAGAAAACTCTATCAAGAGCTTTCTCAGAATATGCTTATGGACTACTCTTTTGTAATGGATATAGACAAGGGTAGTAAATTTTGGGAACAGGAGTTCTATGAGAATATGTATAGAGCTCCTACGACTTTACAATCTTGTGGCGTTTGTGTAGTTTGTAATAGTCAAACTATACTACGCTGCGGTAATTGTATTCGTAAACCGTTTTTGTGTTGTAAGTGTTGCTATGACCACGTCATGCATACGGACCACAAAAATGTTTTATCTATAAATCCTTATATTTGCTCACAGCTAGGTTGCGGTGAAGCAGATGTTACTAAATTGTACCTCGGGGGTATGTCGTACTTCTGTGGTAATCATAAACCGAAATTGTCAATACCGTTAGTATCTAATGGTACTGTTTTTGGAATTTACAGGGCTAATTGTGCTGGTAGTGAAAATGTTGATGATTTTAATCAACTAGCTACTACTAATTGGTCCATTGTCGAACCTTATATTTTAGCAAATCGCTGTAGTGATTCATTGAGACGTTTTGCTGCAGAGACAGTAAAAGCCACAGAAGAATTACATAAGCAACAATTTGCTAGTGCAGAAGTGCGAGAAGTATTCTCAGATCGTGAATTGATTCTATCATGGGAACCAGGAAAAACCAGGCCGCCATTGAATAGAAATTATGTTTTCACAGGTTATCACTTTACAAGAACTAGTAAGGTGCAGCTTGGTGATTTTACATTTGAAAAAGGTGAAGG---TAAGGATGTTGTCTATTATAAAGCAACGTCTACTGCTAAATTGTCTGTAGGAGACATTTTTGTTTTAACCTCACACAATGTTGTTTCTCTCGTAGCGCCAACATTGTGTCCACAACAAACCTTTTCTAGGTTTGTAAATTTAAGACCTAATGTAATGGTACCTGAATGTTTTGTAAATAACATTCCACTTTACCATTTAGTAGGTAAACAGAAGCGTACTACAGTACAAGGTCCTCCTGGCAGTGGTAAATCCCACTTTGCTATAGGCCTTGCAGTATACTTTAGTAGCGCTCGTGTTGTTTTTACTGCATGTTCTCATGCAGCTGTTGATGCTTTATGTGAAAAAGCTTTTAAGTTTCTTAAAGTTGATGATTGCACTCGTATAGTACCCCAAAGGACTACTGTCGATTGCTTCTCAAAATTTAAAGCTAATGACACAGGCAAAAAGTACATTTTTAGTACTATTAATGCCTTGCCGGAAGTTAGTTGTGATATTCTTTTGGTTGACGAGGTTAGTATGTTGACCAATTACGAATTGTCCTTTATTAATGGTAAGATAAATTACCAATATGTTGTGTATGTAGGTGATCCGGCTCAATTACCGGCACCCCGCACTTTACTTA---ATGGTTCACTTTCTCCAAAGGATTATAATGTTGTCACAAACCTTATGGTTTGTGTTAAACCTGATATTTTCCTTGCAAAGTGTTATCGTTGTCCTAAGGAAATTGTAGACACTGTGTCTACTCTTGTTTATGATGGAAAGTTTATTGCAAATAACCCAGAATCACGTGAGTGTTTCAAGGTTATAGTTAATAATGGCAATTCTGATGTAGGACATGAAAGTGGTTCAGCCTACAACACAACACAATTGGAATTTGTGAAAGACTTTGTTTGTCGCAATAAACAATGGCGGGAAGCAATATTTATTTCACCTTACAATGCTATGAACCAGAGAGCTTACCGTATGCTTGGACTTAATGTTCAAACAGTAGATTCTTCTCAAGGTTCAGAGTATGATTATGTCATCTTCTGTGTTACTGCAGATTCGCAGCATGCACTGAATATTAATAGATTTAATGTGGC--GCTTACAAGAGCTAAGCGTGGTATACTAGTTGTCATGCGCCAGCGTGATGAATTGTATTCTGCTCTTAAGTTTACAGAGCTAGATAGTGAAAC---------------------------------------------------------------------------AAGTCTGCA---AG---------------------------------------------------------GTACAGGTTTGTTT---------AAAATTTGCAACAAAGAATTTAGTGGT---GTCCATCCTGCTTATGCAGTCACAACTAAGGCTCTTGCTGCAACCTATAAAGTTAATGATGAACTTGCTGCACTTGTTAATGTGGAAGCTGGTTCAGA---AATAACATATAAACATCTTATTTCTCTGTTAGGATTCAAGATGAGTGTTAATGTTGAAGGCTGCCACAACATGT---------------TTATAACACGTGATGAGGCAATCCGCAATGTAAGAGGTTGGGTAGGTTTTGATGTAGAAGCAACACATGCTTGTGGCACTAACATTGGTACTAACCTGCCTTTTCAAGTAGGTTTCTCTACTGGTGCAGACTTTGTAGTCACGCCTGAGGGACTTGTAGATACTTCAATAGGCAATAATTTTGAGCCTGTGAATTCTAAAGCACCTCCAGGTGAACAATTTAACCACTTGAGAGTGTTATTTAAAAGTGCTAAACCTTGGCATGTTATAAGACCAAGGATAGTGCAGATGTTAGCAGACAATCTATGCAACGTTTCAGATTGTGTAGTGTTTGTCACATGGTGTCATGGCCTAGAACTAACTACTTTGCGCTATTTTGTTAAAATAGGCAAGGAACAAGTTTGTTCT---TGTGGTTCTAGAGCTACAACTTTTAATTCTCATACTCAAGCTTATGCTTGTTGGAAGCATT---------GTTTGGGTTTTGATTTTGTTTATAACCCACTTCTAGTGGATATTCAACAGTGGGGTTACTCGGGTAACCTACAGTTTAATCATGATTTGCACTGTAATGTGCATGGCCACGCTCATGTAGCTTCTGTTGACGCTATAATGACTCGTTGTCTTGCAATTAACAATGCATTTTGTCAAGATGTCAACTGGGATTTGACATACCCTCACATTGCAAATGAGGATGAAGTCAATTCTAGTTGTAGATATCTACAACGCATGTATCTTAATGCGTGTGTTGATGCTCTTAAAGTTAATGTTGTCTATGATATAGGCAACCCTAAAGGTATTAAATGTGTTAGGCGTGGGGATGTTAATTTTAGATTCTATGATAAGAATCCAATAGT---------ACGCAACGTCAAGCAGTTTGAGTATGACTATAATCAGCACAAAGATAAGTTTGCTGATGGTCTTTG--TATGTTTTGGAATTG--TAATGTGGATTGTTATCCTGATAATTCCTTGGTTTGTAGGTATGACACACGAAATTTGAGTGTGTTTAACCTACCAGGCTGTAATGGTGGTAGTCTGTACGTTAACAAACATGCATTCTACACACCTAAATTTGACCGCATTAGCTTCCGCAATTTGAAAGCTAT-GCCATTCTTTTTTTATGACTCATCGCCTTGTGAAACCATT-----------CAAGTG---GATGGAGTTGCGCAAGACCTTGTGTCTCTAGCTACGAAAGACTGTATCACAAAGTGCAACATTGGTGGCGCTGTTTGTAAGAAACATGCCCAGATGTATGCAGAATTTGTGACTTCTTACAATGCAGCTGTCACAGCTGGCTTTACTTTCTGGGTAACTAATAAA--CTTAACCCTTATAACTTATGGAAAAGTTTTTCAGC-------------TCTCCAGTCTATCGACAATATTGCTTATAATATGTATAAGG--GTGGTCATTATGATGCTATTGCTGGAGAAATGCCCACTG-TCATAACTGGAGACAAAGTTTTTGTTATTGATCAAGGTGTAGAAAAGGCAGTTTTTGTTAATCAAACAACTCTACCTACATCTGTGGCGTTTGAGCTATATGCAAAGAGAAATATTCGCACACTGCCAAACAACCGTATTTTGAAAGGTTTAGGTGTAGACGTAACCAATGGATTTGTAATTTGGGATTATGCTAACCAAACACCATTGTATCGTAATACCGTCAAGGTATGTGCATATACAGATATTGAG---CCAAATGGCC------------------TAGTAGTTCTGTATGATGATAGAT---ATGGTG----ATTACCAGTCTTTTCTTGCTGCTGATAATGCTGTTCTAGTTTCTACACAGTGTTATAAGC------GATATTCATACGTAGAAATAC-----CATCTAATTTGCTCGTTCAGAA--TGGT----ATGCCATTAAAAGATG------------------------------GA---------------------------------------------------------------------------------------GCGAACCTGTATGTTTATAAGCGTGTTAATGGTGCGTTTGTTACACTACCTAACACAATAAACACCCAGGGTCGAAGTTATGAAACTTTTG-AACCTCGTAGTGACATTGAGCGTGATTTTCTCGCTATGTCAGAGGAGAGTTTTGTAGAAAGGTATGGT---AAAGACTTAGGCCTACAACACATACTGTATGGTGAAGTTGATAAGCCCCAATTAGGTGGTTTACACACTGTTATAGGTATGTACAGACTCTTACGTGCGAATAAGTTGAACGCAAAGTCTGTAACTAATTCGGATTCTGATGTCATGCAAAATTACTTTGT---ATTGTCGGACAATGGTTCTTACAAGCAAGTGTGTACTGTTGTGGATTTACTGCTTGATGATTTCTTAGAACTTCTTAGAAACATACTTAAGGAGTATGGTACTAATAAGTCAAAAGTTGTAACAGTGTCAAT---TGATTACCATAGCATAAATTTTATGA--CTTGGTTTGAAGATGGCAGTATTAAAACATGTTATCCACAGCTTCAATCAGCA------------------------------------TGGACGTGTGGTTATAATATGCCTGAACTTTATAAAGTTCAGAATTGTGTTATGGAACCTTGCAACATTCCTAATTATGGTGTTGGAATAACGTTGCCTAGCGGTATTCTTATGAATGTGGCAAAGTATACACAACTTTGTCAATACCT---TTTGAAAACAACAATTTGTGTACCGCATAACATGCGAGTAATGCATTTCGGAGCAGGAAGCGACAAAGGAGTGGCGCCAGGTAGTACTGTTCTTAAACAATGGCTCCCAGAAGGGACACTCCTTGTCGATAATGATATTGTAGACTATGTGTCTGATGCACATGTTTCTGTGCTTTCAGATTGCAATAAATATAATACAGAGCACAAGTTTGATCTTGTGATATCTGATATGTATACAGATAATGATTCAAAAAGAAAGCATGAAGGCGTGA---------TAGCCAATAATGGCAATGATGACGTTTTCATATATCTCTCAAGTTTTCTTCGTAACAATTTGGCTCTAGGTGGTAGTTTTGCTGTAAAAGTGACAGAGACAAGTTGGCACGAAGTTTTATATGACATTGCACAGGATTGTGCATGGTGGACAATGTTTTGTACA-GCAGTGAATGCCTCTTCTTCAGAAGCATTCTTGATTGGTGTTAATTATTTGGGTGCA---AGTGAAAAGGTTAAGGTTAGTGGAAAAACGCTGCACGCAAATTATATATTTTGGAGGAATTGTAATTATTTACAAACCTCTGCTTATAGTATATTTGACGTTGCTAAGTTTGATTTGAGATTGAAAGCAACGCCAGTTGTTAATTTGAAAACTGAACAAAAGACAGACTTAGTCTTTAATTTAATTAAGTGTGGTAAGTTACTGGT--AAGAGATGTT---------------------------GGTAACACCTCTTTT------------ACTAGTGACTCTTTTGTGTGCA-CT---ATGT--------------------------------------------AGTGCTGTTTTGT------------------------------------------------------------------------------------------------------------------------------------------------------------------------------------------------------------------------------------------------------------------------------------------------------------------------------------------------------------------------------------------------------------------------------------------------------------------------------------------------------------------------------------------------------------------------------------------------------------------------------------------------------------------------------------------------------------------------------------------------------------------------------------------------------------------------------------------------------------------------------------------------------------------------------------------------------------------------------------------------------------------------------------------------------------------------------------------------------------------------------------------------------------------------------------------------------------------------------------------------------------------------------------------------------------------------------------------------------------------------------------------------------------------------------------------------------------------------------------------------------------------------------------------------------------------------------------------------------------------------------------------------------------------------------------------------------------------------------------------------------------------------------------------------------------ATGACAGTAGTTCTTACGTTTACTACTACCAAAGTGCCTTCAGACCACCTAGTGGTTGGCATTTACAAGGGGGTGCTTATGCGGTAGTTAACATTTCTAGCG------------------------------------------------AATTTA------------ATAATGCAGGCTCTTCATCAGGGTGTACTGTTGGT------------------------------------------------------------------------------------------------------------------------------------------------------------------------------------------------------------------------------------------------------------------------------------------------------------------------------------------------------------------------------------------------------------------------------------------------------------------------------------ATTATTCATGGTG---------GTCGTGTTGT---------TAATGCTTCTTCTATAGCTATGACGGCACCGTCATCAGGTATGGCTTGGTCTAGCAG---------------TCAGTTTTG---------TACTGCACAC---------------TGTAATTTTTCAGATACTACAGTGTTTGTTACACATTGTTATAAA-------------CATGGTGGG----------TGTCCTTTAACTGGCAT----------GCTTCAACAGAATCTTATACGTGTTTCTGCTATGAAA------------------------------------------AATGGCCAGCTTTT---CTATAATTTAACAGTTAGTG-----------------------------------------TAG-------------CTAAGTACCCTACTTTTAGATCATTTCAGTGTGTTAATAATT---------------TAACATCCGTATATTTAAATGGTG-------------ATCTTGTTTACA------CCTCTAATGAGAC-------------------------------------CATAGATGTTACATCTGCAGGTGTTTAT------------------------------TTTA-----------AAGCTGGTGGACCTAT----------------------------------AACTTATAA---AGTTAT------------------------------------------------------GAGAGAAGTTAAAGCCCTGGCTTATTTT------------------------------------------------GTTAATGGTAC-----------------TGCACAAGATGTTATTTTGTGT---GATGGATCACCTAGAG------------------------------------------------------------------------------------GCTTGTTAGCATGCCAGTATAATACT-----------------------------------------------------GGCAAT-----------------------------------------TTTTCAGATGGCTTTTATCCT-------T-----TTACTAATAGTAG---T------TTAGTTAAGCAGAAGTTTA-------------------------------------------------------------TTGTCTATCG------------------TGAAAATAGT------------GTTAATACTAC-------------------------------------TTGTACGTT----------------------------------ACACAATTTCATTTTTCATAATGAGACTGGCGCCAACCCTAAT-----------------------------------------------------------------------------------------------------------------------CCTAGTGGTGTTCAG------------------------------------------------------------------------------------------------AATATTCAAACTTACCAAACAAAAACAG---CTCAGAGTGGTTATTATAATTTTAATT---------------------------------------TTTCCTTTCTGAG----------------------------------------------------------------------------------------------TAGTTTTGTTT------------------ATAAGGAG------------------TCTAATTTTATGTATGGATCT------------------------------TATCACCCAAGTTGTAAATTT---------------------------------AGACTAGAA---------------------------------------------------------------------------------------------------ACTATTAATAATGGCTTGTGGTTTAATTCACTTTCAG---------------------------TTTCAATTGCTT--------------------------------------ACGG----------------------------------------TCCTCTTCAAGGTGGTTGCAAGCAATCTGTCTTTAAAG--------------------------------GTAGAGCAACTTGT------------------------------------------------------------------------TGTTATGCTTATTCATATGGAGGTCCTTCGCTGTGTAAAG------------------------------GTGTTTA---------------------------------------------------------------TTCAGGTGAGTTAGATCATAATTTTGAATG---------TGGACTGTTAGTT-------------------TAT--------------------------------------------------------------------------------GTTACTAAGAGCGGT------GGCTCTCGTATACAAACAGCCACTG------------------AACCGCCAGTTATAACTCAAA--ACAAT------------TATAATAATATTAC---TTTAAATACTTGTGTTGATTATAATATATATGGCAGAACTGGCCAAGGTTTTATTACTAATG---------------TGACCGACTC---AGCT---------GTTAGTTATAATTATCTAGCAGACGCAGGTTTGGCTATTTTAGATACATCTGGTTCCATAGAC---------------------ATCTTTGTTGTACAAGGTGAATATGGTCTTAATTATTATAAGGTTAACCCTTGCGAAGATGTCAACCAGCA------------------GTT--TGTAGTTTCTG---------GTGGTAAATTAGTAGG-------------------TATTCTTACTTC------ACGTAATGAGACTGGTTCTCAGCTTCTTGAGAACCAGTTTTACATCAAAATCACTAATGGAACACGTCGTTTTA---------GACGTTCTATTA-------CTGAAAATGTTGCAAATTG---------CCCTTATGTTAGTTATGGTAAGTTTTGTATAAAACCTGATGGCTCAATTGCCAC----AATAGT------ACCAAAACA------------ATTGGAACAGTTTGTGGCACCTTTATTTAATGTTACTGAAAATGTGCTCATACCTAACAGTTTCAACT--TAACTGTTACAGATGAG-TACATACAAACGCGTATGGATAAGGTCCAAATTAATTGCCTGCAGTAT------GTTTGTGGCAGTTCTCTGGATTGTAGAAAGTTGTTTCAACAATATGGGCCTGTTTGCGACAACATATTGTCTGTAGTAAATAGTGTTGGTCAAAAAGAAGATATGGAACTTTTGAATTTCTATTCTTCTACT------AAACCGGCTGGT------------TTTAATACACCAGTTCTTAGTAATGTTAG-------------CACTGGTGAGTTTAATATTTCTCTTCTGTTAACAAATC----------------------------------------------------------------CTAGTAGTCGTAGAAA---------------------GCGTTCTCTTATTGAAGACCTTCTATTTACAAGCGTTGAATCTGTTGGACTACCA------------ACAAATGACGCATATAAAAATTGCACTGCAGGACCTTTAGGCTTTTTTAAGGACCT------------TGCGTGTGCTCGTGAATATAATGGTTTGCTTGTGTTGCCTCCTATCATAACAGCAGAAATGCAAGCTTTGTATACTAGTTCTCTAGTAGCTTCTATGGCTTTTGGTGGT---------------------ATTACTGCAGCTGGTGCTATACCTTTTGCCACACAACTGCAGGCTAGAATTAATCACTTGGGTATTACCCAGTCACTTTTGTTGAAGAATCAAGAAAAAATTGCTGCTTCCTTTAATAAGGCCATTGGTCATATGCA------------------------------------------GGAAGGTTTTAGAAGTACATCTCTAGCATTACAACAAATTCAAGATGTTGTTAGTAAACAGAGTGCTATTCTTACTGAGACTATGGCATCACTTAATAAAAATTTTGGTGCTATTTCTTCTGTGATTCAAGAAATCTACCAGCAATTTGACGCCATACAAGCAAATGCTCAAGTGGATCGTCTTATAACTGGTAGATTGTCATCACTTTCTGTTTTAGCATCTGCTAAGCAGGCGGAGTATATTAGAGTGTCACAACAGCGTGAGTTAGCTACTCAGAAAATTAATGAGTGTGTTAAGTCAC--AGTCTATTAGGTACTCCTTTTGTGGT---AA---TGGACGACATGTTCTAACCATACCGCAAAATGCACCTAATGGTATAGTGTTTATACACTTTTCTTATACTCCAGATAGTTTTGTTAATGTTACTGCAATAGTGGGTTTTTGTGTAAAGCCAGCTAATGCT------------AGTCAGTATGCAATAGTGCCCGC------TAATGGTAGGGGTATTT------------------TTATACAAGT---------------------TAATGGTA--------------------------------GTTACT-------ACATCACTGCACGAGATATGTATATGCCAAGAGCTATTACTGCAGGAGATGTAGTTACGCTTACTTCTTGTCAAGCAAATTATGTAAGTGTAAATAAGACCGTCATTACTA---------------CATTCGTAGACAATGATGATTTTGATTTTAATGACGAATTGTCA------AAATGGTG------GAATGATA---------CTAAGCAT------GAGCTACCAGACTTTGACAAA-----TTCAATTACACAGTACCTATACTTGACATTGATAGTGAAAT----------------------------TGATCGTATTCAAGGCGTTATACAGGGTCTTAATGACTCTCTAATAGACCTTGAAAAACTTTCAATACTCAAAACTTATATTAAGTGGCCTTGGTATGTGTGGTTAGCCATAGCTTTTGCCACTATTATCTTCATCTTAATACTAG-GATGGGTTTTCTTCATGACTGGTTGTTGTGGTTGTTGTTGTGGATG-------CTTTGGCATTATGCCTCTAATG-----AGTAAGTGTG------------------------GTAAGAAATCTTCTTATTACACGACTTTTGATAACGATGTGGTAACTGAAC-------AATA-------------------------------------------------------------------------------------------------------------------------------------------------------------------------------------------------------------------------------------------------------------------------------------------------------------------------------------------------------------------------------------------------------------------------------------------------------------------------------------------------------------------------------------------------------------------------CAGACCTAAAAAG-------------------------------------------------------------------------------------------------TCTGTTTGATGATCCAAAGTCCC---------------------------------------------------------------------------------------------------------------------------------ACGTCCTTCCTAATAGTATTAATTCTTCTTTGGTG-----------------------------------------------------------------------------------------------------------------------TAAACTTGTACTAAGTTGTTTTAGAGAGTTTATTATAGCGCTCCAACAA----------------------CTAATACAAGTTTTACTCCAAATTATCA-----------------------A-----------------TAGTAACTTACAGTCTAGACTGACCC------TTTGGC-------------------------------------------------------------------------------ACAGTCTAGACTAATGTTAAACTTAGAAGTAATTATTGAAACTGGTGAGCAAGTGATTCAAAAAA------------------TCAGTTTCAATTTAC-AGCATATTTCAAGTGTATT----------------------------------------------------------------------AAACACAGAAGTATTT---------GATCCCTTTGACTATTGTTATTACAGAGGAGGTAATTTTTGGGAAATA-------------------------------------------------------------GAGTCAGCTGAAGATTGTTCAGGT--------------------------------------------------------------------------------------------------------------------------------------------------------------------------------------------------------------GATGATGAATTTATTGAATAAGTCGCTAGAGGAGA-------------------ATGGAAGTTTTCTAACAGC------------GCTTTACATAATTGTAGGATTTTTAGCACTTTATCTTCTAGGTAGAGCACTTCAAGCATTTGTACAG-----------------GCTGCTGATGCTTGTTGTTTATTTTGGTATACATGGGTAGTA-------------------------------------------------------------------------------------------------------------------ATTCCAGGAGCTAAGGGTACAGCCTTTGTATACAAGTATACATATGGTAGAAAACTTAACAATCCGGAATTAGAAGCAGTTATTGTTAACGAGTTTCCTAAGAACGGT---------------------TGGAATAATAAAAATCCAGCAAATTTTCAAGATGCCCAACGA---GACAAATTGTACTCTTGACTTTGAACAGTCAGTTCAGCT------------TTTTAAAGAGTATAATTTATTTATAACTGCATTCTTGTTGTTCTTAACCATAATACTTCAGTATGGCTATGCAAC------------------------------------------------------------------------------------------AAGAAGTAAGGTTATTTATACACTGAAAA---T----GATAGTGTTATGGTGCTTTTGGCCCC------------------------------------------------------------------------------------------------------------------------------------------------------------------------------------------------------------------------------------------------------------------------------------------------------------------------------------------------------------------------------------------------------------------------------------------------------------------------------------------------------------------------------------------------------------------------------------------------------------------------------------------------------------------------------------------------------------------------------------------------------------------------------------------------------TTAACATTGCAGTAGGTGTAA--------TTTCATGTACATAC--------CCACCAA------------------ACACAGGAGGT-------CTTGTCGCAGCGATAATACTTACAGTGTTTGCGTGTCTGTCTTTTGTAGGTTATTGGATCCAGAGTATTAGACTCTTTAAGCGGTGTAGG---------------TCATGGTGGTCATTTAATCCAGAATCTAATGCCGTAGGTTCAAT----------ACTCCTAACTAATGGTCAACAATGT-----AATTTTGCTATAGAGAGTGTGCCA--ATGGTGCTTTCTC----------------------------------------------------------------------------------------------------------------------------------------------------------------------------------------------------------------------------------------------------------------------------------------------------------------------------------------------------------------------------------------------------------------------------------------------------------------------------------------------------------------------------CAATTATAAAGAATGGTGTTCTTTATTGTGAG----GGTCAGTGGCTTGCTAAGTGTGAACC------------------AGACCACTTGC------CTAAAGATATATTTGTTTGTACACCGGATAGAC--------GTAATATCTACCGTATGGTGCAGAAATATACTGGTGACCAAAGCGGAAATAAGAAAAGGT--------------TTGCTACGTTTGTCTATGCAAAGCAGTCAGTAGATACTGGCGAGCTAGAAAGTGTAGCAACAGGAGGAAGTAGTCTTTACACATAAATGTG----------------TGTGTGTAGAG----------AGTATTTAAAATTATTCTTTAATAGCGCCTCTGTTTTAAGAGCGCATAAGAGTATTTATTTTGAGGATACTAATATAAATCCTCTTTGTTTTATACTCTCCTTTCAAGAGCTA-------------------------------------------------------------------------------------------------------------------------------------------------------------------------------------------------------------TTAACGGTGTTACCTTTCAAGTAGATAATGGAAAAGTCTACTACGAAGGAACACCAGTTTTCCAAAAAG--GTTGTTGTAGGATGTGGTC-------CAATTA--------------------------TAAGAAA-----GAATA----------------ATTGAACCACCTA-----------------CTAC------------------------ACTTATTTTTATAAGAGGTGT----------------------------------TTTACTTAACAAAAACTTAA---------------------CAAATACGGACGATGAAATGGCTGACTAGTTTTGGAAGAGCAGTTATTTCTTGTTATAAATCCCTACTATTAACTCAACTTAGAGTGTTAGATAGGTTAATTTTAGATCACGGACTACTACGCGTTTTAACGTGTAGTAGGCGCGTGCTTTTAGTTCAATTAGATTTAGTTTATAGGTTGGCGTATACGCCCACCCAATCGCTGGCATGAATAATAGTAAAGATAATCCTTTTCGCGGAGCAA-----------------------------------------------------------------------------------TAGCAAGAAAAGCTCGAAT------------------TTATCTGAG--------------------------AGAAGGATTAG-------------------------------------ATTGTGTTTAC----------------------------------------------------------TTTCTTAAC--------------------AAAGCAGGACAAGCA-------------------------------------------------------------------------------------------------------------------------------GAGCCTTGTCCCGCGTGTACCTCTCTAGTATTCCAAGGGAAAACTTGTGAGGAACACATACATAATAATAATCTT-----------------------------------------------------TTGTCATGGCAAGCGGTAAAG------------------CAGCTGGAAAAACAGACGCCCCAGCGCCAGT---------------------------------------------------------------------------------------------------------------------------------------------------------------------------------------------------------------------------------------------------------------CATTAAACTAGGAGGACCAAAACCACCTAAAG-----------------------------------------TCGGTTCTTCTGGAAATGCATCT---TGGTTTCA-AGCAATAAAAGCCAAGAAGTTAAATACACCTCCGCCCAAGTTTGAAGGTAGCGGTGTTCCT-----------GATAACGA---AAACATTAAGCCAAGCCA---------------------GCAACATGGATACTGGAGA---------------------------------CGCCAAGC-CAGGTTTAAGCCAGGCAAAGGTGGAAGAAAA---------CCAGTCCCA----GATGCTTGGTACTT------------------------------TTACTATA--------------------------------------------------CTGGA--------------------ACAGGAC---CTGCCGCTGACCTGAACTGGGGTGAT------------ACTCAAGATGGTA------------------TAGTGTGGGTTGC---------------TGCTAAGGGTGCTGA--------------------TACTAAATCTAG-------------ATCCAATCAGGGTACAAGAGATCCTGA-TAAGTTTGACCAATACCCACTA---------CGATTCTCGGATGGCGGACCTGATGGTAATTTCCGTTGG-GACTTCAT------------------------------TCCCCTGAACCGTGGTAGGAGTGGAAGATCAA------------------------CAGCAGCTTCATCAGCAGCAGCTAGTAG---------------------AGCACCATCACGTGAAG-----------------------------------------------------------------------------------------------------------------------------------------------------------------------------------------------GTTCGCGTGGTCGTAGA-------------------------AGTGATTCTGGAGATGACCTTATTGCTCGTGCAGCAAAGAT--AATCCA----------------------GGATCAGCAGAAAAAGGGCTCTCGCATTACCAAGGCAA-------------AGG--------------------------------------------------------------------------------------------------------------------------------------------------------------------------------------------------------------------------------------------------------------------------------------------------CAGATGAAATGGCTCATCGCCGGTATTGCAAGCGCACTATCCCACCTAATTATA---------------GGGTTGATCAAGTGTTTGGTC---CCCGTA---CTAAAGGTAAGGAGGGGAATTTTGGTGATGACAAGATGAATGAGGAAGGTATTAAGGATGGGCGTGTTACAGCAATGCTCAACCTAGTCCCTAGCAGCCATGCT------TGTCTTTTTGGAAGTAGAGTGACACCCA---------------------------------AACTTCAACTAGATGGGCTTCACTTGAGATTTGAATTTACTACTGTGGTCCCATGTGATGACCCGCAGTTTGATAATTATGTGAAAATTTGTGATCAGTGTGTCGAT----GGTGTAGGAACGCGTCCAAAAGATGACGAACCAAAACCAAAGTCACGCTCAAGTTCAAGACCTGCTACAAGAGGAAATTCTCCAGCGC------------------------------------------------------CAAGACAACAGCGCCCAAAGAAGGAGAAAAAGC------------------------------TAAAGAAGCA-----------GGATGATGAAGCAGATAAAGCATTGACCTCAGATGAGGAGAGG------------------------------------------AACAATGCACAGCTGGAATTTTATGATGAG-------------------------------CCCAAGGTAATTA--------------------ACTGGGGG------------------------------------------------------------------------------------------------------------------------------------------------------------------------------------------------------------------------------------------------------------------------------------------------------------------------------------------------------------------------------------------------------------------------------------------------------------------------------------------------------------------------------------------------------------------------------------------------------------------------------------------------------------------------------------------------------------------------------------------------------------------------------------------GATGCAGCTCTA-GGGGAGAATGA----------------------ACTTTGAGTAACATAA--------------------------------------------------------------------------------------------------------------------------------------------------------------------------------------------------------------------TGGACCTGTT---G--TTTCCTGGTACATTTTGT--------------TAAACACTATTTCTGTGCTTTCCT-------------------------------------------------------------------------------ATCAATTATTACAGGCATTGATTGTGATTATGTTCAATACTT----------------------------------------------------------------------------AAGCTTCTTTTGGT-------------------TGCTTTTTGCTTATTGTATTGTTGCTGTGCTTTTTATTGTTGTGATTCTCATTAGTTTGCTTTATCGTAGAAATTCA--------------------------------------------------------------------------------------------------------------------------------------------------------------------------------------------------------------------------------------------------------------------------------------------------------------------------------------------------------------------------------------ATAGTAAGAGTTAAGGAAGATAGGCA---TGTAGCTTGATTACCTAC---------------------------------------------------------------------------------------ATG---------TCTATCGCCAGGGA----------------------------------AATGTCTAATCTGTCTACTTAGTAGCCTGGAAACGA--------------------------------ACGGTA--------------------------GACCCTTAGATTTTAATT----TAGTTTAAT------------------TTTTAGTTTAGTTTAAGT-------------------------------TAG----TTTAGAGTAGGTATAA------------------------------------------------AGATGCCA-GTGCCGGGGCCACGCG---------------GAGTACG-------------------ATCGAGGGTA------------------CAGCACTAGGACGCCCATT--------------------------------------------------------------------------------------------------AGGGGAAGAGCTAAATT-----------TTAGTTTAAGTTAAGTTTAA---------TTGGCTAAGTAT---AGTT--AAAATTTATAGGCTAGTATA-------GAGTTAGAGCAAAAAAAAAAAAAAAAAAAAAAAAAAAA-----------------------------------------------------------------------------------------------------------------
>AP006557_SARS_coronavirus_TWH
------------------------------------------------------------------------------------------------ATATTAGGTTT----TTACCTACCCAGG--AAAAGCCAACCAACC-TCGATCTCTTGTAGATCTGTT--CTCTAAACG-AACTTTAAAA-----------------------------------------------------------------------TCTGT-GTAGCTGTCGCTCGGCT---GCATGCCTAGTGCACCTAC------------------GCAGTATAAACAATAATAAATTTTACTGTCGT-------------------------TGACAAGAAACGAGTAACTCGT-CCCTCTTCTGCAGACTGCTTACGGT--TTCGTCCGTGTTGCAGTCGATCATCAGCATACCTAGG------------------TTTCGTCCGGGTGTGACCGAAAGGTAAGATGGAGAGCCTTGTTCTTGGTGTCAACGAGAAAACACACGTCCAACTCAG------------------------------TTTGCCTGTCCTTCAGGTTAGAGACGTGCTAGTGCGTGGCTTCGGGG-----------ACTCTGTGGAAGAGGCCCTATCGGAGGCACGTGAACACCTCAAAAATGGCACTTGTG-------------GTCTAGTAGAGCTGGAAAAAGGCGTACTGCCCCAGCTTGAACAGCCCT------------ATGTGTTCATTAAACGTTCTGATGCCTTAAGCAC--CAATCACGGCCACAAGGTCGTTGAGCTGGTTGCAGAAATGGACGGCATTCAGTACGGTCGTAGCGGTATAACACTGGGAGT-ACTCGTGCCACATGTGGGCGAAACCCCAATTGCATACCGCAATGTTCTTCTTCGTAAGAACGGTAATAAGGGAGCCGGTGGTCATAGCTAT-----------GGCATCGATCTAAAGTCTTATGACTTAGG----TGACGAGCTTGGCACTGATCCCATTGAAGATTATGAACAAAACTGGAACACTAAGCATGGCAGTGGTGCACTCCGTGAACTCACTCGTGAGCTCAATGGAGG------TGCAGTCACTCGCTATGTC------GACAACAATTTCTGTGGCCCAGATGGGTACCCTCTTGATTGCATCAAAGATTTTCTCGCACGCGCGGGCAAGTCAATGTGCACTCTTTCCGAACAACTTGATTACATCGAG----TCGAAGAGAGGTGTCTACT--GCTGCCGTGACCATGAGCATGAAATTGCCTGGTTCACTGAGCGCTCT----------GATAAGAGCTACGAGCAC-CAGACACCCTTCGAAATTAAGAGTGCCAAGAAA-------TTTGACACTTTCAAAGGGGAATGCCCAAAGTTTGTGTTTCCTCTTAACTCAAAAGTCAAAGTCATTCAACCACGTGTTGAAAAGAAAAAGACTGAGGGTTTCATGGGGCGTATACGCTCTGTGTAC--------------------------------------CCTGTTGCATCTCCACAGGAGTGTAACAATATGCACTTGTCTACCTTGATGAAATGTAATCATTGCGATG----AAGTTTCATGGCAGACGTGCGACTTTCTGAAAGCCACTTGTGAACATTGTGGCACTGAAAATTTAGTTATTGA------AGGACCTACTACATGTGGGTACCTACCTACTAATGCTGTAGTGAAAATGCCATGTC------------------CTGCCTG---------TCAAGACCCAGAGATTGGACCTGAGCATAGTGTTGCAGATTATCACAACCACTCAAACATT---------------GAAACTCGACTCCGCAAGGGAGGTAGGACTAGATGTTTTGGAGGCTGTGTGTTTGCCTATGTTGGCTGCTATAATAAGCGTGC-------------------CTACTGGGTTCCTCGTGCTAGTGCTGATATTGGCTCAGGCCATACTGGCATTACTGGTGACAATGTGGAGACCTTGAATGAGGATCTCCTTGAGATACTGAGTCGTGAACGTGTTAACATTAACATTGTTGGCGATTTTCATTTGAATGAAGAGGTTGCCATCATTTTGGCATCTTTCTCTGCTTCTACAAGTGCCTTTATTGACACTATAAAGAGTCTTGATTACAA------GTCTTTCAAAACCATTGTTGAGTCC---TGTGGTAACTA-TAAAGTTACCAAGGGAAAGCCCGTAAAAGGTGCTTGGAACATTGGACAACAGAGATCAGTTTTAACACCACTGTGTGGTTTTCCCTCACAGGCTGCTGGTGTTATCAGATCAATTTTTGCGCGCACACTTGATGCAGCAAACCACTCAATTCCTGATTTGCAAAGAGCAGCTGTCACCATACTTGATGGTATTTCTGAACAGTCATTACGTCTTGTCG------ACGCCATGGTTTATACTT------------CAGACCTGCTCACCAACAGTGTCATTATTATGGCATATGTAACTGGTGGTCTTGTACAACAGACTTCTCAGTGGTTGTCTAATCTTTTGGGCACTACTGTTGAAAAACTCAGGC---------CTATCTTTGAATGGATTGAGG------------CGAAACTTAGTGCAGGAGTTGAATTTCTCAAGGATGC------------TTGGGAGATTCTCAAATTTCTCATTACAGGT---------------GTTTTTGACATCGTCAAGGGTCAAATACAGGTTGCTTCAGATAACATCAAGGATTGTGTAAAATGCTTCATTGATGTTGTTAACAAGGCACTCGAAATGT------------------------------GCATTGATCAAGTCACTATCGCTGGCGCAAAGTTGCGATCACTCAACTT---------------------------AGGTGAAGTCTTCATCGCTCAAAGCAAGGGACTTTACCGTCAGTGTATACGTGGCAAGGAGCAGCTGCAACTACTCATGCCTCTTAAGGCACCAAAAGAAGTAACCTTTCTTGAAGGTGATTCACATGACACAGTACTTACCTCTGAGGAGGTTGTTCTCAAGAACGGT------------------------------GAACTCGAAGCACTCGAGACGCCCGTTGATAGCTTCACAAATGGAGCTATCGTTGGCACACCAGTCTGTGTAAATGGCCTCATGCTCTTAGAGATTAAGGACAAAGAACAATA---------------------------------CTGCGCATTGTCTCCTGGTTTACTGGCTACAAACAATGTCTTTCGCTT-------AAAAGGGGGTGCACCAA------TTAAAGGTGTAACCTTTGGAGAAGATACTGTTTGGGAAGTTCAAGGTTACAAGAATGTGAGAATCACATTTGAGCTTG------------ATGAACGTGTTGACAAAGTGCTTAATGAAAAGTGCTCTGTCTACACTGTTGAATCCGGTACCGAAGTTACTGAGTTTGCATGTGTTGTAGCAGAGGCTGTTGTGAAGACTTTACAACCAGTTTCTGATCTCCTTAC-------------CAACAT------GGGTATTGATCTTGATGAGTGGAGTGTAGCTACATTCTACTTATTTGATGATGCTGGTGAAGAAAACTTTTCATCACGTATGT---------------------------------------------------------------------------------------------------------------------------------------------------------------------------------------------------------------------------------------------------------------------------ATTGTTCCTTTTACCCTCCAGATGAGGAAGAAGAGGACGATGCAGAGTGTG----------AGGAAGAAGAAATTGAT------------------------GAAAC--------------------CTGTGAACATGAGTA-------------------------CGGTACAGAGGATGATTATCAAGGTCTCCCTCTGGA---ATTTGGTGCCTCAGCTGA-----AACAGTTCGAGTTGAGGA----AGAAGAAGAGGAAGACTGGCT------GGATGATACTACTGAGCAATC---------------------------------------------------------------------------AGAGATTGAGCCAGAACC----AGAACCTACACCTGAAGAAC------------------------CAGTTAATCAGTTTACTGGTTATTTAAAACTTA------------CTGACAATGTTG------------CCATTAAATGTG------TTGACATCGTTAAGGAGGCACAAAGTGC------------------------------TAATCCTATGGTGATTGTAAATGCTGC--------------------------TAACATACACCTGAAACATGGTGGTGGT------------GTAGCAGGTGCACTCAACAAGGCAACCAATGGTGCCATGCAAAAGGAGAGTGATGAT----TACATTAAGCTA--------------------AATGGCCCTCTTACAGTAGGAGGGTCTTGTTTGCTTTCTGGACATA------ATCTTGCTAAGAAGTGTCTGCATG------TTGTTGGACCTAACC-TA-AATGCAGGTGAG-------------------------------------------------------------------------------------GA------------------------------------------------------------------------------------------------------------------------------------------------------------------------------------------------------------------------------------------CATCCAGCTTCTTAAGGCAGCATATGAAAATTT---CAATTCACAGGACATCTT------ACTTGCACCATTGTTGTCAGCAGGCATATTTG------------------------GTGCTAAACCACTTCAGTCTTTACAAGTGTGCGTGC---------------------------------------------------------------------------------------------------------------------------------AGACGGTTCGTACACAGGTTTATATTGCAGTCAATGACAAAGCTCTTTATGAGCAGGTTGT------------CATGGATTATCTTGATAACCTGAAGCCTAGAGTGGAAGC---------ACCTAAACAAGAG------------------------------GAGCCACCAAACACAGAAGATT------CCAAAACTGAGGAG-------------------------AAATCCGTCGTACAGAAGCCTGTCGATGTG---AAGCCA------------------------------------------------AAAATTAAGGCCTGCATTGATGAGGTTACCACAACACTGGAAGAAACTAAGTTTCTT--------------ACCAATAAGTTACTCTTGTTTGCTGATATCAATGGTAAGCTTTACCATGATTCTCAGAACATGCTTAGAGGTGAAGATATGTCTTTCCTT------------------------------GAGAAGGATGCACCTTACATGGTAGGTGATGTTATCACTAGTGGTGATATCACTTGTGTTGTAATACCCTCCAAAAA-------------GGCTGGTGG-------CACTACTGAGATGCTCTCAAGAGCTTTGAAG-------------------AAAGTGCCAGTTGATGAGTATATAACCACGTACCCTGGACAAGGATGTGCTGGTTATACACTTGAGGAAGCTAAGACTGCTCTTAAGAAATGCAA------------------------ATCTGCATTTTATGTACTACCT----------TCAGAAGCACCTAATGCTAAGGAAGAGATTCTAGGAACTGTATCCTGGAATTTGAGAGAAATGCTTGCTCATGCTGAAGAGACAAGAAAATTAATGCCTATATGCATGGATGTTAGAGCCAT---AATGGCAACCATCCAACGTAAGTATAAAGGAATTAAAATTCAAGAGGGCATCGTTGACTATGGTGTCCG----ATTCTTCTTTTATA-------CTAGTAAAGAGCCTGTAGCTTCTATTATTACGAAGCTGAACTCTCTAAATGAGCCGCTTGTCACAATGCCAATTGGTTATG------TGACACATGGTTTTAATCTTGAAGAGGCTGCGCGCTGTATGCGTTCTCTTAAAGCT------------------------------------------------------------------------------------------------------------------------------------------------------------------------------------------------------CCTGCCGTAGTGTCAGTATCATCACCAGATGCTGTTACTAC------ATATAATGGATACCTCACTTCGTCATCAAAGACATCTGAGGAGCACTTTGTAGAAACAGTTTCTTTGGCT-GGCTCTTACAGAGATTGGTCCTATTCAGGACAGCG-----TACAGAGTTAGGTGTTGAATTTCTTAAGCGTGGTGACAAAATTGTGTACCACACTCTGGAGAGCCCCGTCGAGTTTCATCTTGACGGTG------------AGGTTCTTTCACTTGACAAACTAAAGAGTCTCTTATCCCTGCGGGAGGTTAAGACTATAA---------AAGTGTTCACAACT--GTGGACAACACTAATCTCCACACACAGCTTGTGGA---TATGTCTATGACATATGGACAGCAGTTTGGTCCAACATACTTGGATGGTGCTGATGTTACAAAAATTAAACCTCATGTAAATCATGAGGGTAA---------GACTTTCTTTGTACTACCTAGTGATGACACACTACGTAGTGAAGCTTTCGAGTACTACCATACTCTTGATGAGAGT------------------------------------------------------------------------------------------------------------------------------------------------------------------------------TTTCTTGGTAGGTA-----------------CA--------------------------------------TGTCTGCTTTAAACCACACAAAGAAATGG-----------------------------------------------------------AAATTTCCTCAAGTTGGTGGTTTAACTTCAATTAAATGGGCTGAT------AACAATTGTTATTTGTCTAGTGTTTTATTAGCACTTCAACAGCTT---GAAGTCAAATTCAATGCACCAGCACTTCAAGAGGCTTATTATAGAGCCCGTGCTGGTGATGCTGCTAACTTTTGTGCACTCATACTCGCTTACAGTAATAAAACTGTTGGCGAGCTTGGTGATGTCAGAGAAACTATGACCCATCTTCTACAGCATGCTAATTTG---------------GAATCTGCAAAGCGAGTTCTTAATGTGGTGTGTAAACATTGTGGTCAGAAAACTACTACCTTAACGGGTGTAGAAGCTGTGATGTATATGGGTACTCTATCTTATGATAATCTTAAGACAGGTGTTTCCATTCCATGTGTGTGTGGTCGTGATG------------------CTACACAATATCTAGTACAACAAGAGTCTTCTTTTGTTATGATGTCTGCACCACCTGCTGAGTATAAATT------------------ACAGCAAGGTACATTCTTATGTGCGAATGAGTACACTGGTAACTA------TCAGTGTGGTCATTACACTCATATAACTGCTAAGGAGACCCTCTATCGTATTGACGGAGCTC---ACCTTACAAAGATGTCAGAGT---------ACAAAGGACCAGTGACTGATGTTTTCTACAAGGAAACATCTTACACTACAACCATCAAGCCTGTGTCGTATAAACTCGATGGAGTTACTTACACAGAGATTGAACCAAAATTGGATGGGTATTATAAAAAGG------ATAATGCTTACTATACAGAGCAGCCTATAGACCTTGTACCAACTCAACCATTACCAAATGCGAGTTTTGAT------AATTTCAAACTCACATGTTCT---------------AACACAAAATTTGCTGATGATTTAAATCAAATGACAGGCTTCACAAAGCCAGCTTCACG------AGAGCTATCTGTCACATTCTTCCCAGACTTGAATGGCGATGTAGTGGCTATTGACTATAGACAC------------TATTCAGCGAGTTTCAAGAAAGGTGCTAA------ATTACTGCATAAGCCAATTGTTTGGCACAT----TAACCAGGCTACAACCAAGACAACGTTCAAA-CCAAACACTTGGTGT---TTACGTTGTCTTTGGAGTACAAAGCCAGTAGATACTTCAAATTC----------------------------ATTTGAAGTTCTGGCAGTAG--------AAGACACACAAGGAATGGACAATCTTGCTTGTGAAA---------------------------------------------------------------GTCAACAACCCACCTCTGAAGAAGTAGTGGAAAATCCTACCATACAGAAGGAAGTCATAGAGTGTGACGTGAAA-ACTACCG---AAGTTGTAGGCAATGTCATACTTAAACCATCAGATGAAGGTGT---------------------------------------------------------------------------TAAAGT---AACACAAGAGTTAGGTCATGAGGATCTTATGGCTGCTTATGTGGAAAACACAAGCATTACCATTAAGAAACCTAATGAGCTTTCACTAGC------------------------------------------------------------------------CTTAGGTTTAAAAACAATTGCCACTCATGGTATTGCTGCAATTAATAGTG---------------------------------TTCCTTGGAGTAAAATTTTGGCTTATGTCAAACCATTCTTAGGACAAGCAGCAATTACAAC----------------------ATCAAATTGCGCTAAGAGATTA--------------------------GCACAACGTGTGTTTAACAATTATATGCCTTATGTGTTTACATTATTGTTCCAATTGTGTACTTTTACTAA------------AAGTACCAATTCTAGAATTAGAGCTTCACTACCTACAACTATTGCTAAAAATAGTGTTAAGAGTGTTGCTAAATT---------------ATGTTTGGATGCC-----GGCATTAATTATGTGAAGTCACCCAAATTTTCTAAAT------------TGTTCACAATCGCTATGTGGCTATTGTTGTTAAGTATTTGCTTAGGTTCTCTAATCTGTGTAACTGCTGCTTTTGGTGTACTCTT-----------------------------------------------ATCTAATTTTGGTGCTCCTTCTTATTGTAATGGCGTTAGAGAAT---TGTATCTTAATTCGTCTAACGTTACTACTATGGATTTCTGTGAAGGTTC---TTTTCCTTGCAGCATTTGTTTAAG--TGGATTAGACTCCCTTGATTCTTATCCAGCTCTTGAAACCATTCAGGTGACGATTTC------ATCGTACAAGCTAGACTTGACAATTTTAGGTCTGGCCGCTGAGTGGGTTTTGGCATATATGTTGTTCACAAAATTCTTTTATTTATTAGGTCTTTCAGCTATAATGCAGGTGTTCTTTGGCTATTTTGCTAG------TCATTTCATCAGCAATTCTTGGCTCATGTGGTTTATCATTAGTATTGTACAAATGGCACCCGTTTCTGCAATGGTTAGGATGTACATCT---TCTTTGCTTCTTTCTACTACATATGGAAGAGCTATGTTCATATCATGGATGGTTGCACCTCTTCGACTTGCATGATGTGCTATAAGCGCAATCGTGCCACACGCGTTGAGTGTACAACTATTGTTAATGGCATGAAGAGATCTTTCTATGTCTATGCAAATGGAGGCCGTGG---CTTCTGCAAGACTCACAATTGGAATTGTCTCAATTGTGACACATTTTGCACTGGTAGTACATTCATTAGTGATGAAGTTGCTCGTGATTTGTCACTCCAGTTTAAAAGACCAATCAACCCTACTGACCAGTCATCGTATATTGTTGATAGTGTTGCTGTGAAAAATGGCGCGCTTCACCTCTACTTTGACAAGG------------CTGGTCAAAAGACCTATGAGAGACATCCGCTCTCCCATTTTGTCAATTTAGACAATTTGAGAGCTAACAACA------------CTAAAGGTTCACTGCCTATTAATG------------------TCATAGTTTTTGATGGCAAGTCCAAATGCGACGAGTCTGCTTCTAAGTCTGCTTCTGTGTACTACAGTCAGCTGATGTGCCAACCTATTCTGTTGCTTGACCAAGCTCTTGTATCAGACGTTGGAGATAGTACTGAAGTTTCCGTTAAGATGTTTGATGCTTATGTCGACACCTTTTCAGCAACTTTTAGTGTTCCTATGGAAAAACTTAAGGCACTTGTTGCTACAGCTCACAGCGAGTTAGCAAAGGGTGTAGCTTTAGATGGTG---TCCTTTCTACATTCGTGTCAGCTGCCCGACAAG---GTGTTGTTGATACCGATGTTG---ACACAAAGGATGTTATTGAATGTCTCAAACTTTCACATCACTCTGACTTAGAAGTGACAGGTGACAGTTGTAACAATTTCATGCTCACCTATAATAAGGTTG------AAAACATGACGCCCAGAGATCTTGGCGCATGTATTGACTGTAATGCAAGGCATATCAATGCCCAAGTAGCAAAAAGTCACAATGTTTCACTCATCTGGAATGTAAAAGACTACATGTCTTTATCTGAACAGCTGCGTAAACAAATTCGTAGTGCTGCCAAGAAGAACAACATACCTTTTAGACTAACTTGTGCTACAACTAGACAGGTTGTCAATGTCATA---------------------------------------ACTACTAAAATCTCACTCAAGGG------TGGTAAGATTG------------TTAGTACTTGTTTTAAACTTATGCTTAAGGCCACATTATTGTGCGTTCTTGCTGCATTGGTTTGT-----------TATAT-CGTTATGCCAGTACATACATTGTCAAT--------------------CCATGATGGTTACACAAATGAAATCATTGGTTACAAAGCCATTCAGGATGGTGTCACTCGTGACATCATTTCTACTGATGATTGTTTTGCAAATAAACATGCTGGTTTTGACGCATGGTTTAGCCAGCGTGGTGGTTCATACAAAA------ATGACAAAAGCTGCCCTGTAGTAGCTGCTATCATTACAAGAGAGATTG------------GTTTCATAGTGCCTGGCTTACCGGGTACTGTGCTGAGAGC------------------AATCAATGGTGACTTCTTGCATTTTCTACCTCGTGTTTTTA---------------------------------------------------------------------GTGCTGTTGGCAACATTTGCTACACACCTTCCAAACTCATTGAGTATA------------------------GTGATTTTGCTACCTCTGCTTGCGTTCTTGCTGCTGAGTGTACAATTTTTAAGGATGCTATGGGCAAACCTGTGCCATATTGTTATGACACTAATTTGCTAGAGGG---------------------------------------------TTCTATTTCTTATAGTGAGCTTCGTCCAGACACTCGTTATGTGCTTATGGATGGTTCCAT------------CATACAGTTTCCTAACACTTAC---CTGGAGGGTTCTGTTAGAGTAGTAACAACTTTTGATGCTGAGTACTGTAGACATGGTACATGCGAAAGGTCAGAAGTAGGTATTTGCCTATCTACCAGTGGTAGATGGGTTCTTAATAATGAGCATTACAGAGCTCTATCAGGAGTTTTCTGTGGTGTTGATGCGATGAATCTCATAGCTAACATCTTTACTCCTCTTGTGCAACCTGTGGGTGCTTTAGATGTGTCTGCTTCAGTAGTGGCTGGTGGTATTATTGCCATATTGGTGACTTGTGCTGCCTACTACTTTATGAAATTCAGACGTGTTTTTGGTGAGTACAACCATGTTGTTGCTGCTAATGCACTTTTGTTTTTGATGTCTTTCACTATACTCTGTCTGGTACCAGCTTACAGCTTTCTGCCGGGAGTCTACTCAGTCTTTTACTTGTACTTGACATTCTATTTCACCAATGATGTTTCATTCTTGGCTCACCTTCAATGGTTTGCCATGTTTTCTCCTATTGTGCCTTTTTGGATAACAGCAATCTAT---------GTATTCTGTATTTCTCTGAAGCACTGCCATTGGTTCTTTAACAACTATCTTAGGAA---------AAGAGTCATGTTTAATGGAGTT---ACATTTAGTACCTTCGAGGAGGCTGCTTTGTGTACCTTTTTGCTCAACAAGGAAATGTACCTAAAATTGCGTAGCGAGACACTGTTGCCACTTACACAGTATAACAGGTATCTTGCTCTATATAACAAGTACAAGTATTTCAGTGGAGCCTTAGATACTACCAGCTATCGTGAAGCAGCTTGCTGCCACTTAGCAAAGGCTCTAAATGACTTTAGCAACTCAGGTGCT------GATGTTCTCTACCAACCACCACAGACATCAATCACTTCTGCTGT---------TCTGCAGAGTGGTTTTAGGAAAATGGCATTCCCGTCAGGCAAAGTTGAAGGGTGCATGGTACAAGTAACCTGTGGAACTACAACTCTTAATGGATTGTGGTTGGATGACACAGTATACTGTCCAAGACATGTCATTTGCACAGCAGAAGACATGCTTAATCCTAACTATGAAGATCTGCTCATTCGCAAATCCAACCATAGCTTTCTTGTTC---------AGGCTGGCAATGTTCAACTTCGTGTTATTGGCCATTCTATGCAAAATTGTCTGCTTAGGCTTAAAGT------TGATACTTCTAACCCTAAGACACC---CAAGTATAAATTTGTCCGTATCCAACCTGGTCAAACATTTTCAGTTCTAGCATGCTACAATGGTTCACCATCTGGTGTTTATCAGTGTGCCATGAGACCTAATCATACCATTAAAGGTTCTTTCCTTAATGGATCATGTGGTAGTGTTGGTTTTAACATTGATTA---TGATTGCGTGTCTTTCTGCTATATGCATCATATGGAGCTTCCAACAGGAGTACACGCTGGTACTGACTTAGAAGGTAAATTCTATGGTCCATTTGTTGACAGACAAACTGCACAGGCTGCAGGTACAGACACAACCATAACATTAAATGTTTTGGCATGGCTGTATGCTGCTGTTATCAATGGT------------------GATAGGTGGTTTCTTAATAGATTCACCACTACTTT---------GAATGACTTTAACCTTGTGGCAATGAAGTACAACTATGAACCTTT------GACACAAGATCATGTTGACATATTGGGACCTCTTTCTGCTCAAACAGGAATTGCCGTCTTAGATATGTGTGCTGCTTTGAAAGAGCTGCTGCAGAATGGTATGAATGGTCGTACTATCCTTGGTAGCACTATTTTAGAAGATGAGTTTACACCATTTGATGTTGTTAGACAATGCTCTGGTGTTACCTTCCAAGGTAAGTTCAAGAAAATTGTTAAGGGCACTCATCATTGGATGCTTTTAACTTTCTTGACATCACTATTGATTCTTGTTCAAAGTACACAGTGGTCACTGTTTTTCTTTGTTTACGAGAATGCTTTCTTGCCATTTACTCTTGGTATTATGGCAATTGCTGCATGTGCTATGCTGCTTGTTAAGCATAAGCACGCATTCTTGTGCTTGTTTCTGTTACCTTC---TCTTGCAACAGTTGCTTACTTTAATATGGTCTACATGCCTGCT-----------------------AGCTGGGTGATGCGTATCATGACATGGCTTGAATTGGCTGACACTAGCTTGTCTGGTTATAGGCT-------TAAGGATTGTGTTATGTATGCTTCAGCTTTAGTTTTGCTTATTCTCAT--------GACAGCTCGCACTGTTTATGATGA---------TGCTGCTAGACGTGTTTGGACACTGATGAATGTCATTACACTTGTTTACAAAGTCTACT---------------------------ATGGTAATGCTTTAGATCAAGCTATTTCCATGTGGGCCTTAGTTATTTCTGTAACCTCTAACTATTCTGGTGTCGTTACGACTATCATGTTTTTAGCTAGAGCTATAGTGTTTGTGT---------------GTGTTGAGTATTATCCATTGTTATTTATTACTGGCAACACCTTAC------AGTGTATCATGCTTGTTTATTGTTTCTTAGGCTATTGTTGCTGCTGCTACTTT-GGCCTTTTCTGTTTACTCAACCGTTAC------------TTCAGGCTTACTCTTGGTGTTTATGACTACTTGGTCTCTACACAAGAA-TTTAGGTATATGAACTCCCAGGGGCTTTTGCCTCCTAAGAGTAGTATTGATGCTTTCAAGCTTAACATTAAGTTGTTGGGTATTGGAGGTAAACCATGTATCAAGGTTGCTACTGTACAGTCTAAAATGTCTGACGTAA-AGTGCACATCTGTGGTACTGCTCTCGGTTCTTCAACAACTTAGAGTAGAGTCATCTTCTAAATTGTGGGCACAATGTGTACAACTCCACAATGATATTCTTCTTGCAAAAGACACAACTGAAGCTTTCGAGAAGATGGTTTCTCTTTTGTCT------------GTTTTGCTATCCATGCAGGGTGCTGTAGACA---------------------------TTAATAGGTTGTGCGAGGAAATGCTCGATAACCGTGCTACTCTTCAGGCTATTGCTTCAGAATTTAGTTCTTTACCATCATATGCCGCTTATGCCACTGCCCAGGAGGCCTATGAGCAGG------------CTGTAGCTAATGGTGATTC---------TGAAGTCGTTCTCAAAAAGTTAAAGAAATCTTTGAATGTGGCTAAATCTGAGTTTGACCGTGATGCTGCCATGCAACGCAAGTTGGAAAAGATGGCAGATCAGGCTATGACCCAAATGTACAAACAGGCAAGATCTGAGGACAAGAGGGCAAAAGTAACTAGTGCTATGCAAACAATGCTCTTCACTATGCTTAGGAAGCTTGATAATGATGCACTTAACAACATTATCAACAATGCGCGTGATGGTTGTGTTCCACTCAACATCATACCATTGACTACAGCAGCCAAACTCATGGTTGTTGTCCCTGATTATGGTACCTACAAGAACACTTGTGATGGTAACACCTTTACATATGCATCTGCACTCTGGGAAATCCAGCAAGTTGTTGATGCGGATAGCAAGATTGTTCAACTTAGTGAAATTAACATGGAC------------------------AATTCACCAAATTTGGCTTGGCCTCTTATTGTTACAGCTCTAAGAGCCAACTCAGCT------GTT------AAACTACAGAATAATGAACTGA---GTCCAGTAGCACTACGACAGATGTCCTGTGCGGCTGGTACCACACAAACAGCTTGTACTGATGACAATGCACTTGCCTACTATAACAATTCGAAGGGAGGTAGGTTTGTGCTGGCATTACTATCAGACCACCAAGATCTCAAATGGGCTAGATTCCCTAAGAGTGATGGTACAGG---TACAATTTACACAGAACTGGAACCACCTTGTAGGTTTGTTACAGACACACCAAAAGGGCCT---AAAGTGAAATACTTGTACTTCATCAAAGGCTTAAACAACCTAAATAGAGGTATGGTGCTGGGCAGTTTAGCTGCTACAGTACGTCTTCAGGCT---GGAAATGCTACAGAAGTACCTGCCAATTCA-ACTGTGCTTTCCTTCTGTGCTTTTGCAGTAGACCCTGCTAAAGCATATAAGGATTACCTAGCAAGTGGAGGACAACCAATCACCAA-CTGTGTGAAGATGTTGTGTACACACACTGGTACAGGACAGGCAATTACTGTAACACCAGAAGCTAACATGGACCAAGAGTCCTTTGGTGGTGCTTCATGTTGTCTGTATTGTAGATGCCACATTGACCATCCA------------AATCCTAAAGGATTCTGTGACTTGAAAGGTAAGTACGTCCAAATACCTACCACTTGTGCTAATGACCCAGTGGGTTTTACACTTAGAAACACAGTCTGTACCGTCTGCGGAATGTGGAAAGGTTATGGCTGTAGTTGTGACCAACTCCGCGAACCCT------------------------------------------------------------------------------------------------------------------------------------------------------------TGATGCAGTCTGCGGATGCATC---AACGTTTTTAAACGGGTTTGCGGTGTAAGTGCA---GCCCGTCTTACACC-------GTGCGGCACAGGCACTAGTACTGATGTC-GTCTACAGGGC-TTTTGATATTTACAACGAAAA------AGTTGCTGGTTTTGCAAAGTTCCTAAAAACTAATTGCTGTCGCTTCCAGGAGAAG--------------GATGAG---------GAAGGCAATTTATTAGACTCTTACTTTGTAGTTAAGAGGCATACTATGTCTAACTACCAACATGAAGAGACTATTTATAACTTGGTTA------------------------AAGATTGTCCAGCGGTTGCTGTCCATGACTTTTTCAAGTTTAGAGTAGATGGTGACATGGTACCACATATATCACGTCAGCGTCTAACTAAATACACAATGGCTGATTTAGTCTATGCTCTACGTCATTTTGATGAGGGTAATTGTGATACATTAAAAGAAATACTCGTCACATACAATTGCTGTGATGATGATTATTTC------------------------------------------AATAAGAAGGATTGGTATGACTTCGTAGAGAATCCTGACATCTTACGCGTATATGCTAACTTAGGTGAGCGTGTACGCCAATCATTATTAAAGACTGTACAATTCTGCGATGCTATGCGTGATGCAGGCATTGTAGGCGTACTGACATTAGATAATCAGGATCTTAATGGGAACTGGTACGATTTCGGTGATTTCGTACAAGTAGCACCAGGCTGCGGAGTTCCTATTGTGGATTCATATTACTCATTGCTGATGCCCATCCTCACTTTGACTAGGGCATTGGCTGCTGAGTCCCATATGGATGCTGATCTCGCA---AAACCACTTATTAAGTGGGATTTGCTGAAATATGATTTTACGGAAGAGAGACTTTGTCTCTTCGACCGTTATTTTAAATATTGGGACCAGACATACCATCCCAATTGTATTAACTGTTTGGATGATAGGTGTATCCTTCATTGTGCAAACTTTAATGTGTTATTTTCTACTGTGTTTCCACCTACAAGTTTTGGACCACTAGTAAGAAAAATATTTGTAGATGGTGTTCCTTTTGTTGTTTCAACTGGATACCATTTTCGTGAGTTAGGAGTCGTACATAATCAGGATGTAAACTTACATAGCTCGCGTCTCAGTTTCAAGGAACTTTTAGTGTATGCTGCTGATCCAGCTATGCATGCAGCTTCTGGCAATTTATTGCTAGATAAACGCACTACATGCTTTTCAGTAGCTGCACTAACAAACAATGTTGCTTTTCAAACTGTCAAACCCGGTAATTTTAATAAAGACTTTTATGACTTTGCTGTGTCTAAAGGTTTCTTTAAGGAAGGAAGTTCTGTTGAACTAAAACACTTCTTCTTTGCTCAGGATGGCAACGCTGCTATCAGTGATTATGACTATTATCGTTATAATCTGCCAACAATGTGTGATATCAGACAACTCCTATTCGTAGTTGAAGTTGTTGATAAATACTTTGATTGTTACGATGGTGGCTGTATTAATGCCAACCAAGTAATCGTTAACAATCTGGATAAATCAGCTGGTTTCCCATTTAATAAATGGGGTAAGGCTAGACTTTATTATGACTCAATGAGTTATGAGGATCAAGATGCACTTTTCGCGTATACTAAGCGTAATGTCATCCCTACTATAACTCAAATGAATCTTAAGTATGCCATTAGTGCAAAGAATAGAGCTCGCACCGTAGCTGGTGTCTCTATCTGTAGTACTATGACAAATAGACAGTTTCATCAGAAATTATTGAAGTCAATAGCCGCCACTAGAGGAGCTACTGTGGTAATTGGAACAAGCAAGTTTTACGGTGGCTGGCATAATATGTTAAAAACTGTTTACAGTGATGTAGAAACTCCACACCTTATGGGTTGGGATTATCCAAAATGTGACAGAGCCATGCCTAACATGCTTAGGATAATGGCCTCTCTTGTTCTTGCTCGCAAACATAACACTTGCTGTAACTTATCACACCGTTTCTACAGGTTAGCTAACGAGTGTGCGCAAGTATTAAGTGAGATGGTCATGTGTGGCGGCTCACTATATGTTAAACCAGGTGGAACATCATCCGGTGATGCTACAACTGCTTATGCTAATAGTGTCTTTAACATTTGTCAAGCTGTTACAGCCAATGTAAATGCACTTCTTTCAACTGATGGTAATAAGATAGCTGACAAGTATGTCCGCA-ATCTACAACACAGGCTCTATGAGTGTCTCTATAGAAATAGGGATGTTGATCATGAATTCGTGGATGAGTTTTACGCTTACCTGCGTAAACATTTCTCCATGATGATTCTTTCTGATGATGCCGTTGTGTGCTATAACAGTAACTATGCGGCTCAAGGTTTAGTAGCTAGCATTAAGAACTTTAAGGCAGTTCTTTATTATCAAAATAATGTGTTCATGTCTGAGGCAAAATGTTGGACTGAGACTGACCTTACTAAAGGACCTCACGAATTTTGCTCACAGCATACAATGCTAGTTAAACAAGGAGATGATTACGTGTACCTGCCTTACCCAGATCCATCAAGAATATTAGGCGCAGGCTGTTTTGTCGATGATATTGTCAAAACAGATGGTACACTTATGATTGAAAGGTTCGTGTCACTGGCTATTGATGCTTACCCACTTACAAAACATCCTAATCAGGAGTATGCTGATGTCTTTCACTTGTATTTACAATACATTAGAAAGTTACATGATGAGCTTACTGGCCACATGTTGGACATGTATTCCGTAATGCTAACTAATGATAACACCTCACGGTACTGGGAACCTGAGTTTTATGAGGCTATGTACACACCACATACAGTCTTGCAGGCTGTAGGTGCTTGTGTATTGTGCAATTCACAGACTTCACTTCGTTGCGGTGCCTGTATTAGGAGACCATTCCTATGTTGCAAGTGCTGCTATGACCATGTCATTTCAACATCACACAAATTAGTGTTGTCTGTTAATCCCTATGTTTGCAATGCCCCAGGTTGTGATGTCACTGATGTGACACAACTGTATCTAGGAGGTATGAGCTATTATTGCAAGTCACATAAGCCTCCCATTAGTTTTCCATTATGTGCTAATGGTCAGGTTTTTGGTTTATACAAAAACACATGTGTAGGCAGTGACAATGTCACTGACTTCAATGCGATAGCAACATGTGATTGGACTAATGCTGGCGATTACATACTTGCCAACACTTGTACTGAGAGACTCAAGCTTTTCGCAGCAGAAACGCTCAAAGCCACTGAGGAAACATTTAAGCTGTCATATGGTATTGCCACTGTACGCGAAGTACTCTCTGACAGAGAATTGCATCTTTCATGGGAGGTTGGAAAACCTAGACCACCATTGAACAGAAACTATGTCTTTACTGGTTACCGTGTAACTAAAAATAGTAAAGTACAGATTGGAGAGTACACCTTTGAAAAAGGTGACTA---TGGTGATGCTGTTGTGTACAGAGGTACTACGACATACAAGTTGAATGTTGGTGATTACTTTGTGTTGACATCTCACACTGTAATGCCACTTAGTGCACCTACTCTAGTGCCACAAGAGCACTATGTGAGAATTACTGGCTTGTACCCAACACTCAACATCTCAGATGAGTTTTCTAGCAATGTTGCAAATTATCAAAAGGTCGGCATGCAAAAGTACTCTACACTCCAAGGACCACCTGGTACTGGTAAGAGTCATTTTGCCATCGGACTTGCTCTCTATTACCCATCTGCTCGCATAGTGTATACGGCATGCTCTCATGCAGCTGTTGATGCCCTATGTGAAAAGGCATTAAAATATTTGCCCATAGATAAATGTAGTAGAATCATACCTGCGCGTGCGCGCGTAGAGTGTTTTGATAAATTCAAAGTGAATTCAACACTAGAACAGTATGTTTTCTGCACTGTAAATGCATTGCCAGAAACAACTGCTGACATTGTAGTCTTTGATGAAATCTCTATGGCTACTAATTATGACTTGAGTGTTGTCAATGCTAGACTTCGTGCAAAACACTACGTCTATATTGGCGATCCTGCTCAATTACCAGCCCCCCGCACATTGCTGACTAAAGGCACACTAGAACCAGAATATTTTAATTCAGTGTGCAGACTTATGAAAACAATAGGTCCAGACATGTTCCTTGGAACTTGTCGCCGTTGTCCTGCTGAAATTGTTGACACTGTGAGTGCTTTAGTTTATGACAATAAGCTAAAAGCACACAAGGATAAGTCAGCTCAATGCTTCAAAATGTTCTACAA---------AGGTGTTATTACACATGATGTTTCATCTGCAATCAACAGACCTCAAATAGGCGTTGTAAGAGAATTTCTTACACGCAATCCTGCTTGGAGAAAAGCTGTTTTTATCTCACCTTATAATTCACAGAACGCTGTAGCTTCAAAAATCTTAGGATTGCCTACGCAGACTGTTGATTCATCACAGGGTTCTGAATATGACTATGTCATATTCACACAAACTACTGAAACAGCACACTCTTGTAATGTCAACCGCTTCAATGTGGC--TATCACAAGGGCAAAAATTGGCATTTTGTGCATAATGTCT---GATAGAGATCTTTATGACAAACTGCAATTTACAAGTCTAGAAATACCACGTCGC---------------------------------------------------------------AATGTGGCTACATTACA---AGCA------------------------------------------------GAAAATGTAACTGGACTTTTT---------AAGGACTGTAGTAAGATCATTACTGGT---CTTCATCCTACACAGGCACCTACACACCTCAGCGTTGATATAAAGTTCAAGACTGAAGGATTATGTGTTGACATACCAGGCATACCAAAGGACATG---------ACCTACCGTAGACTCATCTCTATGATGGGTTTCAAAATGAATTACCAAGTCAATGGTTACCCTAATATGT---------------TTATCACCCGCGAAGAAGCTATTCGTCACGTTCGTGCGTGGATTGGCTTTGATGTAGAGGGCTGTCATGCAACTAGAGATGCTGTGGGTACTAACCTACCTCTCCAGCTAGGATTTTCTACAGGTGTTAACTTAGTAGCTGTACCGACTGGTTATGTTGACACTGAAAATAACACAGAATTCACCAGAGTTAATGCAAAACCTCCACCAGGTGACCAGTTTAAACATCTTATACCACTCATGTATAAAGGCTTGCCCTGGAATGTAGTGCGTATTAAGATAGTACAAATGCTCAGTGATACACTGAAAGGATTGTCAGACAGAGTCGTGTTCGTCCTTTGGGCGCATGGCTTTGAGCTTACATCAATGAAGTACTTTGTCAAGATTGGACCTGAAAGAACGTGTTGTCTGTGTGACAAACGTGCAACTTGCTTTTCTACTTCATCAGATACTTATGCCTGCTGGAATCATT---------CTGTGGGTTTTGACTATGTCTATAACCCATTTATGATTGATGTTCAGCAGTGGGGCTTTACGGGTAACCTTCAGAGTAACCATGACCAACATTGCCAGGTACATGGAAATGCACATGTGGCTAGTTGTGATGCTATCATGACTAGATGTTTAGCAGTCCATGAGTGCTTTGTTAAGCGCGTTGATTGGTCTGTTGAATACCCTATTATAGGAGATGAACTGAGGGTTAATTCTGCTTGCAGAAAAGTACAACACATGGTTGTGAAGTCTGCATTGCTTGCTGATAAGTTTCCAGTTCTTCATGACATTGGAAATCCAAAGGCTATCAAGTGTGTGCCTCAGGCTGAAGTAGAATGGAAGTTCTACGATGCTCAGCCATGTAGTGACAAAGCTTACAAAATAGAGGAACTCTTCTATTCTTATGCTACACATCACGATAAATTCACTGATGGTGTTTG--TTTGTTTTGGAATTG--TAACGTTGATCGTTACCCAGCCAATGCAATTGTGTGTAGGTTTGACACAAGAGTCTTGTCAAACTTGAACTTACCAGGCTGTGATGGTGGTAGTTTGTATGTGAATAAGCATGCATTCCACACTCCAGCTTTCGATAAAAGTGCATTTACTAATTTAAAGCAATT-GCCTTTCTTTTACTATTCTGATAGTCCTTGTGAGTCTCATG-----GCAAACAAGTA------GTGTCGGATATTGATTATGTTCCACTCAAATCTGCTACGTGTATTACACGATGCAATTTAGGTGGTGCTGTTTGCAGACACCATGCAAATGAGTACCGACAGTACTTGGATGCATATAATATGATGATTTCTGCTGGATTTAGCCTATGGATTTACAAACAA--TTTGATACTTATAACCTGTGGAATACATTTACCAG-------------GTTACAGAGTTTAGAAAATGTGGCTTATAATGTTGTTAATA--AAGGACACTTTGATGGACACGCCGGCGAAGCACCTGTTT-CCATCATTAATAATGCTGTTTACACAAAGGTAGATGGTATTGATGTGGAGATCTTTGAAAATAAGACAACACTTCCTGTTAATGTTGCATTTGAGCTTTGGGCTAAGCGTAACATTAAACCAGTGCCAGAGATTAAGATACTCAATAATTTGGGTGTTGATATCGCTGCTAATACTGTAATCTGGGACTACAAAAGAGAAGCCCCAGCACATGTATCTACAATAGGTGTCTGCACAATGACTGACATTGCCAAGAAACCTACTGAGAGTGCTTGTTCTTCACTTACTGTCTTGTTTGATGGTAGAGTGGAAGGAC----AGGTAGACCTTTTTAGAAACGCCCGTAATGGTGTTTTAATAACAGAAGGTTCAGTCAAAG---------GTCTAACACCTTCAAAGG-----GACCAGCACAAGCTAGCGTCAA--TGGA----GTCACATTAATTGGAG------------------------------------------------------------------------------------------------------------AATCAGTAAAAACACAGTTTAACTACTTTAAGAAAGTAGACGGCATTATTCAACAGTTGCCTGAAACCTACTTTACTCAGAGCAGAGACTTAGAGGATTTTA-AGCCCAGATCACAAATGGAAACTGACTTTCTCGAGCTCGCTATGGATGAATTCATACAGCGATATAAGCTCGAGGGCTATGCCTTCGAACACATCGTTTATGGAGATTTCAGTCATGGACAACTTGGCGGTCTTCATTTAATGATAGGCTTAGCCAAGCGCTCACAAGATTCACCACTTAAATTAGAGGATTTTATCCC---TATGGACAGCACAGTGAAAAATTACTTCATAACAGATGCGCAAACAGGTTCATCAAAATGTGTGTGTTCTGTGATTGATCTTTTACTTGATGACTTTGTCGAGATAATAA---------AGTCACAAGATTTGTCAGTGATTTCAAAAGTGGTCAAGGTTACAAT---TGACTATGCTGAAATTTCATTCATGC--TTTGGTGTAAGGATGGACATGTTGAAACCTTCTACCCAAAACTACAAGCAAGTCA------------------------------AGCGTGGCAACCAGGTGTTGCGATGCCTAACTTGTACAAGATGCAAAGAATGCTTCTTGAAAAGTGTGACCTTCAGAATTATGGTGAAAATGCTGTTATACCAAAAGGAATAATGATGAATGTCGCAAAGTATACTCAACTGTGTCAATACTT---AAATACACTTACTTTAGCTGTACCCTACAACATGAGAGTTATTCACTTTGGTGCTGGCTCTGATAAAGGAGTTGCACCAGGTACAGCTGTGCTCAGACAATGGTTGCCAACTGGCACACTACTTGTCGATTCAGATCTTAATGACTTCGTCTCCGACGCAGATTCTACTTTAATTGGAGACTGTGCAACAGTACATACGGCTAATAAATGGGACCTTATTATTAGCGATATGTATGACCCT------------AGGACCAAACATGTGACAA---------AAGAGAATGACTCTAAAGAAGGGTTTTTCACTTATCTGTGTGGATTTATAAAGCAAAAACTAGCCCTGGGTGGTTCTATAGCTGTAAAGATAACAGAGCATTCTTGGAATGCTGACCTTTACAAGCTTATGGGCCATTTCTCATGGTGGACAGCTTTTGTTACA-AATGTAAATGCATCATCATCGGAAGCATTTTTAATTGGGGCTAACTATCTTGGCAAG------CCGAAGGAACAAATTGATGGCTATACCATGCATGCTAACTACATTTTCTGGAGGAACACAAATCCTATCCAGTTGTCTTCCTATTCACTCTTTGACATGAGCAAATTTCCTCTTAAATTAAGAGGAACTGCTGTAATGTCTCTTAAGGAGAATCAAATCAATGATATGATTTATTCTCTTCTGGAAAAAGGTAGGCTTATCAT--TAGAGAAAAC---------------------------AACAGAGTTGTGGTT------------TCAAGTGATATTCTTGTTAACAACT---AAAC-------------------------------------------GAAC-ATGTT--------------------------------------------------------------------------------------------------------------------------------------------------------------------------------------------------------------------------------------------------TATTTTCTTATTATTTCTTACT------------------------------------------------------------------------------------------------------------------------------------------------------------------------------------------------------------------------------------------------------------------------------------------------------------------------------------------------------------------------------------------------------------------------------------------------------------------------------------------------------------------------------------------------------------------------------------------------------------------------------------------------------------------------------------------------CTCACTAGTGGTAGTGA--------CCTTGACCGGTGCAC--CACTTTTGATGA--------------------------TGTTCAA-----------------------GCTCCTAATTACACTC------------------------------------------------------------------------------------------AACATACTTCATCTATGAGGGGGGTTTACTATCCTGATGAAATTTTTAGATC---AGACACTCT-------TTATTTAACTCAGGATTTATTTCTTC--------------------CATTTTATTCTAATGTTACAGGGTTTCATACTATTAATCATACG-------------------------------------------------------------------------------------------------------------TTTGGCAACCCTGTCAT-------------------------------------------------------------------------------------------------------------------------------------------ACCTTTTAAGGATGGTATTTAT---------------------------------TTTGCTGCCACAGAGAAATCAAATGTTGTCCGTGGTTGGGTTTT-----TGGTTCTACCATGAACAACAAGTCACAGTCGG------------TGATTATTATTAACAATTCTACTAATGTTGTTATACGAGCATGTAACTTTGAATTGTGTGACAACCCTTTCTTTGCTGTTTCTAAACCCAT------------GGGTACACAGACACATA---------------------------------------------------CTATGATATTCGATAATGCATTTAATTGCACTTTCGAGTACATATCTGATG---------------------------------------------------------------------------------------------------------------------------------------------------------------------------------------------------------------------------------------------------------------------------------------------------------------------------------------------------------------------------------------------------------------------------------------------------------------------------------------------------------CCTTTTCGCT---------TGATGTTTCAGAAAAGTCAGGTAATTTTAAACACTTACGAGAGTTTGTGTTTAAAAATAA---------AGATGGGTTTCT---------CTATGTTTATA------------AGGGCTATCAACCTATAGATGTAGTTCGTGATCTACCTTCTGGTTT------------------TAACAC-----TTTGAAACCTATTTTTAAGTT----------GCCTCTTGGTATTAACATTACAAATTTTAGAGCCATT-----------------------------------------CTTACAGCCTTTTCA---CCTGCTCAAGACATTTGGGG----------------------------------------C------------------ACGTCAGCTGCAGCCTATTTTGTTGGCTATTTAAAGCCAA---------------CTACATTTATGCTCAAGTATGATG-------------AAAATGGTACAATCACAGATGCTGTTGATTGTTC----------------------------------TCAAAATCCACTTGCTGAACTCAAATGC------------------------------TCTG-----------TTAAGAGCTTTGAGATTGAC----------------AAAGGAATTTACCAGACCTCTAATTTCAGGGT------------------------------------------------------TGTTCCCTCAGGAGATGTTGTGAGATT---------------------------------------------------CCCTAATAT------------------TACAAACTTGTGTCCTTTTGGAGAGGTTTTTAATGCTACTAA--------------------------------------------------------------------------------ATTCCCTTCTGTCTATGCATGG---GAG----------------------------------------------------AGAAAAA---------------------------------------AAATTTCTAATTGTGTTGCTGAT-------TAC---TCTGTGCTCTACA---------ACTCAACATTTTTTTCAACC------------------------------------------------------------TTTAAGTGCTA------------------TGGCGTTTCT---------GCCACTAAGTTGAA----------------------------------TGATCTTTGCTT----------------------------------CTCCAATGTCTATGCAGATTCTTTTGTAGTCAAGGGAGATGAT-----------------------------------------------------------------------------------------------------------------------GTAAGACAAATAGCGCCAGGACA------------------------------------------------------------------------AACTGGTGTTATTGCTGATTATAATTATAAATTGCCAGATGATT------TCATGGGTTGTGTCCTTGCTTGGA---------------------------------------ATACTAGGAACAT------TGATGCTA-------------------------------------CTTCAACT-----------------------------------GGTAATTATAATTATAAATATAGGTATCTTAGACATG----------------GCAAGCTTAGGCCCTTTGAGAGA------------------------------GACATATCTAATGTGCCTTTC------------------------TCCCCTGATGGCAAACCT------------------------------------------------------------------------------------TGCACCCC---ACCTGCTCTTAATTGTTATTGGCCATTAAATGATTATGGTT---------------------------TTTACACCACTAC-------------------------------------------------------------------------------------------------------TGGCATTGGCTACCAACCTTAC--------------------------AGAGTTGTAGTACT--------------------------------------------------------------------------TTCTTTTGAACTTTTAAATGCACCGGCCACGGTTTGTG------------------------------GACCAAA---------------------------------------------------------------ATTATCCACTGACCTTATTAAGAACCAGTG---------TGTCAATTTTAAT-------------------TTTAA------TGGACT-------------CACTGGTACTGGTGTGTTAACTCCT-----------TCTTCAAAGAGATTTCAACCATTTCAACAATT-----TGGCCGTGATGTTTCTGATTTCACTG------------------------ATTCCGTTCGAGATCCTAAAAC-----------ATCTGAAATATTAGA---CATTTCACCTTGCTCTTTTGGGGGTGTAAGTGTAATTACACCTGGAACAAATGCTTCATCTG------------------AAGTTGCTGTTCTATAT------CAAGATGTTAACTGCACTGATGTTTCTACAGCAATTCATGCAGATCAACTCACACCAGCTTGG---------------------CGCATATATTCTACTGGA---------------------AACAATGTATTCCAGACTCAAGCAGGCTGTCTT-----------------ATA--GGAGCTGAGCA----------TGTCGACACTTCT-------------------------TATGAGTG------CGACATTCCTATTGGAGCTGGCATTTGTGCTAGTTACCATACAGTTTCTTTA-----------------------------------------------------------TTACGTAGT-----------ACTAGCCAAAAA---------TCTATTGTGGCTTATACTATGTCTTTAGGTGC-------------------------------------------------TGATAGTTCAATTGCTTACTCTAATAACACCATTGCTATACCTACTAACTTTTCAA--TTAGCATTACTACAGAA-GTAATGCCTGTTTCTATGGCTAAAACCTCCGTAGATTGTAATATGTAC------ATCTGCGGAGATTCTACTGAATGTGCTAATTTGCTTCTCCAATATGGTAGCTTTTGCACACAACTAAATCGTGCACTCTCAGGTATTGCTGCTGAACAGGATCGCAACACACGTGAAGTGTTCGCTCAAGTC------AAACAAATGTAC------------AAAACCCCAACTTTGAAATATTTT----------------------GGTGGTTTTAATTTTTCACAAATATTACCTGACCC----------------------------------------------------------------TCTAAAGCCAACTAA---------------------GAGGTCTTTTATTGAGGACTTGCTCTTTAATAAGGTGACACTCGCTGATGCTGGC------------TTCATGAAGCAATATGGCGAATGCCTAGGTGATATTAATGCTAGAGATCT------------------CATTTGTGCGCAGAAGTTCAATGGACTTACAGTGTTGCCACCTCTGCTCACTGATGATATGATTGCTGCCTACACTGCTGCTCTAGTTAGTGGTACTGCCACTGCTGGATGGACATT---------TGGTGCTGGCGCTGCTCTTCAAATACCTTTTGCTATGCAAATGGCATATAGGTTCAATGGCATTGGAGTTACCCAAAATGTTCTCTATGAGAACCAAAAACAAATCGCCAACCAATTTAACAAGGCGATTAGTCAAATTCA------------------------------------------AGAATCACTTACAACAACATCAACTGCATTGGGCAAGCTGCAAGACGTTGTTAACCAGAATGCTCAAGCATTAAACACACTTGTTAAACAACTTAGCTCTAATTTTGGTGCAATTTCAAGTGTGCTAAATGATATCCTTTCGCGACTTGATAAAGTCGAGGCGGAGGTACAAATTGACAGGTTAATTACAGGCAGACTTCAAAGCCTTCAAACCTATGTAACACAACAACTAATCAGGGCTGCTGAAATCAGGGCTTCTGCTAATCTTGCTGCTACTAAAATGTCTGAGTGTGTTCTTGGAC--AATCAAAAAGAGTTGACTTTTGTGGA---AA---GGGCTACCACCTTATGTCCTTCCCACAAGCAGCCCCGCATGGTGTTGTCTTCCTACATGTCACGTATGTGCCATCCCAGGAGAGGAACTTCACCACAGCGCCAGCAATTTGTCATGAA---------------------------GGCAAAGCATACTTCCCTC---------------GTGAAGGTG------------------TTTTTGTGTT---------------------TAATGGCACTT-----------------------------CTTGGT-------TTATTACACAGAGGAACTTCTTTTCTCCACAAATAATTACTACAGACAATACATTTGTCTCAGGAAATTGTGATGTCGTTATTGGCATCATTAACAACACAGTTTATGATCCTCTG------CAACCTGAGCTTGACTCATTCAAAGAAGAGCTGGACAAGTACTTCAAA------AATCATAC-----ATCACCAGA--------TGTTGATCT--------------------------------------------------TGGCGACATTTCAGGCATTAACGCTTCTGTCGTCAACATTCAAAAAGAAATTGACCGCCTCAATGAGGTCGCTAAAAATTTAAATGAATCACTCATTGACCTTCAAGAATTGGGAAAATATGAGCAATATATTAAATGGCCTTGGTATGTTTGGCTCGGCTTCATTGCTGGACTAATTGCCATCGTCATGGTTACAA-TCTTGCTTTGTTGCATGACTAGTTGTTGCAGTTGCCTCAAGGGTGC------ATGCTCTTGTGGTTCTTGCTGCA--------AGTTTGA-------------------TG---AGGATGACTCTGAGCCAGTTCTCAAGGGTGTCAAATTACATTACACATAAA--------CGAA-----CTT--ATGGATTTGTTTATGAGAT--------------TTTTTACTC-TTGGATCAATTACTGCACAGCCAGTAAAAATTGACAATGCTTCTCCTGCAAG---TACTGTTCATG-------CTACAGCAACG------ATACCGCTACAAGCCTCACTCCCTTTCGGATGGCTTGTTATTGGCGTTGCATTTCTTGCTGTTTTTCAGAGCGCTACCAAAATAATTGCGCTCAATAAAAGATGGCAGCTAGCCCTTTATAAGGGCTTCCAGTTCATTTGCAATTTACTGCTGCTATTTGTT--ACCATCTATTCACATCTTTTGCTTGTCGCTGCAGGTATGGAGGCGCAATTTT------------TGTACCTCTATGCCTTGATATATTTTCTACAATGCATCAACGC-ATGTAGAATTATTATGAGATGTTGGCTTTGT-----------TGGAAGTGCAAATCCAAGAACCCATTACTTTATGATGCCAACTACTTTGTTTGCTGGCACACACATAACTATGACTACTGTATACCAT---ATAACAGTGTCACAGATACAATTGTCGTTACTGAAGGTGACGGC-------------------ATTTCAACACCAAAACTCAAAGAAGACTACCAAATTGGTGG------TTATTCTGAGGATAGGCACTCAGGTGTTAAAGACTATGTCGTTGTACATGGCTATTT---CACCGAAGTTTACTACCAGCTTGA-------------------------------GTCTACACAAATTACTACAGACACTGGTATTGAAAATGCTACATTCTTCATCTTTAACAAGCTTGTTAAAGACCCA------------------------------------------------------------------------------------------------------------CCGAATGTGCAAATACACACAATCGACGGCTCTTCAGGAGTTGCTAATCCAGCAATGGATCCAATTTATGATGAGCCGACGACGACTACTAGCGTGCCTTTGTAAGCACA----AGAAAGTGAGTACGAACTTA------------TGTACTCATTCGTTTCGGAAGAAACAGGTAC------GTTAAT-------------------------------------------------------------------------------AGTTAATAGCGTACTTCTTTTTCTTGCTTTCGTGGTATTCTTGCTAGTCACACTAGCCATCCTTA------------------CTGCGCTTCGATTGTGTGCGTACTGCTGCAATATTGTT-------------------------------------------------------------------AACGTGAGTTTAGTAAAA-----CCAACGGTTTACGTCTACTCGCGTGTTAAAAATCTGAACTCTTCTGAAGG--------------------------------------------------------------AGTTCCTGATCTTCTGGTCTAAACGAA-------------------------------------------------CTAACTATTATTAT-----------------------------------------------------------------TATTCTGTTTGGAACTTTAACATTGCTTATCAT----------------------------------GGCAGACAACGGTACTATTACCGTTGAGGAGCTTAAACAACTCCTGGAACAATGGAAC---CTAGTAATAGGTTTCCTAT------------GCCTAGCCTGGATTATGTTACTACAATTTGCCTATTCTAATCGGAACAGGTTTTTGTACATAATAAAGC---------------TTGTTTTCCTCTGGCTCTTGTGGCCAGTAACACTTGCTTGTTTTGTGCTTGCTGCTGTCTAC---------------------------------------------------------------------------------------------AGAATTAATTGGGTGACTGGCGGGATTGCGATTGCAATGGCTTGTATTGTAGGCTTGATGTGGCTTAGCTACTTCGTTGCTTCCTTCAGGCTGTTTGCTCGTACCCGCTC---------------------AATGTGGTCATTCAACCCAG------------------------AAACAAACATTCTTCTCAATGTGCCTCTCCGGGGGACAATTGTGACCAGACCGCTCATGGAAAGTGAACTTGTCATTGGTGCTGTGATCATTCGTGGTCACTTGCGAATGGCCGGACACTCCCTAGG------------------------------------------------------------------------------------------GCGCTGTGACATTAAGGACCTGCCAAAAGAGAT----CACTGTGGCTACATCACGAACGCTTTCTT-ATTACAAATTAGGAGCGTCGCAGCGTGTAGGCAC--------TGATTCAGG--------------------------------------------------------------------------------------------------------------------------------------------------------------------------------------------------------------------------------------------------------------------------------------------------------------------------------------------------------------------------------------------------------------------------------------------------------------------------------------------------------------------------------------------------------------------------------------------------------------------------------------------------------------------------------------------TTTTGCTGCATACAACCGCTACCGTATTGGAAACTATAAATTAAATACAGACCACGCCGGTAGCAACGACAA------TATTGCTTTGCTAGTA---------CAGTAA------------------GTGACAACAGA--------TGTTTCATCTTGTTGACTTCCAGGTTACAATAGCAGAGATATTGATTATCATTATGAGGACTTTCAGGATTGCTATTTGGAATCTTGAC----------------GTTATAATAAGTTCAATAGTGAGACAATTATTTAAGCCTCTAACTAAGAAGAATTATTCGGAGTTAGATGATGAAGAA-----CCTATGGAGTTAGATTATCCATAA--AACGAA------------------------------------------------------------------------------------------------------------------------------------------------------------------------------------------------------------------------------------------------------------------------------------------------------------------------------------------------------------------------------------------------------------------------------------------------------------------------------------------------------------------------------------------CATGAAAATTATTCTCTTCC-----------------TGACATTGATTGTATTTAC----------------ATCTTGCGAGCT------ATATCACTATCAGGAGTGTGTTAGAGGTACGACTGTACTACTAAAAGAACCTTGCCCATCAGGAACATACGAGGGCAATTCACCA------------------------------TTTCACCCTCTTGCTGACAATAAATTTGCACTAACTTGCACTAGCACACACTTTGCTTTTGCTTGTGCTGACGGTACTCGACATACCTATC------------------AGCTGCGTG-----------CAAGATCAGTTTCACCAAAACTTTTCATCAGACAAGAGGAGGTTCAACAAGAGCTCTACTCGCCACTTTTTCTCATTGTTGCTGCTCTAGTATTTTTAATACTTTGCTTCACCATTAAGAGAAAGACAGAA--------------------------------------------------------------------------------------------------------------------------TGAATGA-------------------------GCTCACTTTAATTG---------ACTTCTATTTGTGCTTTTTAGCCTTTCTGCTATTCCTTGTTTTAAT-------AATGCTTATTATATTTTGGTTTTCACTCGAAATCCAGGATCTAGAA---------GAACCT------------------------TGTACCA--------AAGTCT----------AAACGAAC-ATGAAAC--------------TTCTCATTGTTT---------------TGACTTGTATTTCTCTATGCAGTTG---------------------------------CATATGCACTGTA------GTACA------------------------GCGCTGTGCATCTAATAAACCTCATGTGCTTGAAGATCCTTGT-----------------------------AAGGTACAACACTAGGGGTAATACTTATAGCACTGCTTGGCTTTGTGCTCTAGGAAAGGTTTTACCTTTTCATAGATGGCACACTATGGTTCAAACATGCAC-ACCTAATGTTACTA--------TCAACTGTCAAGATCCAGCTGGTGGTGCGCTTATAGCTAGGTGT----------------------------------------------------------------------------TGGTACCTTCATGAAGGTCACC-----------------AAACTGCTG-------------------------CATTTAGAGACG------------------------------------TACTTGTTGTTT----------------------------------------------------------TAAATAAACGAA-----------------CAAATTAAAATGTCTGA----------------------------------------------------------------------------------------------------------------------------------------------------------------------------------------------------------------------------------------------------------------TAATGGACCCCAATCAAACCA----ACGTAGTGCCCCCCGCATTACATTTGGTGGACCCACAGATTC------------------------------------------------------------------------------------------------------------------------------------------------------------------------------------------------------------------------------------------------------AACTGACAATAACCAGAATGGAGGACGCAATGGGGCAAGGCCAAAAC-------AGCGCCGACCCCA-------------AGGTTTACCCAATAATACTGCGTCT---TGGTTCAC-AGCTCTCACTCAGCATGGCAAGGAGGAACT---TAGATTCCCTCGAGGCCAGGGCGTTCCA-----------ATCAACAC---CAATAGTGGTCCAGATGA---------------------CCAAATTGGCTACTACCGAAG-------------------------------AGCTACCCGACGAGTTCGTGGTGGTGACGGCAAAATGAAA---------GAGCTCAGC----CCCAGATGGTACTT------------------------------CTATTACC--------------------------------------------------TAGGA--------------------ACTGGCC---CAGAAGCTTCACTTCCCTACGGCGCT------------AACAAAGAAGGCA------------------TCGTATGGGTTGC---------------AACTGAGGGAGCCTT--------------------GAATACACCCAA-------------AGACCACATTGGCACCCGCAATCCTAA-TAACAATGCTGCCACCGTGCTA---------CAACTTCCTCAAGGAACAACATTGCCAAAAGGCTTCTAC-GCAGAGGGAAGCAGAGGCG------------GCAGTCAAGCCTCTTCTCGCTCCTCATCACGTAGTCGCGGTA------------------ATTCAAGAAATTCAACTCCTGGCAGCAGTAG---------------------GGGAAATTCTCCTGCTC----------------------------------------------------------------------------------------------------------------------------------------------------------------------GAA--------------TGGCTAGCGGAGGTGGTGAAACTGCCCT---------------------------CGCGCTATTGCTGCTAGACAGATTGAACC---------------------------------------AGCTTGAGAGCAAAGTTTCTGGTAAAGGCCAACAAC-------------AAC-----------------------------------------------------------------------------------------------------------------------------------------------------------------------------------------------------------------------------------------------------AAGGCCAAACTGTCACTAAGA------------------AATCTGCTGCTGAGGCATCTAAAAAGCCTCGCCAAAAACGTACTGCCACAAAACAGTACA---------------ACGTCACTCAAGCATTTGGGA---GACGTGGTCCAGAACAAACCCAAGGAAATTTCGGGGACCAAGACCTAATCAGACAAGGAACTGATTACAAACATTGGCCGCAAATTGCACAATTTGCTCCAAGTGCCTCTGCA------TTCTTTGGAATGTCACGCATTGGCATGG---------------------------------AAGTCACACCTTCGGGAACATGGCTGACTTATCATGGAGCCATTAAATTGGATGACAAAGATCCACAATTCAAAGACAACGTCATACTGCTGAACAAGCAC-------------------ATTGACGCATACAAAACATTCCCACCAAC---------------------------------------------------------------------------------------------------------------AGAGCCTAAAAAGGACAAAAAGAAAAAGA---------------------------CTGATGAAGC------------------TCAGCCTTTGCCGCAGAGACAAAAGAAGCA--------------------------------------------------------------GCCCACTGTGACTCTTC----------------------------TTCCTGCGGCTGACA--------------------------------------------------------------------------------------------------------------------------------------------------------------------------------------------------------------------------------------------------------------------------------------------------------------------------------------------------------------------------------------------------------------------------------------------------------------------------------------------------------------------------------------------------------------------------------------------------------------------------------------------------------------------------------------------------------------------------------------------------------------------------------------------------------------------------------------------------------------------------------------------------------------------------------------------------------------------------------------------------------------------------------------------------------------------------------TGGATGATTTCTCCAGACAACTTCAAAATTCCAT---GAGTGGAGCTTCTGCTGAT-------------------TCAACTCAGGCATAAACACTC---------------------------------------------------------------------------------------------------------------------------------------------------------------------------------------------------------------------------------------------------------------------------------------------------------------------------------------------------------------------------------------------------------------------------------------------------------------------------------------------------------------------------------------------------------------------------------------------------------------------------------------------------------------------------------------------------------------------ATGATGACCACACA---AGGCAGATGGGCTATGTA--------------------------------------------------------------------------------------AACG---------TTTTCGCAATTCCG----------------------------------------TTTACGATACATAGTCTACTCTTGTGCAGA--------------------------------ATGAA------------------------------TTCTCGTAACTAAAC-----AGCACAA--------------------GTAGGTTTAGTTAACTT-------------------------------TAATCTCACATAGCAATC-------------------------------------------------------TTTAATCAATGTGTAACATTAGG---------------GAGGAC--------------------TTGAAAGAGCC-------------ACCACATTTTCATCGAGGCCACGC----GGAGTACGATCGAGGGTACAGTGAATAATGCTAGGGAGAGC---------------------------TGCCT-------------------ATATGGAAGAGCCCTAAT-----------GTGTAAAATTAATTTTAGTA----------GTGCTATCCCC---ATG---TGATTTTAATAGCTTCTTAG-------GAGAATGAC----------------------------------------------------------------------------------------------------------------------------------------------
>AP006559_SARS_coronavirus_TWK
------------------------------------------------------------------------------------------------ATATTAGGTTT----TTACCTACCCAGG--AAAAGCCAACCAACC-TCGATCTCTTGTAGATCTGTT--CTCTAAACG-AACTTTAAAA-----------------------------------------------------------------------TCTGT-GTAGCTGTCGCTCGGCT---GCATGCCTAGTGCACCTAC------------------GCAGTATAAACAATAATAAATTTTACTGTCGT-------------------------TGACAAGAAACGAGTAACTCGT-CCCTCTTCTGCAGACTGCTTACGGT--TTCGTCCGTGTTGCAGTCGATCATCAGCATACCTAGG------------------TTTCGTCCGGGTGTGACCGAAAGGTAAGATGGAGAGCCTTGTTCTTGGTGTCAACGAGAAAACACACGTCCAACTCAG------------------------------TTTGCCTGTCCTTCAGGTTAGAGACGTGCTAGTGCGTGGCTTCGGGG-----------ACTCTGTGGAAGAGGCCCTATCGGAGGCACGTGAACACCTCAAAAATGGCACTTGTG-------------GTCTAGTAGAGCTGGAAAAAGGCGTACTGCCCCAGCTTGAACAGCCCT------------ATGTGTTCATTAAACGTTCTGATGCCTTAAGCAC--CAATCACGGCCACAAGGTCGTTGAGCTGGTTGCAGAAATGGACGGCATTCAGTACGGTCGTAGCGGTATAACACTGGGAGT-ACTCGTGCCACATGTGGGCGAAACCCCAATTGCATACCGCAATGTTCTTCTTCGTAAGAACGGTAATAAGGGAGCCGGTGGTCATAGCTAT-----------GGCATCGATCTAAAGTCTTATGACTTAGG----TGACGAGCTTGGCACTGATCCCATTGAAGATTATGAACAAAACTGGAACACTAAGCATGGCAGTGGTGCACTCCGTGAACTCACTCGTGAGCTCAATGGAGG------TGCAGTCACTCGCTATGTC------GACAACAATTTCTGTGGCCCAGATGGGTACCCTCTTGATTGCATCAAAGATTTTCTCGCACGCGCGGGCAAGTCAATGTGCACTCTTTCCGAACAACTTGATTACATCGAG----TCGAAGAGAGGTGTCTACT--GCTGCCGTGACCATGAGCATGAAATTGCCTGGTTCACTGAGCGCTCT----------GATAAGAGCTACGAGCAC-CAGACACCCTTCGAAATTAAGAGTGCCAAGAAA-------TTTGACACTTTCAAAGGGGAATGCCCAAAGTTTGTGTTTCCTCTTAACTCAAAAGTCAAAGTCATTCAACCACGTGTTGAAAAGAAAAAGACTGAGGGTTTCATGGGGCGTATACGCTCTGTGTAC--------------------------------------CCTGTTGCATCTCCACAGGAGTGTAACAATATGCACTTGTCTACCTTGATGAAATGTAATCATTGCGATG----AAGTTTCATGGCAGACGTGCGACTTTCTGAAAGCCACTTGTGAACATTGTGGCACTGAAAATTTAGTTATTGA------AGGACCTACTACATGTGGGTACCTACCTACTAATGCTGTAGTGAAAATGCCATGTC------------------CTGCCTG---------TCAAGACCCAGAGATTGGACCTGAGCATAGTGTTGCAGATTATCACAACCACTCAAACATT---------------GAAACTCGACTCCGCAAGGGAGGTAGGACTAGATGTTTTGGAGGCTGTGTGTTTGCCTATGTTGGCTGCTATAATAAGCGTGC-------------------CTACTGGGTTCCTCGTGCTAGTGCTGATATTGGCTCAGGCCATACTGGCATTACTGGTGACAATGTGGAGACCTTGAATGAGGATCTCCTTGAGATACTGAGTCGTGAACGTGTTAACATTAACATTGTTGGCGATTTTCATTTGAATGAAGAGGTTGCCATCATTTTGGCATCTTTCTCTGCTTCTACAAGTGCCTTTATTGACACTATAAAGAGTCTTGATTACAA------GTCTTTCAAAACCATTGTTGAGTCC---TGCGGTAACTA-TAAAGTTACCAAGGGAAAGCCCGTAAAAGGTGCTTGGAACATTGGACAACAGAGATCAGTTTTAACACCACTGTGTGGTTTTCCCTCACAGGCTGCTGGTGTTATCAGATCAATTTTTGCGCGCACACTTGATGCAGCAAACCACTCAATTCCTGATTTGCAAAGAGCAGCTGTCACCATACTTGATGGTATTTCTGAACAGTCATTACGTCTTGTCG------ACGCCATGGTTTATACTT------------CAGACCTGCTCACCAACAGTGTCATTATTATGGCATATGTAACTGGTGGTCTTGTACAACAGACTTCTCAGTGGTTGTCTAATCTTTTGGGCACTACTGTTGAAAAACTCAGGC---------CTATCTTTGAATGGATTGAGG------------CGAAACTTAGTGCAGGAGTTGAATTTCTCAAGGATGC------------TTGGGAGATTCTCAAATTTCTCATTACAGGT---------------GTTTTTGACATCGTCAAGGGTCAAATACAGGTTGCTTCAGATAACATCAAGGATTGTGTAAAATGCTTCATTGATGTTGTTAACAAGGCACTCGAAATGT------------------------------GCATTGATCAAGTCACTATCGCTGGCGCAAAGTTGCGATCACTCAACTT---------------------------AGGTGAAGTCTTCATCGCTCAAAGCAAGGGACTTTACCGTCAGTGTATACGTGGCAAGGAGCAGCTGCAACTACTCATGCCTCTTAAGGCACCAAAAGAAGTAACCTTTCTTGAAGGTGATTCACATGACACAGTACTTACCTCTGAGGAGGTTGTTCTCAAGAACGGT------------------------------GAACTCGAAGCACTCGAGACGCCCGTTGATAGCTTCACAAATGGAGCTATCGTTGGCACACCAGTCTGTGTAAATGGCCTCATGCTCTTAGAGATTAAGGACAAAGAACAATA---------------------------------CTGCGCATTGTCTCCTGGTTTACTGGCTACAAACAATGTCTTTCGCTT-------AAAAGGGGGTGCACCAA------TTAAAGGTGTAACCTTTGGAGAAGATACTGTTTGGGAAGTTCAAGGTTACAAGAATGTGAGAATCACATTTGAGCTTG------------ATGAACGTGTTGACAAAGTGCTTAATGAAAAGTGCTCTGTCTACACTGTTGAATCCGGTACCGAAGTTACTGAGTTTGCATGTGTTGTAGCAGAGGCTGTTGTGAAGACTTTACAACCAGTTTCTGATCTCCTTAC-------------CAACAT------GGGTATTGATCTTGATGAGTGGAGTGTAGCTACATTCTACTTATTTGATGATGCTGGTGAAGAAAACTTTTCATCACGTATGT---------------------------------------------------------------------------------------------------------------------------------------------------------------------------------------------------------------------------------------------------------------------------ATTGTTCCTTTTACCCTCCAGATGAGGAAGAAGAGGACGATGCAGAGTGTG----------AGGAAGAAGAAATTGAT------------------------GAAAC--------------------CTGTGAACATGAGTA-------------------------CGGTACAGAGGATGATTATCAAGGTCTCCCTCTGGA---ATTTGGTGCCTCAGCTGA-----AACAGTTCGAGTTGAGGA----AGAAGAAGAGGAAGACTGGCT------GGATGATACTACTGAGCAATC---------------------------------------------------------------------------AGAGATTGAGCCAGAACC----AGAACCTACACCTGAAGAAC------------------------CAGTTAATCAGTTTACTGGTTATTTAAAACTTA------------CTGACAATGTTG------------CCATTAAATGTG------TTGACATCGTTAAGGAGGCACAAAGTGC------------------------------TAATCCTATGGTGATTGTAAATGCTGC--------------------------TAACATACACCTGAAACATGGTGGTGGT------------GTAGCAGGTGCACTCAACAAGGCAACCAATGGTGCCATGCAAAAGGAGAGTGATGAT----TACATTAAGCTA--------------------AATGGCCCTCTTACAGTAGGAGGGTCTTGTTTGCTTTCTGGACATA------ATCTTGCTAAGAAGTGTCTGCATG------TTGTTGGACCTAACC-TA-AATGCAGGTGAG-------------------------------------------------------------------------------------GA------------------------------------------------------------------------------------------------------------------------------------------------------------------------------------------------------------------------------------------CATCCAGCTTCTTAAGGCAGCATATGAAAATTT---CAATTCACAGGACATCTT------ACTTGCACCATTGTTGTCAGCAGGCATATTTG------------------------GTGCTAAACCACTTCAGTCTTTACAAGTGTGCGTGC---------------------------------------------------------------------------------------------------------------------------------AGACGGTTCGTACACAGGTTTATATTGCAGTCAATGACAAAGCTCTTTATGAGCAGGTTGT------------CATGGATTATCTTGATAACCTGAAGCCTAGAGTGGAAGC---------ACCTAAACAAGAG------------------------------GAGCCACCAAACACAGAAGATT------CCAAAACTGAGGAG-------------------------AAATCCGTCGTACAGAAGCCTGTCGATGTG---AAGCCA------------------------------------------------AAAATTAAGGCCTGCATTGATGAGGTTACCACAACACTGGAAGAAACTAAGTTTCTT--------------ACCAATAAGTTACTCTTGTTTGCTGATATCAATGGTAAGCTTTACCATGATTCTCAGAACATGCTTAGAGGTGAAGATATGTCTTTCCTT------------------------------GAGAAGGATGCACCTTACATGGTAGGTGATGTTATCACTAGTGGTGATATCACTTGTGTTGTAATACCCTCCAAAAA-------------GGCTGGTGG-------CACTACTGAGATGCTCTCAAGAGCTTTGAAG-------------------AAAGTGCCAGTTGATGAGTATATAACCACGTACCCTGGACAAGGATGTGCTGGTTATACACTTGAGGAAGCTAAGACTGCTCTTAAGAAATGCAA------------------------ATCTGCATTTTATGTACTACCT----------TCAGAAGCACCTAATGCTAAGGAAGAGATTCTAGGAACTGTATCCTGGAATTTGAGAGAAATGCTTGCTCATGCTGAAGAGACAAGAAAATTAATGCCTATATGCATGGATGTTAGAGCCAT---AATGGCAACCATCCAACGTAAGTATAAAGGAATTAAAATTCAAGAGGGCATCGTTGACTATGGTGTCCG----ATTCTTCTTTTATA-------CTAGTAAAGAGCCTGTAGCTTCTATTATTACGAAGCTGAACTCTCTAAATGAGCCGCTTGTCACAATGCCAATTGGTTATG------TGACACATGGTTTTAATCTTGAAGAGGCTGCGCGCTGTATGCGTTCTCTTAAAGCT------------------------------------------------------------------------------------------------------------------------------------------------------------------------------------------------------CCTGCCGTAGTGTCAGTATCATCACCAGATGCTGTTACTAC------ATATAATGGATACCTCACTTCGTCATCAAAGACATCTGAGGAGCACTTTGTAGAAACAGTTTCTTTGGCT-GGCTCTTACAGAGATTGGTCCTATTCAGGACAGCG-----TACAGAGTTAGGTGTTGAATTTCTTAAGCGTGGTGACAAAATTGTGTACCACACTCTGGAGAGCCCCGTCGAGTTTCATCTTGACGGTG------------AGGTTCTTTCACTTGACAAACTAAAGAGTCTCTTATCCCTGCGGGAGGTTAAGACTATAA---------AAGTGTTCACAACT--GTGGACAACACTAATCTCCACACACAGCTTGTGGA---TATGTCTATGACATATGGACAGCAGTTTGGTCCAACATACTTGGATGGTGCTGATGTTACAAAAATTAAACCTCATGTAAATCATGAGGGTAA---------GACTTTCTTTGTACTACCTAGTGATGACACACTACGTAGTGAAGCTTTCGAGTACTACCATACTCTTGATGAGAGT------------------------------------------------------------------------------------------------------------------------------------------------------------------------------TTTCTTGGTAGGTA-----------------CA--------------------------------------TGTCTGCTTTAAACCACACAAAGAAATGG-----------------------------------------------------------AAATTTCCTCAAGTTGGTGGTTTAACTTCAATTAAATGGGCTGAT------AACAATTGTTATTTGTCTAGTGTTTTATTAGCACTTCAACAGCTT---GAAGTCAAATTCAATGCACCAGCACTTCAAGAGGCTTATTATAGAGCCCGTGCTGGTGATGCTGCTAACTTTTGTGCACTCATACTCGCTTACAGTAATAAAACTGTTGGCGAGCTTGGTGATGTCAGAGAAACTATGACCCATCTTCTACAGCATGCTAATTTG---------------GAATCTGCAAAGCGAGTTCTTAATGTGGTGTGTAAACATTGTGGTCAGAAAACTACTACCTTAACGGGTGTAGAAGCTGTGATGTATATGGGTACTCTATCTTATGATAATCTTAAGACAGGTGTTTCCATTCCATGTGTGTGTGGTCGTGATG------------------CTACACAATATCTAGTACAACAAGAGTCTTCTTTTGTTATGATGTCTGCACCACCTGCTGAGTATAAATT------------------ACAGCAAGGTACATTCTTATGTGCGAATGAGTACACTGGTAACTA------TCAGTGTGGTCATTACACTCATATAACTGCTAAGGAGACCCTCTATCGTATTGACGGAGCTC---ACCTTACAAAGATGTCAGAGT---------ACAAAGGACCAGTGACTGATGTTTTCTACAAGGAAACATCTTACACTACAACCATCAAGCCTGTGTCGTATAAACTCGATGGAGTTACTTACACAGAGATTGAACCAAAATTGGATGGGTATTATAAAAAGG------ATAATGCTTACTATACAGAGCAGCCTATAGACCTTGTACCAACTCAACCATTACCAAATGCGAGTTTTGAT------AATTTCAAACTCACATGTTCT---------------AACACAAAATTTGCTGATGATTTAAATCAAATGACAGGCTTCACAAAGCCAGCTTCACG------AGAGCTATCTGTCACATTCTTCCCAGACTTGAATGGCGATGTAGTGGCTATTGACTATAGACAC------------TATTCAGCGAGTTTCAAGAAAGGTGCTAA------ATTACTGCATAAGCCAATTGTTTGGCACAT----TAACCAGGCTACAACCAAGACAACGTTCAAA-CCAAACACTTGGTGT---TTACGTTGTCTTTGGAGTACAAAGCCAGTAGATACTTCAAATTC----------------------------ATTTGAAGTTCTGGCAGTAG--------AAGACACACAAGGAATGGACAATCTTGCTTGTGAAA---------------------------------------------------------------GTCAACAACCCACCTCTGAAGAAGTAGTGGAAAATCCTACCATACAGAAGGAAGTCATAGAGTGTGACGTGAAA-ACTACCG---AAGTTGTAGGCAATGTCATACTTAAACCATCAGATGAAGGTGT---------------------------------------------------------------------------TAAAGT---AACACAAGAGTTAGGTCATGAGGATCTTATGGCTGCTTATGTGGAAAACACAAGCATTACCATTAAGAAACCTAATGAGCTTTCACTAGC------------------------------------------------------------------------CTTAGGTTTAAAAACAATTGCCACTCATGGTATTGCTGCAATTAATAGTG---------------------------------TTCCTTGGAGTAAAATTTTGGCTTATGTCAAACCATTCTTAGGACAAGCAGCAATTACAAC----------------------ATCAAATTGCGCTAAGAGATTA--------------------------GCACAACGTGTGTTTAACAATTATATGCCTTATGTGTTTACATTATTGTTCCAATTGTGTACTTTTACTAA------------AAGTACCAATTCTAGAATTAGAGCTTCACTACCTACAACTATTGCTAAAAATAGTGTTAAGAGTGTTGCTAAATT---------------ATGTTTGGATGCC-----GGCATTAATTATGTGAAGTCACCCAAATTTTCTAAAT------------TGTTCACAATCGCTATGTGGCTATTGTTGTTAAGTATTTGCTTAGGTTCTCTAATCTGTGTAACTGCTGCTTTTGGTGTACTCTT-----------------------------------------------ATCTAATTTTGGTGCTCCTTCTTATTGTAATGGCGTTAGAGAAT---TGTATCTTAATTCGTCTAACGTTACTACTATGGATTTCTGTGAAGGTTC---TTTTCCTTGCAGCATTTGTTTAAG--TGGATTAGACTCCCTTGATTCTTATCCAGCTCTTGAAACCATTCAGGTGACGATTTC------ATCGTACAAGCTAGACTTGACAATTTTAGGTCTGGCCGCTGAGTGGGTTTTGGCATATATGTTGTTCACAAAATTCTTTTATTTATTAGGTCTTTCAGCTATAATGCAGGTGTTCTTTGGCTATTTTGCTAG------TCATTTCATCAGCAATTCTTGGCTCATGTGGTTTATCATTAGTATTGTACAAATGGCACCCGTTTCTGCAATGGTTAGGATGTACATCT---TCTTTGCTTCTTTCTACTACATATGGAAGAGCTATGTTCATATCATGGATGGTTGCACCTCTTCGACTTGCATGATGTGCTATAAGCGCAATCGTGCCACACGCGTTGAGTGTACAACTATTGTTAATGGCATGAAGAGATCTTTCTATGTCTATGCAAATGGAGGCCGTGG---CTTCTGCAAGACTCACAATTGGAATTGTCTCAATTGTGACACATTTTGCACTGGTAGTACATTCATTAGTGATGAAGTTGCTCGTGATTTGTCACTCCAGTTTAAAAGACCAATCAACCCTACTGACCAGTCATCGTATATTGTTGATAGTGTTGCTGTGAAAAATGGCGCGCTTCACCTCTACTTTGACAAGG------------CTGGTCAAAAGACCTATGAGAGACATCCGCTCTCCCATTTTGTCAATTTAGACAATTTGAGAGCTAACAACA------------CTAAAGGTTCACTGCCTATTAATG------------------TCATAGTTTTTGATGGCAAGTCCAAATGCGACGAGTCTGCTTCTAAGTCTGCTTCTGTGTACTACAGTCAGCTGATGTGCCAACCTATTCTGTTGCTTGACCAAGCTCTTGTATCAGACGTTGGAGATAGTACTGAAGTTTCCGTTAAGATGTTTGATGCTTATGTCGACACCTTTTCAGCAACTTTTAGTGTTCCTATGGAAAAACTTAAGGCACTTGTTGCTACAGCTCACAGCGAGTTAGCAAAGGGTGTAGCTTTAGATGGTG---TCCTTTCTACATTCGTGTCAGCTGCCCGACAAG---GTGTTGTTGATACCGATGTTG---ACACAAAGGATGTTATTGAATGTCTCAAACTTTCACATCACTCTGACTTAGAAGTGACAGGTGACAGTTGTAACAATTTCATGCTCACCTATAATAAGGTTG------AAAACATGACGCCCAGAGATCTTGGCGCATGTATTGACTGTAATGCAAGGCATATCAATGCCCAAGTAGCAAAAAGTCACAATGTTTCACTCATCTGGAATGTAAAAGACTACATGTCTTTATCTGAACAGCTGCGTAAACAAATTCGTAGTGCTGCCAAGAAGAACAACATACCTTTTAGACTAACTTGTGCTACAACTAGACAGGTTGTCAATGTCATA---------------------------------------ACTACTAAAATCTCACTCAAGGG------TGGTAAGATTG------------TTAGTACTTGTTTTAAACTTATGCTTAAGGCCACATTATTGTGCGTTCTTGCTGCATTGGTTTGT-----------TATAT-CGTTATGCCAGTACATACATTGTCAAT--------------------CCATGATGGTTACACAAATGAAATCATTGGTTACAAAGCCATTCAGGATGGTGTCACTCGTGACATCATTTCTACTGATGATTGTTTTGCAAATAAACATGCTGGTTTTGACGCATGGTTTAGCCAGCGTGGTGGTTCATACAAAA------ATGACAAAAGCTGCCCTGTAGTAGCTGCTATCATTACAAGAGAGATTG------------GTTTCATAGTGCCTGGCTTACCGGGTACTGTGCTGAGAGC------------------AATCAATGGTGACTTCTTGCATTTTCTACCTCGTGTTTTTA---------------------------------------------------------------------GTGCTGTTGGCAACATTTGCTACACACCTTCCAAACTCATTGAGTATA------------------------GTGATTTTGCTACCTCTGCTTGCGTTCTTGCTGCTGAGTGTACAATTTTTAAGGATGCTATGGGCAAACCTGTGCCATATTGTTATGACACTAATTTGCTAGAGGG---------------------------------------------TTCTATTTCTTATAGTGAGCTTCGTCCAGACACTCGTTATGTGCTTATGGATGGTTCCAT------------CATACAGTTTCCTAACACTTAC---CTGGAGGGTTCTGTTAGAGTAGTAACAACTTTTGATGCTGAGTACTGTAGACATGGTACATGCGAAAGGTCAGAAGTAGGTATTTGCCTATCTACCAGTGGTAGATGGGTTCTTAATAATGAGCATTACAGAGCTCTATCAGGAGTTTTCTGTGGTGTTGATGCGATGAATCTCATAGCTAACATCTTTACTCCTCTTGTGCAACCTGTGGGTGCTTTAGATGTGTCTGCTTCAGTAGTGGCTGGTGGTATTATTGCCATATTGGTGACTTGTGCTGCCTACTACTTTATGAAATTCAGACGTGTTTTTGGTGAGTACAACCATGTTGTTGCTGCTAATGCACTTTTGTTTTTGATGTCTTTCACTATACTCTGTCTGGTACCAGCTTACAGCTTTCTGCCGGGAGTCTACTCAGTCTTTTACTTGTACTTGACATTCTATTTCACCAATGATGTTTCATTCTTGGCTCACCTTCAATGGTTTGCCATGTTTTCTCCTATTGTGCCTTTTTGGATAACAGCAATCTAT---------GTATTCTGTATTTCTCTGAAGCACTGCCATTGGTTCTTTAACAACTATCTTAGGAA---------AAGAGTCATGTTTAATGGAGTT---ACATTTAGTACCTTCGAGGAGGCTGCTTTGTGTACCTTTTTGCTCAACAAGGAAATGTACCTAAAATTGCGTAGCGAGACACTGTTGCCACTTACACAGTATAACAGGTATCTTGCTCTATATAACAAGTACAAGTATTTCAGTGGAGCCTTAGATACTACCAGCTATCGTGAAGCAGCTTGCTGCCACTTAGCAAAGGCTCTAAATGACTTTAGCAACTCAGGTGCT------GATGTTCTCTACCAACCACCACAGACATCAATCACTTCTGCTGT---------TCTGCAGAGTGGTTTTAGGAAAATGGCATTCCCGTCAGGCAAAGTTGAAGGGTGCATGGTACAAGTAACCTGTGGAACTACAACTCTTAATGGATTGTGGTTGGATGACACAGTATACTGTCCAAGACATGTCATTTGCACAGCAGAAGACATGCTTAATCCTAACTATGAAGATCTGCTCATTCGCAAATCCAACCATAGCTTTCTTGTTC---------AGGCTGGCAATGTTCAACTTCGTGTTATTGGCCATTCTATGCAAAATTGTCTGCTTAGGCTTAAAGT------TGATACTTCTAACCCTAAGACACC---CAAGTATAAATTTGTCCGTATCCAACCTGGTCAAACATTTTCAGTTCTAGCATGCTACAATGGTTCACCATCTGGTGTTTATCAGTGTGCCATGAGACCTAATCATACCATTAAAGGTTCTTTCCTTAATGGATCATGTGGTAGTGTTGGTTTTAACATTGATTA---TGATTGCGTGTCTTTCTGCTATATGCATCATATGGAGCTTCCAACAGGAGTACACGCTGGTACTGACTTAGAAGGTAAATTCTATGGTCCATTTGTTGACAGACAAACTGCACAGGCTGCAGGTACAGACACAACCATAACATTAAATGTTTTGGCATGGCTGTATGCTGCTGTTATCAATGGT------------------GATAGGTGGTTTCTTAATAGATTCACCACTACTTT---------GAATGACTTTAACCTTGTGGCAATGAAGTACAACTATGAACCTTT------GACACAAGATCATGTTGACATATTGGGACCTCTTTCTGCTCAAACAGGAATTGCCGTCTTAGATATGTGTGCTGCTTTGAAAGAGCTGCTGCAGAATGGTATGAATGGTCGTACTATCCTTGGTAGCACTATTTTAGAAGATGAGTTTACACCATTTGATGTTGTTAGACAATGCTCTGGTGTTACCTTCCAAGGTAAGTTCAAGAAAATTGTTAAGGGCACTCATCATTGGATGCTTTTAACTTTCTTGACATCACTATTGATTCTTGTTCAAAGTACACAGTGGTCACTGTTTTTCTTTGTTTACGAGAATGCTTTCTTGCCATTTACTCTTGGTATTATGGCAATTGCTGCATGTGCTATGCTGCTTGTTAAGCATAAGCACGCATTCTTGTGCTTGTTTCTGTTACCTTC---TCTTGCAACAGTTGCTTACTTTAATATGGTCTACATGCCTGCT-----------------------AGCTGGGTGATGCGTATCATGACATGGCTTGAATTGGCTGACACTAGCTTGTCTGGTTATAGGCT-------TAAGGATTGTGTTATGTATGCTTCAGCTTTAGTTTTGCTTATTCTCAT--------GACAGCTCGCACTGTTTATGATGA---------TGCTGCTAGACGTGTTTGGACACTGATGAATGTCATTACACTTGTTTACAAAGTCTACT---------------------------ATGGTAATGCTTTAGATCAAGCTATTTCCATGTGGGCCTTAGTTATTTCTGTAACCTCTAACTATTCTGGTGTCGTTACGACTATCATGTTTTTAGCTAGAGCTATAGTGTTTGTGT---------------GTGTTGAGTATTATCCATTGTTATTTATTACTGGCAACACCTTAC------AGTGTATCATGCTTGTTTATTGTTTCTTAGGCTATTGTTGCTGCTGCTACTTT-GGCCTTTTCTGTTTACTCAACCGTTAC------------TTCAGGCTTACTCTTGGTGTTTATGACTACTTGGTCTCTACACAAGAA-TTTAGGTATATGAACTCCCAGGGGCTTTTGCCTCCTAAGAGTAGTATTGATGCTTTCAAGCTTAACATTAAGTTGTTGGGTATTGGAGGTAAACCATGTATCAAGGTTGCTACTGTACAGTCTAAAATGTCTGACGTAA-AGTGCACATCTGTGGTACTGCTCTCGGTTCTTCAACAACTTAGAGTAGAGTCATCTTCTAAATTGTGGGCACAATGTGTACAACTCCACAATGATATTCTTCTTGCAAAAGACACAACTGAAGCTTTCGAGAAGATGGTTTCTCTTTTGTCT------------GTTTTGCTATCCATGCAGGGTGCTGTAGACA---------------------------TTAATAGGTTGTGCGAGGAAATGCTCGATAACCGTGCTACTCTTCAGGCTATTGCTTCAGAATTTAGTTCTTTACCATCATATGCCGCTTATGCCACTGCCCAGGAGGCCTATGAGCAGG------------CTGTAGCTAATGGTGATTC---------TGAAGTCGTTCTCAAAAAGTTAAAGAAATCTTTGAATGTGGCTAAATCTGAGTTTGACCGTGATGCTGCCATGCAACGCAAGTTGGAAAAGATGGCAGATCAGGCTATGACCCAAATGTACAAACAGGCAAGATCTGAGGACAAGAGGGCAAAAGTAACTAGTGCTATGCAAACAATGCTCTTCACTATGCTTAGGAAGCTTGATAATGATGCACTTAACAACATTATCAACAATGCGCGTGATGGTTGTGTTCCACTCAACATCATACCATTGACTACAGCAGCCAAACTCATGGTTGTTGTCCCTGATTATGGTACCTACAAGAACACTTGTGATGGTAACACCTTTACATATGCATCTGCACTCTGGGAAATCCAGCAAGTTGTTGATGCGGATAGCAAGATTGTTCAACTTAGTGAAATTAACATGGAC------------------------AATTCACCAAATTTGGCTTGGCCTCTTATTGTTACAGCTCTAAGAGCCAACTCAGCT------GTT------AAACTACAGAATAATGAACTGA---GTCCAGTAGCACTACGACAGATGTCCTGTGCGGCTGGTACCACACAAACAGCTTGTACTGATGACAATGCACTTGCCTACTATAACAATTCGAAGGGAGGTAGGTTTGTGCTGGCATTACTATCAGACCACCAAGATCTCAAATGGGCTAGATTCCCTAAGAGTGATGGTACAGG---TACAATTTACACAGAACTGGAACCACCTTGTAGGTTTGTTACAGACACACCAAAAGGGCCT---AAAGTGAAATACTTGTACTTCATCAAAGGCTTAAACAACCTAAATAGAGGTATGGTGCTGGGCAGTTTAGCTGCTACAGTACGTCTTCAGGCT---GGAAATGCTACAGAAGTACCTGCCAATTCA-ACTGTGCTTTCCTTCTGTGCTTTTGCAGTAGACCCTGCTAAAGCATATAAGGATTACCTAGCAAGTGGAGGACAACCAATCACCAA-CTGTGTGAAGATGTTGTGTACACACACTGGTACAGGACAGGCAATTACTGTAACACCAGAAGCTAACATGGACCAAGAGTCCTTTGGTGGTGCTTCATGTTGTCTGTATTGTAGATGCCACATTGACCATCCA------------AATCCTAAAGGATTCTGTGACTTGAAAGGTAAGTACGTCCAAATACCTACCACTTGTGCTAATGACCCAGTGGGTTTTACACTTAGAAACACAGTCTGTACCGTCTGCGGAATGTGGAAAGGTTATGGCTGTAGTTGTGACCAACTCCGCGAACCCT------------------------------------------------------------------------------------------------------------------------------------------------------------TGATGCAGTCTGCGGATGCATC---AACGTTTTTAAACGGGTTTGCGGTGTAAGTGCA---GCCCGTCTTACACC-------GTGCGGCACAGGCACTAGTACTGATGTC-GTCTACAGGGC-TTTTGATATTTACAACGAAAA------AGTTGCTGGTTTTGCAAAGTTCCTAAAAACTAATTGCTGTCGCTTCCAGGAGAAG--------------GATGAG---------GAAGGCAATTTATTAGACTCTTACTTTGTAGTTAAGAGGCATACTATGTCTAACTACCAACATGAAGAGACTATTTATAACTTGGTTA------------------------AAGATTGTCCAGCGGTTGCTGTCCATGACTTTTTCAAGTTTAGAGTAGATGGTGACATGGTACCACATATATCACGTCAGCGTCTAACTAAATACACAATGGCTGATTTAGTCTATGCTCTACGTCATTTTGATGAGGGTAATTGTGATACATTAAAAGAAATACTCGTCACATACAATTGCTGTGATGATGATTATTTC------------------------------------------AATAAGAAGGATTGGTATGACTTCGTAGAGAATCCTGACATCTTACGCGTATATGCTAACTTAGGTGAGCGTGTACGCCAATCATTATTAAAGACTGTACAATTCTGCGATGCTATGCGTGATGCAGGCATTGTAGGCGTACTGACATTAGATAATCAGGATCTTAATGGGAACTGGTACGATTTCGGTGATTTCGTACAAGTAGCACCAGGCTGCGGAGTTCCTATTGTGGATTCATATTACTCATTGCTGATGCCCATCCTCACTTTGACTAGGGCATTGGCTGCTGAGTCCCATATGGATGCTGATCTCGCA---AAACCACTTATTAAGTGGGATTTGCTGAAATATGATTTTACGGAAGAGAGACTTTGTCTCTTCGACCGTTATTTTAAATATTGGGACCAGACATACCATCCCAATTGTATTAACTGTTTGGATGATAGGTGTATCCTTCATTGTGCAAACTTTAATGTGTTATTTTCTACTGTGTTTCCACCTACAAGTTTTGGACCACTAGTAAGAAAAATATTTGTAGATGGTGTTCCTTTTGTTGTTTCAACTGGATACCATTTTCGTGAGTTAGGAGTCGTACATAATCAGGATGTAAACTTACATAGCTCGCGTCTCAGTTTCAAGGAACTTTTAGTGTATGCTGCTGATCCAGCTATGCATGCAGCTTCTGGCAATTTATTGCTAGATAAACGCACTACATGCTTTTCAGTAGCTGCACTAACAAACAATGTTGCTTTTCAAACTGTCAAACCCGGTAATTTTAATAAAGACTTTTATGACTTTGCTGTGTCTAAAGGTTTCTTTAAGGAAGGAAGTTCTGTTGAACTAAAACACTTCTTCTTTGCTCAGGATGGCAACGCTGCTATCAGTGATTATGACTATTATCGTTATAATCTGCCAACAATGTGTGATATCAGACAACTCCTATTCGTAGTTGAAGTTGTTGATAAATACTTTGATTGTTACGATGGTGGCTGTATTAATGCCAACCAAGTAATCGTTAACAATCTGGATAAATCAGCTGGTTTCCCATTTAATAAATGGGGTAAGGCTAGACTTTATTATGACTCAATGAGTTATGAGGATCAAGATGCACTTTTCGCGTATACTAAGCGTAATGTCATCCCTACTATAACTCAAATGAATCTTAAGTATGCCATTAGTGCAAAGAATAGAGCTCGCACCGTAGCTGGTGTCTCTATCTGTAGTACTATGACAAATAGACAGTTTCATCAGAAATTATTGAAGTCAATAGCCGCCACTAGAGGAGCTACTGTGGTAATTGGAACAAGCAAGTTTTACGGTGGCTGGCATAATATGTTAAAAACTGTTTACAGTGATGTAGAAACTCCACACCTTATGGGTTGGGATTATCCAAAATGTGACAGAGCCATGCCTAACATGCTTAGGATAATGGCCTCTCTTGTTCTTGCTCGCAAACATAACACTTGCTGTAACTTATCACACCGTTTCTACAGGTTAGCTAACGAGTGTGCGCAAGTATTAAGTGAGATGGTCATGTGTGGCGGCTCACTATATGTTAAACCAGGTGGAACATCATCCGGTGATGCTACAACTGCTTATGCTAATAGTGTCTTTAACATTTGTCAAGCTGTTACAGCCAATGTAAATGCACTTCTTTCAACTGATGGTAATAAGATAGCTGACAAGTATGTCCGCA-ATCTACAACACAGGCTCTATGAGTGTCTCTATAGAAATAGGGATGTTGATCATGAATTCGTGGATGAGTTTTACGCTTACCTGCGTAAACATTTCTCCATGATGATTCTTTCTGATGATGCCGTTGTGTGCTATAACAGTAACTATGCGGCTCAAGGTTTAGTAGCTAGCATTAAGAACTTTAAGGCAGTTCTTTATTATCAAAATAATGTGTTCATGTCTGAGGCAAAATGTTGGACTGAGACTGACCTTACTAAAGGACCTCACGAATTTTGCTCACAGCATACAATGCTAGTTAAACAAGGAGATGATTACGTGTACCTGCCTTACCCAGATCCATCAAGAATATTAGGCGCAGGCTGTTTTGTCGATGATATTGTCAAAACAGATGGTACACTTATGATTGAAAGGTTCGTGTCACTGGCTATTGATGCTTACCCACTTACAAAACATCCTAATCAGGAGTATGCTGATGTCTTTCACTTGTATTTACAATACATTAGAAAGTTACATGATGAGCTTACTGGCCACATGTTGGACATGTATTCCGTAATGCTAACTAATGATAACACCTCACGGTACTGGGAACCTGAGTTTTATGAGGCTATGTACACACCACATACAGTCTTGCAGGCTGTAGGTGCTTGTGTATTGTGCAATTCACAGACTTCACTTCGTTGCGGTGCCTGTATTAGGAGACCATTCCTATGTTGCAAGTGCTGCTATGACCATGTCATTTCAACATCACACAAATTAGTGTTGTCTGTTAATCCCTATGTTTGCAATGCCCCAGGTTGTGATGTCACTGATGTGACACAACTGTATCTAGGAGGTATGAGCTATTATTGCAAGTCACATAAGCCTCCCATTAGTTTTCCATTATGTGCTAATGGTCAGGTTTTTGGTTTATACAAAAACACATGTGTAGGCAGTGACAATGTCACTGACTTCAATGCGATAGCAACATGTGATTGGACTAATGCTGGCGATTACATACTTGCCAACACTTGTACTGAGAGACTCAAGCTTTTCGCAGCAGAAACGCTCAAAGCCACTGAGGAAACATTTAAGCTGTCATATGGTATTGCCACTGTACGCGAAGTACTCTCTGACAGAGAATTGCATCTTTCATGGGAGGTTGGAAAACCTAGACCACCATTGAACAGAAACTATGTCTTTACTGGTTACCGTGTAACTAAAAATAGTAAAGTACAGATTGGAGAGTACACCTTTGAAAAAGGTGACTA---TGGTGATGCTGTTGTGTACAGAGGTACTACGACATACAAGTTGAATGTTGGTGATTACTTTGTGTTGACATCTCACACTGTAATGCCACTTAGTGCACCTACTCTAGTGCCACAAGAGCACTATGTGAGAATTACTGGCTTGTACCCAACACTCAACATCTCAGATGAGTTTTCTAGCAATGTTGCAAATTATCAAAAGGTCGGCATGCAAAAGTACTCTACACTCCAAGGACCACCTGGTACTGGTAAGAGTCATTTTGCCATCGGACTTGCTCTCTATTACCCATCTGCTCGCATAGTGTATACGGCATGCTCTCATGCAGCTGTTGATGCCCTATGTGAAAAGGCATTAAAATATTTGCCCATAGATAAATGTAGTAGAATCATACCTGCGCGTGCGCGCGTAGAGTGTTTTGATAAATTCAAAGTGAATTCAACACTAGAACAGTATGTTTTCTGCACTGTAAATGCATTGCCAGAAACAACTGCTGACATTGTAGTCTTTGATGAAATCTCTATGGCTACTAATTATGACTTGAGTGTTGTCAATGCTAGACTTCGTGCAAAACACTACGTCTATATTGGCGATCCTGCTCAATTACCAGCCCCCCGCACATTGCTGACTAAAGGCACACTAGAACCAGAATATTTTAATTCAGTGTGCAGACTTATGAAAACAATAGGTCCAGACATGTTCCTTGGAACTTGTCGCCGTTGTCCTGCTGAAATTGTTGACACTGTGAGTGCTTTAGTTTATGACAATAAGCTAAAAGCACACAAGGATAAGTCAGCTCAATGCTTCAAAATGTTCTACAA---------AGGTGTTATTACACATGATGTTTCATCTGCAATCAACAGACCTCAAATAGGCGTTGTAAGAGAATTTCTTACACGCAATCCTGCTTGGAGAAAAGCTGTTTTTATCTCACCTTATAATTCACAGAACGCTGTAGCTTCAAAAATCTTAGGATTGCCTACGCAGACTGTTGATTCATCACAGGGTTCTGAATATGACTATGTCATATTCACACAAACTACTGAAACAGCACACTCTTGTAATGTCAACCGCTTCAATGTGGC--TATCACAAGGGCAAAAATTGGCATTTTGTGCATAATGTCT---GATAGAGATCTTTATGACAAACTGCAATTTACAAGTCTAGAAATACCACGTCGC---------------------------------------------------------------AATGTGGCTACATTACA---AGCA------------------------------------------------GAAAATGTAACTGGACTTTTT---------AAGGACTGTAGTAAGATCATTACTGGT---CTTCATCCTACACAGGCACCTACACACCTCAGCGTTGATATAAAGTTCAAGACTGAAGGATTATGTGTTGACATACCAGGCATACCAAAGGACATG---------ACCTACCGTAGACTCATCTCTATGATGGGTTTCAAAATGAATTACCAAGTCAATGGTTACCCTAATATGT---------------TTATCACCCGCGAAGAAGCTATTCGTCACGTTCGTGCGTGGATTGGCTTTGATGTAGAGGGCTGTCATGCAACTAGAGATGCTGTGGGTACTAACCTACCTCTCCAGCTAGGATTTTCTACAGGTGTTAACTTAGTAGCTGTACCGACTGGTTATGTTGACACTGAAAATAACACAGAATTCACCAGAGTTAATGCAAAACCTCCACCAGGTGACCAGTTTAAACATCTTATACCACTCATGTATAAAGGCTTGCCCTGGAATGTAGTGCGTATTAAGATAGTACAAATGCTCAGTGATACACTGAAAGGATTGTCAGACAGAGTCGTGTTCGTCCTTTGGGCGCATGGCTTTGAGCTTACATCAATGAAGTACTTTGTCAAGATTGGACCTGAAAGAACGTGTTGTCTGTGTGACAAACGTGCAACTTGCTTTTCTACTTCATCAGATACTTATGCCTGCTGGAATCATT---------CTGTGGGTTTTGACTATGTCTATAACCCATTTATGATTGATGTTCAGCAGTGGGGCTTTACGGGTAACCTTCAGAGTAACCATGACCAACATTGCCAGGTACATGGAAATGCACATGTGGCTAGTTGTGATGCTATCATGACTAGATGTTTAGCAGTCCATGAGTGCTTTGTTAAGCGCGTTGATTGGTCTGTTGAATACCCTATTATAGGAGATGAACTGAGGGTTAATTCTGCTTGCAGAAAAGTACAACACATGGTTGTGAAGTCTGCATTGCTTGCTGATAAGTTTCCAGTTCTTCATGACATTGGAAATCCAAAGGCTATCAAGTGTGTGCCTCAGGCTGAAGTAGAATGGAAGTTCTACGATGCTCAGCCATGTAGTGACAAAGCTTACAAAATAGAGGAACTCTTCTATTCTTATGCTACACATCACGATAAATTCACTGATGGTGTTTG--TTTGTTTTGGAATTG--TAACGTTGATCGTTACCCAGCCAATGCAATTGTGTGTAGGTTTGACACAAGAGTCTTGTCAAACTTGAACTTACCAGGCTGTGATGGTGGTAGTTTGTATGTGAATAAGCATGCATTCCACACTCCAGCTTTCGATAAAAGTGCATTTACTAATTTAAAGCAATT-GCCTTTCTTTTACTATTCTGATAGTCCTTGTGAGTCTCATG-----GCAAACAAGTA------GTGTCGGATATTGATTATGTTCCACTCAAATCTGCTACGTGTATTACACGATGCAATTTAGGTGGTGCTGTTTGCAGACACCATGCAAATGAGTACCGACAGTACTTGGATGCATATAATATGATGATTTCTGCTGGATTTAGCCTATGGATTTACAAACAA--TTTGATACTTATAACCTGTGGAATACATTTACCAG-------------GTTACAGAGTTTAGAAAATGTGGCTTATAATGTTGTTAATA--AAGGACACTTTGATGGACACGCCGGCGAAGCACCTGTTT-CCATCATTAATAATGCTGTTTACACAAAGGTAGATGGTATTGATGTGGAGATCTTTGAAAATAAGACAACACTTCCTGTTAATGTTGCATTTGAGCTTTGGGCTAAGCGTAACATTAAACCAGTGCCAGAGATTAAGATACTCAATAATTTGGGTGTTGATATCGCTGCTAATACTGTAATCTGGGACTACAAAAGAGAAGCCCCAGCACATGTATCTACAATAGGTGTCTGCACAATGACTGACATTGCCAAGAAACCTACTGAGAGTGCTTGTTCTTCACTTACTGTCTTGTTTGATGGTAGAGTGGAAGGAC----AGGTAGACCTTTTTAGAAACGCCCGTAATGGTGTTTTAATAACAGAAGGTTCAGTCAAAG---------GTCTAACACCTTCAAAGG-----GACCAGCACAAGCTAGCGTCAA--TGGA----GTCACATTAATTGGAG------------------------------------------------------------------------------------------------------------AATCAGTAAAAACACAGTTTAACTACTTTAAGAAAGTAGACGGCATTATTCAACAGTTGCCTGAAACCTACTTTACTCAGAGCAGAGACTTAGAGGATTTTA-AGCCCAGATCACAAATGGAAACTGACTTTCTCGAGCTCGCTATGGATGAATTCATACAGCGATATAAGCTCGAGGGCTATGCCTTCGAACACATCGTTTATGGAGATTTCAGTCATGGACAACTTGGCGGTCTTCATTTAATGATAGGCTTAGCCAAGCGCTCACAAGATTCACCACTTAAATTAGAGGATTTTATCCC---TATGGACAGCACAGTGAAAAATTACTTCATAACAGATGCGCAAACAGGTTCATCAAAATGTGTGTGTTCTGTGATTGATCTTTTACTTGATGACTTTGTCGAGATAATAA---------AGTCACAAGATTTGTCAGTGATTTCAAAAGTGGTCAAGGTTACAAT---TGACTATGCTGAAATTTCATTCATGC--TTTGGTGTAAGGATGGACATGTTGAAACCTTCTACCCAAAACTACAAGCAAGTCA------------------------------AGCGTGGCAACCAGGTGTTGCGATGCCTAACTTGTACAAGATGCAAAGAATGCTTCTTGAAAAGTGTGACCTTCAGAATTATGGTGAAAATGCTGTTATACCAAAAGGAATAATGATGAATGTCGCAAAGTATACTCAACTGTGTCAATACTT---AAATACACTTACTTTAGCTGTACCCTACAACATGAGAGTTATTCACTTTGGTGCTGGCTCTGATAAAGGAGTTGCACCAGGTACAGCTGTGCTCAGACAATGGTTGCCAACTGGCACACTACTTGTCGATTCAGATCTTAATGACTTCGTCTCCGACGCAGATTCTACTTTAATTGGAGACTGTGCAACAGTACATACGGCTAATAAATGGGACCTTATTATTAGCGATATGTATGACCCT------------AGGACCAAACATGTGACAA---------AAGAGAATGACTCTAAAGAAGGGTTTTTCACTTATCTGTGTGGATTTATAAAGCAAAAACTAGCCCTGGGTGGTTCTATAGCTGTAAAGATAACAGAGCATTCTTGGAATGCTGACCTTTACAAGCTTATGGGCCATTTCTCATGGTGGACAGCTTTTGTTACA-AATGTAAATGCATCATCATCGGAAGCATTTTTAATTGGGGCTAACTATCTTGGCAAG------CCGAAGGAACAAATTGATGGCTATACCATGCATGCTAACTACATTTTCTGGAGGAACACAAATCCTATCCAGTTGTCTTCCTATTCACTCTTTGACATGAGCAAATTTCCTCTTAAATTAAGAGGAACTGCTGTAATGTCTCTTAAGGAGAATCAAATCAATGATATGATTTATTCTCTTCTGGAAAAAGGTAGGCTTATCAT--TAGAGAAAAC---------------------------AACAGAGTTGTGGTT------------TCAAGTGATATTCTTGTTAACAACT---AAAC-------------------------------------------GAAC-ATGTT--------------------------------------------------------------------------------------------------------------------------------------------------------------------------------------------------------------------------------------------------TATTTTCTTATTATTTCTTACT------------------------------------------------------------------------------------------------------------------------------------------------------------------------------------------------------------------------------------------------------------------------------------------------------------------------------------------------------------------------------------------------------------------------------------------------------------------------------------------------------------------------------------------------------------------------------------------------------------------------------------------------------------------------------------------------CTCACTAGTGGTAGTGA--------CCTTGACCGGTGCAC--CACTTTTGATGA--------------------------TGTTCAA-----------------------GCTCCTAATTACACTC------------------------------------------------------------------------------------------AACATACTTCATCTATGAGGGGGGTTTACTATCCTGATGAAATTTTTAGATC---AGACACTCT-------TTATTTAACTCAGGATTTATTTCTTC--------------------CATTTTATTCTAATGTTACAGGGTTTCATACTATTAATCATACG-------------------------------------------------------------------------------------------------------------TTTGGCAACCCTGTCAT-------------------------------------------------------------------------------------------------------------------------------------------ACCTTTTAAGGATGGTATTTAT---------------------------------TTTGCTGCCACAGAGAAATCAAATGTTGTCCGTGGTTGGGTTTT-----TGGTTCTACCATGAACAACAAGTCACAGTCGG------------TGATTATTATTAACAATTCTACTAATGTTGTTATACGAGCATGTAACTTTGAATTGTGTGACAACCCTTTCTTTGCTGTTTCTAAACCCAT------------GGGTACACAGACACATA---------------------------------------------------CTATGATATTCGATAATGCATTTAATTGCACTTTCGAGTACATATCTGATG---------------------------------------------------------------------------------------------------------------------------------------------------------------------------------------------------------------------------------------------------------------------------------------------------------------------------------------------------------------------------------------------------------------------------------------------------------------------------------------------------------CCTTTTCGCT---------TGATGTTTCAGAAAAGTCAGGTAATTTTAAACACTTACGAGAGTTTGTGTTTAAAAATAA---------AGATGGGTTTCT---------CTATGTTTATA------------AGGGCTATCAACCTATAGATGTAGTTCGTGATCTACCTTCTGGTTT------------------TAACAC-----TTTGAAACCTATTTTTAAGTT----------GCCTCTTGGTATTAACATTACAAATTTTAGAGCCATT-----------------------------------------CTTACAGCCTTTTCA---CCTGCTCAAGACATTTGGGG----------------------------------------C------------------ACGTCAGCTGCAGCCTATTTTGTTGGCTATTTAAAGCCAA---------------CTACATTTATGCTCAAGTATGATG-------------AAAATGGTACAATCACAGATGCTGTTGATTGTTC----------------------------------TCAAAATCCACTTGCTGAACTCAAATGC------------------------------TCTG-----------TTAAGAGCTTTGAGATTGAC----------------AAAGGAATTTACCAGACCTCTAATTTCAGGGT------------------------------------------------------TGTTCCCTCAGGAGATGTTGTGAGATT---------------------------------------------------CCCTAATAT------------------TACAAACTTGTGTCCTTTTGGAGAGGTTTTTAATGCTACTAA--------------------------------------------------------------------------------ATTCCCTTCTGTCTATGCATGG---GAG----------------------------------------------------AGAAAAA---------------------------------------AAATTTCTAATTGTGTTGCTGAT-------TAC---TCTGTGCTCTACA---------ACTCAACATTTTTTTCAACC------------------------------------------------------------TTTAAGTGCTA------------------TGGCGTTTCT---------GCCACTAAGTTGAA----------------------------------TGATCTTTGCTT----------------------------------CTCCAATGTCTATGCAGATTCTTTTGTAGTCAAGGGAGATGAT-----------------------------------------------------------------------------------------------------------------------GTAAGACAAATAGCGCCAGGACA------------------------------------------------------------------------AACTGGTGTTATTGCTGATTATAATTATAAATTGCCAGATGATT------TCATGGGTTGTGTCCTTGCTTGGA---------------------------------------ATACTAGGAACAT------TGATGCTA-------------------------------------CTTCAACT-----------------------------------GGTAATTATAATTATAAATATAGGTATCTTAGACATG----------------GCAAGCTTAGGCCCTTTGAGAGA------------------------------GACATATCTAATGTGCCTTTC------------------------TCCCCTGATGGCAAACCT------------------------------------------------------------------------------------TGCACCCC---ACCTGCTCTTAATTGTTATTGGCCATTAAATGATTATGGTT---------------------------TTTACACCACTAC-------------------------------------------------------------------------------------------------------TGGCATTGGCTACCAACCTTAC--------------------------AGAGTTGTAGTACT--------------------------------------------------------------------------TTCTTTTGAACTTTTAAATGCACCGGCCACGGTTTGTG------------------------------GACCAAA---------------------------------------------------------------ATTATCCACTGACCTTATTAAGAACCAGTG---------TGTCAATTTTAAT-------------------TTTAA------TGGACT-------------CACTGGTACTGGTGTGTTAACTCCT-----------TCTTCAAAGAGATTTCAACCATTTCAACAATT-----TGGCCGTGATGTTTCTGATTTCACTG------------------------ATTCCGTTCGAGATCCTAAAAC-----------ATCTGAAATATTAGA---CATTTCACCTTGCTCTTTTGGGGGTGTAAGTGTAATTACACCTGGAACAAATGCTTCATCTG------------------AAGTTGCTGTTCTATAT------CAAGATGTTAACTGCACTGATGTTTCTACAGCAATTCATGCAGATCAACTCACACCAGCTTGG---------------------CGCATATATTCTACTGGA---------------------AACAATGTATTCCAGACTCAAGCAGGCTGTCTT-----------------ATA--GGAGCTGAGCA----------TGTCGACACTTCT-------------------------TATGAGTG------CGACATTCCTATTGGAGCTGGCATTTGTGCTAGTTACCATACAGTTTCTTTA-----------------------------------------------------------TTACGTAGT-----------ACTAGCCAAAAA---------TCTATTGTGGCTTATACTATGTCTTTAGGTGC-------------------------------------------------TGATAGTTCAATTGCTTACTCTAATAACACCATTGCTATACCTACTAACTTTTCAA--TTAGCATTACTACAGAA-GTAATGCCTGTTTCTATGGCTAAAACCTCCGTAGATTGTAATATGTAC------ATCTGCGGAGATTCTACTGAATGTGCTAATTTGCTTCTCCAATATGGTAGCTTTTGCACACAACTAAATCGTGCACTCTCAGGTATTGCTGCTGAACAGGATCGCAACACACGTGAAGTGTTCGCTCAAGTC------AAACAAATGTAC------------AAAACCCCAACTTTGAAATATTTT----------------------GGTGGTTTTAATTTTTCACAAATATTACCTGACCC----------------------------------------------------------------TCTAAAGCCAACTAA---------------------GAGGTCTTTTATTGAGGACTTGCTCTTTAATAAGGTGACACTCGCTGATGCTGGC------------TTCATGAAGCAATATGGCGAATGCCTAGGTGATATTAATGCTAGAGATCT------------------CATTTGTGCGCAGAAGTTCAATGGACTTACAGTGTTGCCACCTCTGCTCACTGATGATATGATTGCTGCCTACACTGCTGCTCTAGTTAGTGGTACTGCCACTGCTGGATGGACATT---------TGGTGCTGGCGCTGCTCTTCAAATACCTTTTGCTATGCAAATGGCATATAGGTTCAATGGCATTGGAGTTACCCAAAATGTTCTCTATGAGAACCAAAAACAAATCGCCAACCAATTTAACAAGGCGATTAGTCAAATTCA------------------------------------------AGAATCACTTACAACAACATCAACTGCATTGGGCAAGCTGCAAGACGTTGTTAACCAGAATGCTCAAGCATTAAACACACTTGTTAAACAACTTAGCTCTAATTTTGGTGCAATTTCAAGTGTGCTAAATGATATCCTTTCGCGACTTGATAAAGTCGAGGCGGAGGTACAAATTGACAGGTTAATTACAGGCAGACTTCAAAGCCTTCAAACCTATGTAACACAACAACTAATCAGGGCTGCTGAAATCAGGGCTTCTGCTAATCTTGCTGCTACTAAAATGTCTGAGTGTGTTCTTGGAC--AATCAAAAAGAGTTGACTTTTGTGGA---AA---GGGCTACCACCTTATGTCCTTCCCACAAGCAGCCCCGCATGGTGTTGTCTTCCTACATGTCACGTATGTGCCATCCCAGGAGAGGAACTTCACCACAGCGCCAGCAATTTGTCATGAA---------------------------GGCAAAGCATACTTCCCTC---------------GTGAAGGTG------------------TTTTTGTGTT---------------------TAATGGCACTT-----------------------------CTTGGT-------TTATTACACAGAGGAACTTCTTTTCTCCACAAATAATTACTACAGACAATACATTTGTCTCAGGAAATTGTGATGTCGTTATTGGCATCATTAACAACACAGTTTATGATCCTCTG------CAACCTGAGCTTGACTCATTCAAAGAAGAGCTGGACAAGTACTTCAAA------AATCATAC-----ATCACCAGA--------TGTTGATCT--------------------------------------------------TGGCGACATTTCAGGCATTAACGCTTCTGTCGTCAACATTCAAAAAGAAATTGACCGCCTCAATGAGGTCGCTAAAAATTTAAATGAATCACTCATTGACCTTCAAGAATTGGGAAAATATGAGCAATATATTAAATGGCCTTGGTATGTTTGGCTCGGCTTCATTGCTGGACTAATTGCCATCGTCATGGTTACAA-TCTTGCTTTGTTGCATGACTAGTTGTTGCAGTTGCCTCAAGGGTGC------ATGCTCTTGTGGTTCTTGCTGCA--------AGTTTGA-------------------TG---AGGATGACTCTGAGCCAGTTCTCAAGGGTGTCAAATTACATTACACATAAA--------CGAA-----CTT--ATGGATTTGTTTATGAGAT--------------TTTTTACTC-TTGGATCAATTACTGCACAGCCAGTAAAAATTGACAATGCTTCTCCTGCAAG---TACTGTTCATG-------CTACAGCAACG------ATACCGCTACAAGCCTCACTCCCTTTCGGATGGCTTGTTATTGGCGTTGCATTTCTTGCTGTTTTTCAGAGCGCTACCAAAATAATTGCGCTCAATAAAAGATGGCAGCTAGCCCTTTATAAGGGCTTCCAGTTCATTTGCAATTTACTGCTGCTATTTGTT--ACCATCTATTCACATCTTTTGCTTGTCGCTGCAGGTATGGAGGCGCAATTTT------------TGTACCTCTATGCCTTGATATATTTTCTACAATGCATCAACGC-ATGTAGAATTATTATGAGATGTTGGTTTTGT-----------TGGAAGTGCAAATCCAAGAACCCATTACTTTATGATGCCAACTACTTTGTTTGCTGGCACACACATAACTATGACTACTGTATACCAT---ATAACAGTGTCACAGATACAATTGTCGTTACTGAAGGTGACGGC-------------------ATTTCAACACCAAAACTCAAAGAAGACTACCAAATTGGTGG------TTATTCTGAGGATAGGCACTCAGGTGTTAAAGACTATGTCGTTGTACATGGCTATTT---CACCGAAGTTTACTACCAGCTTGA-------------------------------GTCTACACAAATTACTACAGACACTGGTATTGAAAATGCTACATTCTTCATCTTTAACAAGCTTGTTAAAGACCCA------------------------------------------------------------------------------------------------------------CCGAATGTGCAAATACACACAATCGACGGCTCTTCAGGAGTTGCTAATCCAGCAATGGATCCAATTTATGATGAGCCGACGACGACTACTAGCGTGCCTTTGTAAGCACA----AGAAAGTGAGTACGAACTTA------------TGTACTCATTCGTTTCGGAAGAAACAGGTAC------GTTAAT-------------------------------------------------------------------------------AGTTAATAGCGTACTTCTTTTTCTTGCTTTCGTGGTATTCTTGCTAGTTACACTAGCCATCCTTA------------------CTGCGCTTCGATTGTGTGCGTACTGCTGCAATATTGTT-------------------------------------------------------------------AACGTGAGTTTAGTAAAA-----CCAACGGTTTACGTCTACTCGCGTGTTAAAAATCTGAACTCTTCTGAAGG--------------------------------------------------------------AGTTCCTGATCTTCTGGTCTAAACGAA-------------------------------------------------CTAACTATTATTAT-----------------------------------------------------------------TATTCTGTTTGGAACTTTAACATTGCTTATCAT----------------------------------GGCAGACAACGGTACTATTACCGTTGAGGAGCTTAAACAACTCCTGGAACAATGGAAC---CTAGTAATAGGTTTCCTAT------------GCCTAGCCTGGATTATGTTACTACAATTTGCCTATTCTAATCGGAACAGGTTTTTGTACATAATAAAGC---------------TTGTTTTCCTCTGGCTCTTGTGGCCAGTAACACTTGCTTGTTTTGTGCTTGCTGCTGTCTAC---------------------------------------------------------------------------------------------AGAATTAATTGGGTGACTGGCGGGATTGCGATTGCAATGGCTTGTATTGTAGGCTTGATGTGGCTTAGCTACTTCGTTGCTTCCTTCAGGCTGTTTGCTCGTACCCGCTC---------------------AATGTGGTCATTCAACCCAG------------------------AAACAAACATTCTTCTCAATGTGCCTCTCCGGGGGACAATTGTGACCAGACCGCTCATGGAAAGTGAACTTGTCATTGGTGCTGTGATCATTCGTGGTCACTTGCGAATGGCCGGACACTCCCTAGG------------------------------------------------------------------------------------------GCGCTGTGACATTAAGGACCTGCCAAAAGAGAT----CACTGTGGCTACATCACGAACGCTTTCTT-ATTACAAATTAGGAGCGTCGCAGCGTGTAGGCAC--------TGATTCAGG--------------------------------------------------------------------------------------------------------------------------------------------------------------------------------------------------------------------------------------------------------------------------------------------------------------------------------------------------------------------------------------------------------------------------------------------------------------------------------------------------------------------------------------------------------------------------------------------------------------------------------------------------------------------------------------------TTTTGCTGCATACAACCGCTACCGTATTGGAAACTATAAATTAAATACAGACCACGCCGGTAGCAACGACAA------TATTGCTTTGCTAGTA---------CAGTAA------------------GTGACAACAGA--------TGTTTCATCTTGTTGACTTCCAGGTTACAATAGCAGAGATATTGATTATCATTATGAGGACTTTCAGGATTGCTATTTGGAATCTTGAC----------------GTTATAATAAGTTCAATAGTGAGACAATTATTTAAGCCTCTAACTAAGAAGAATTATTCGGAGTTAGATGATGAAGAA-----CCTATGGAGTTAGATTATCCATAA--AACGAA------------------------------------------------------------------------------------------------------------------------------------------------------------------------------------------------------------------------------------------------------------------------------------------------------------------------------------------------------------------------------------------------------------------------------------------------------------------------------------------------------------------------------------------CATGAAAATTATTCTCTTCC-----------------TGACATTGATTGTATTTAC----------------ATCTTGCGAGCT------ATATCACTATCAGGAGTGTGTTAGAGGTACGACTGTACTACTAAAAGAACCTTGCCCATCAGGAACATACGAGGGCAATTCACCA------------------------------TTTCACCCTCTTGCTGACAATAAATTTGCACTAACTTGCACTAGCACACACTTTGCTTTTGCTTGTGCTGACGGTACTCGACATACCTATC------------------AGCTGCGTG-----------CAAGATCAGTTTCACCAAAACTTTTCATCAGACAAGAGGAGGTTCAACAAGAGCTCTACTCGCCACTTTTTCTCATTGTTGCTGCTCTAGTATTTTTAATACTTTGCTTCACCATTAAGAGAAAGACAGAA--------------------------------------------------------------------------------------------------------------------------TGAATGA-------------------------GCTCACTTTAATTG---------ACTTCTATTTGTGCTTTTTAGCCTTTCTGCTATTCCTTGTTTTAAT-------AATGCTTATTATATTTTGGTTTTCACTCGAAATCCAGGATCTAGAA---------GAACCT------------------------TGTACCA--------AAGTCT----------AAACGAAC-ATGAAAC--------------TTCTCATTGTTT---------------TGACTTGTATTTCTTTATGCAGTTG---------------------------------CATATGCACTGTA------GTACA------------------------GCGCTGTGCATCTAATAAACCTCATGTGCTTGAAGATCCTTGT-----------------------------AAGGTACAACACTAGGGGTAATACTTATAGCACTGCTTGGCTTTGTGCTCTAGGAAAGGTTTTACCTTTTCATAGATGGCACACTATGGTTCAAACATGCAC-ACCTAATGTTACTA--------TCAACTGTCAAGATCCAGCTGGTGGTGCGCTTATAGCTAGGTGT----------------------------------------------------------------------------TGGTACCTTCATGAAGGTCACC-----------------AAACTGCTG-------------------------CATTTAGAGACG------------------------------------TACTTGTTGTTT----------------------------------------------------------TAAATAAACGAA-----------------CAAATTAAAATGTCTGA----------------------------------------------------------------------------------------------------------------------------------------------------------------------------------------------------------------------------------------------------------------TAATGGACCCCAATCAAACCA----ACGTAGTGCCCCCCGCATTACATTTGGTGGACCCACAGATTC------------------------------------------------------------------------------------------------------------------------------------------------------------------------------------------------------------------------------------------------------AACTGACAATAACCAGAATGGAGGACGCAATGGGGCAAGGCCAAAAC-------AGCGCCGACCCCA-------------AGGTTTACCCAATAATACTGCGTCT---TGGTTCAC-AGCTCTCACTCAGCATGGTAAGGAGGAACT---TAGATTCCCTCGAGGCCAGGGCGTTCCA-----------ATCAACAC---CAATAGTGGTCCAGATGA---------------------CCAAATTGGCTACTACCGAAG-------------------------------AGCTACCCGACGAGTTCGTGGTGGTGACGGCAAAATGAAA---------GAGCTCAGC----CCCAGATGGTACTT------------------------------CTATTACC--------------------------------------------------TAGGA--------------------ACTGGCC---CAGAAGCTTCACTTCCCTACGGCGCT------------AACAAAGAAGGCA------------------TCGTATGGGTTGC---------------AACTGAGGGAGCCTT--------------------GAATACACCCAA-------------AGACCACATTGGCACCCGCAATCCTAA-TAACAATGCTGCCACCGTGCTA---------CAACTTCCTCAAGGAACAACATTGCCAAAAGGCTTCTAC-GCAGAGGGAAGCAGAGGCG------------GCAGTCAAGCCTCTTCTCGCTCCTCATCACGTAGTCGCGGTA------------------ATTCAAGAAATTCAACTCCTGGCAGCAGTAG---------------------GGGAAATTCTCCTGCTC----------------------------------------------------------------------------------------------------------------------------------------------------------------------GAA--------------TGGCTAGCGGAGGTGGTGAAACTGCCCT---------------------------CGCGCTATTGCTGCTAGACAGATTGAACC---------------------------------------AGCTTGAGAGCAAAGTTTCTGGTAAAGGCCAACAAC-------------AAC-----------------------------------------------------------------------------------------------------------------------------------------------------------------------------------------------------------------------------------------------------AAGGCCAAACTGTCACTAAGA------------------AATCTGCTGCTGAGGCATCTAAAAAGCCTCGCCAAAAACGTACTGCCACAAAACAGTACA---------------ACGTCACTCAAGCATTTGGGA---GACGTGGTCCAGAACAAACCCAAGGAAATTTCGGGGACCAAGACCTAATCAGACAAGGAACTGATTACAAACATTGGCCGCAAATTGCACAATTTGCTCCAAGTGCCTCTGCA------TTCTTTGGAATGTCACGCATTGGCATGG---------------------------------AAGTCACACCTTCGGGAACATGGCTGACTTATCATGGAGCCATTAAATTGGATGACAAAGATCCACAATTCAAAGACAACGTCATACTGCTGAACAAGCAC-------------------ATTGACGCATACAAAACATTCCCACCAAC---------------------------------------------------------------------------------------------------------------AGAGCCTAAAAAGGACAAAAAGAAAAAGA---------------------------CTGATGAAGC------------------TCAGCCTTTGCCGCAGAGACAAAAGAAGCA--------------------------------------------------------------GCCCACTGTGACTCTTC----------------------------TTCCTGCGGCTGACA--------------------------------------------------------------------------------------------------------------------------------------------------------------------------------------------------------------------------------------------------------------------------------------------------------------------------------------------------------------------------------------------------------------------------------------------------------------------------------------------------------------------------------------------------------------------------------------------------------------------------------------------------------------------------------------------------------------------------------------------------------------------------------------------------------------------------------------------------------------------------------------------------------------------------------------------------------------------------------------------------------------------------------------------------------------------------------TGGATGATTTCTCCAGACAACTTCAAAATTCCAT---GAGTGGAGCTTCTGCTGAT-------------------TCAACTCAGGCATAAACACTC---------------------------------------------------------------------------------------------------------------------------------------------------------------------------------------------------------------------------------------------------------------------------------------------------------------------------------------------------------------------------------------------------------------------------------------------------------------------------------------------------------------------------------------------------------------------------------------------------------------------------------------------------------------------------------------------------------------------ATGATGACCACACA---AGGCAGATGGGCTATGTA--------------------------------------------------------------------------------------AACG---------TTTTCGCAATTCCG----------------------------------------TTTACGATACATAGTCTACTCTTGTGCAGA--------------------------------ATGAA------------------------------TTCTCGTAACTAAAC-----AGCACAA--------------------GTAGGTTTAGTTAACTT-------------------------------TAATCTCACATAGCAATC-------------------------------------------------------TTTAATCAATGTGTAACATTAGG---------------GAGGAC--------------------TTGAAAGAGCC-------------ACCACATTTTCATCGAGGCCACGC----GGAGTACGATCGAGGGTACAGTGAATAATGCTAGGGAGAGC---------------------------TGCCT-------------------ATATGGAAGAGCCCTAAT-----------GTGTAAAATTAATTTTAGTA----------GTGCTATCCCC---ATG---TGATTTTAATAGCTTCTTAG-------GAGAATGAC----------------------------------------------------------------------------------------------------------------------------------------------
>AP006561_SARS_coronavirus_TWY
------------------------------------------------------------------------------------------------ATATTAGGTTT----TTACCTACCCAGG--AAAAGCCAACCAACC-TCGATCTCTTGTAGATCTGTT--CTCTAAACG-AACTTTAAAA-----------------------------------------------------------------------TCTGT-GTAGCTGTCGCTCGGCT---GCATGCCTAGTGCACCTAC------------------GCAGTATAAACAATAATAAATTTTACTGTCGT-------------------------TGACAAGAAACGAGTAACTCGT-CCCTCTTCTGCAGACTGCTTACGGT--TTCGTCCGTGTTGCAGTCGATCATCAGCATACCTAGG------------------TTTCGTCCGGGTGTGACCGAAAGGTAAGATGGAGAGCCTTGTTCTTGGTGTCAACGAGAAAACACACGTCCAACTCAG------------------------------TTTGCCTGTCCTTCAGGTTAGAGACGTGCTAGTGCGTGGCTTCGGGG-----------ACTCTGTGGAAGAGGCCCTATCGGAGGCACGTGAACACCTCAAAAATGGCACTTGTG-------------GTCTAGTAGAGCTGGAAAAAGGCGTACTGCCCCAGCTTGAACAGCCCT------------ATGTGTTCATTAAACGTTCTGATGCCTTAAGCAC--CAATCACGGCCACAAGGTCGTTGAGCTGGTTGCAGAAATGGACGGCATTCAGTACGGTCGTAGCGGTATAACACTGGGAGT-ACTCGTGCCACATGTGGGCGAAACCCCAATTGCATACCGCAATGTTCTTCTTCGTAAGAACGGTAATAAGGGAGCCGGTGGTCATAGCTAT-----------GGCATCGATCTAAAGTCTTATGACTTAGG----TGACGAGCTTGGCACTGATCCCATTGAAGATTATGAACAAAACTGGAACACTAAGCATGGCAGTGGTGCACTCCGTGAACTCACTCGTGAGCTCAATGGAGG------TGCAGTCACTCGCTATGTC------GACAACAATTTCTGTGGCCCAGATGGGTACCCTCTTGATTGCATCAAAGATTTTCTCGCACGCGCGGGCAAGTCAATGTGCACTCTTTCCGAACAACTTGATTACATCGAG----TCGAAGAGAGGTGTCTACT--GCTGCCGTGACCATGAGCATGAAATTGCCTGGTTCACTGAGCGCTCT----------GATAAGAGCTACGAGCAC-CAGACACCCTTCGAAATTAAGAGTGCCAAGAAA-------TTTGACACTTTCAAAGGGGAATGCCCAAAGTTTGTGTTTCCTCTTAACTCAAAAGTCAAAGTCATTCAACCACGTGTTGAAAAGAAAAAGACTGAGGGTTTCATGGGGCGTATACGCTCTGTGTAC--------------------------------------CCTGTTGCATCTCCACAGGAGTGTAACAATATGCACTTGTCTACCTTGATGAAATGTAATCATTGCGATG----AAGTTTCATGGCAGACGTGCGACTTTCTGAAAGCCACTTGTGAACATTGTGGCACTGAAAATTTAGTTATTGA------AGGACCTACTACATGTGGGTACCTACCTACTAATGCTGTAGTGAAAATGCCATGTC------------------CTGCCTG---------TCAAGACCCAGAGATTGGACCTGAGCATAGTGTTGCAGATTATCACAACCACTCAAACATT---------------GAAACTCGACTCCGCAAGGGAGGTAGGACTAGATGTTTTGGAGGCTGTGTGTTTGCCTATGTTGGCTGCTATAATAAGCGTGC-------------------CTACTGGGTTCCTCGTGCTAGTGCTGATATTGGCTCAGGCCATACTGGCATTACTGGTGACAATGTGGAGACCTTGAATGAGGATCTCCTTGAGATACTGAGTCGTGAACGTGTTAACATTAACATTGTTGGCGATTTTCATTTGAATGAAGAGGTTGCCATCATTTTGGCATCTTTCTCTGCTTCTACAAGTGCCTTTATTGACACTATAAAGAGTCTTGATTACAA------GTCTTTCAAAACCATTGTTGAGTCC---TGCGGTAACTA-TAAAGTTACCAAGGGAAAGCCCGTAAAAGGTGCTTGGAACATTGGACAACAGAGATCAGTTTTAACACCACTGTGTGGTTTTCCCTCACAGGCTGCTGGTGTTATCAGATCAATTTTTGCGCGCACACTTGATGCAGCAAACCACTCAATTCCTGATTTGCAAAGAGCAGCTGTCACCATACTTGATGGTATTTCTGAACAGTCATTACGTCTTGTCG------ACGCCATGGTTTATACTT------------CAGACCTGCTCACCAACAGTGTCATTATTATGGCATATGTAACTGGTGGTCTTGTACAACAGACTTCTCAGTGGTTGTCTAATCTTTTGGGCACTACTGTTGAAAAACTCAGGC---------CTATCTTTGAATGGATTGAGG------------CGAAACTTAGTGCAGGAGTTGAATTTCTCAAGGATGC------------TTGGGAGATTCTCAAATTTCTCATTACAGGT---------------GTTTTTGACATCGTCAAGGGTCAAATACAGGTTGCTTCAGATAACATCAAGGATTGTGTAAAATGCTTCATTGATGTTGTTAACAAGGCACTCGAAATGT------------------------------GCATTGATCAAGTCACTATCGCTGGCGCAAAGTTGCGATCACTCAACTT---------------------------AGGTGAAGTCTTCATCGCTCAAAGCAAGGGACTTTACCGTCAGTGTATACGTGGCAAGGAGCAGCTGCAACTACTCATGCCTCTTAAGGCACCAAAAGAAGTAACCTTTCTTGAAGGTGATTCACATGACACAGTACTTACCTCTGAGGAGGTTGTTCTCAAGAACGGT------------------------------GAACTCGAAGCACTCGAGACGCCCGTTGATAGCTTCACAAATGGAGCTATCGTTGGCACACCAGTCTGTGTAAATGGCCTCATGCTCTTAGAGATTAAGGACAAAGAACAATA---------------------------------CTGCGCATTGTCTCCTGGTTTACTGGCTACAAACAATGTCTTTCGCTT-------AAAAGGGGGTGCACCAA------TTAAAGGTGTAACCTTTGGAGAAGATACTGTTTGGGAAGTTCAAGGTTACAAGAATGTGAGAATCACATTTGAGCTTG------------ATGAACGTGTTGACAAAGTGCTTAATGAAAAGTGCTCTGTCTACACTGTTGAATCCGGTACCGAAGTTACTGAGTTTGCATGTGTTGTAGCAGAGGCTGTTGTGAAGACTTTACAACCAGTTTCTGATCTCCTTAC-------------CAACAT------GGGTATTGATCTTGATGAGTGGAGTGTAGCTACATTCTACTTATTTGATGATGCTGGTGAAGAAAACTTTTCATCACGTATGT---------------------------------------------------------------------------------------------------------------------------------------------------------------------------------------------------------------------------------------------------------------------------ATTGTTCCTTTTACCCTCCAGATGAGGAAGAAGAGGACGATGCAGAGTGTG----------AGGAAGAAGAAATTGAT------------------------GAAAC--------------------CTGTGAACATGAGTA-------------------------CGGTACAGAGGATGATTATCAAGGTCTCCCTCTGGA---ATTTGGTGCCTCAGCTGA-----AACAGTTCGAGTTGAGGA----AGAAGAAGAGGAAGACTGGCT------GGATGATACTACTGAGCAATC---------------------------------------------------------------------------AGAGATTGAGCCAGAACC----AGAACCTACACCTGAAGAAC------------------------CAGTTAATCAGTTTACTGGTTATTTAAAACTTA------------CTGACAATGTTG------------CCATTAAATGTG------TTGACATCGTTAAGGAGGCACAAAGTGC------------------------------TAATCCTATGGTGATTGTAAATGCTGC--------------------------TAACATACACCTGAAACATGGTGGTGGT------------GTAGCAGGTGCACTCAACAAGGCAACCAATGGTGCCATGCAAAAGGAGAGTGATGAT----TACATTAAGCTA--------------------AATGGCCCTCTTACAGTAGGAGGGTCTTGTTTGCTTTCTGGACATA------ATCTTGCTAAGAAGTGTCTGCATG------TTGTTGGACCTAACC-TA-AATGCAGGTGAG-------------------------------------------------------------------------------------GA------------------------------------------------------------------------------------------------------------------------------------------------------------------------------------------------------------------------------------------CATCCAGCTTCTTAAGGCAGCATATGAAAATTT---CAATTCACAGGACATCTT------ACTTGCACCATTGTTGTCAGCAGGCATATTTG------------------------GTGCTAAACCACTTCAGTCTTTACAAGTGTGCGTGC---------------------------------------------------------------------------------------------------------------------------------AGACGGTTCGTACACAGGTTTATATTGCAGTCAATGACAAAGCTCTTTATGAGCAGGTTGT------------CATGGATTATCTTGATAACCTGAAGCCTAGAGTGGAAGC---------ACCTAAACAAGAG------------------------------GAGCCACCAAACACAGAAGATT------CCAAAACTGAGGAG-------------------------AAATCCGTCGTACAGAAGCCTGTCGATGTG---AAGCCA------------------------------------------------AAAATTAAGGCCTGCATTGATGAGGTTACCACAACACTGGAAGAAACTAAGTTTCTT--------------ACCAATAAGTTACTCTTGTTTGCTGATATCAATGGTAAGCTTTACCATGATTCTCAGAACATGCTTAGAGGTGAAGATATGTCTTTCCTT------------------------------GAGAAGGATGCACCTTACATGGTAGGTGATGTTATCACTAGTGGTGATATCACTTGTGTTGTAATACCCTCCAAAAA-------------GGCTGGTGG-------CACTACTGAGATGCTCTCAAGAGCTTTGAAG-------------------AAAGTGCCAGTTGATGAGTATATAACCACGTACCCTGGACAAGGATGTGCTGGTTATACACTTGAGGAAGCTAAGACTGCTCTTAAGAAATGCAA------------------------ATCTGCATTTTATGTACTACCT----------TCAGAAGCACCTAATGCTAAGGAAGAGATTCTAGGAACTGTATCCTGGAATTTGAGAGAAATGCTTGCTCATGCTGAAGAGACAAGAAAATTAATGCCTATATGCATGGATGTTAGAGCCAT---AATGGCAACCATCCAACGTAAGTATAAAGGAATTAAAATTCAAGAGGGCATCGTTGACTATGGTGTCCG----ATTCTTCTTTTATA-------CTAGTAAAGAGCCTGTAGCTTCTATTATTACGAAGCTGAACTCTCTAAATGAGCCGCTTGTCACAATGCCAATTGGTTATG------TGACACATGGTTTTAATCTTGAAGAGGCTGCGCGCTGTATGCGTTCTCTTAAAGCT------------------------------------------------------------------------------------------------------------------------------------------------------------------------------------------------------CCTGCCGTAGTGTCAGTATCATCACCAGATGCTGTTACTAC------ATATAATGGATACCTCACTTCGTCATCAAAGACATCTGAGGAGCACTTTGTAGAAACAGTTTCTTTGGCT-GGCTCTTACAGAGATTGGTCCTATTCAGGACAGCG-----TACAGAGTTAGGTGTTGAATTTCTTAAGCGTGGTGACAAAATTGTGTACCACACTCTGGAGAGCCCCGTCGAGTTTCATCTTGACGGTG------------AGGTTCTTTCACTTGACAAACTAAAGAGTCTCTTATCCCTGCGGGAGGTTAAGACTATAA---------AAGTGTTCACAACT--GTGGACAACACTAATCTCCACACACAGCTTGTGGA---TATGTCTATGACATATGGACAGCAGTTTGGTCCAACATACTTGGATGGTGCTGATGTTACAAAAATTAAACCTCATGTAAATCATGAGGGTAA---------GACTTTCTTTGTACTACCTAGTGATGACACACTACGTAGTGAAGCTTTCGAGTACTACCATACTCTTGATGAGAGT------------------------------------------------------------------------------------------------------------------------------------------------------------------------------TTTCTTGGTAGGTA-----------------CA--------------------------------------TGTCTGCTTTAAACCACACAAAGAAATGG-----------------------------------------------------------AAATTTCCTCAAGTTGGTGGTTTAACTTCAATTAAATGGGCTGAT------AACAATTGTTATTTGTCTAGTGTTTTATTAGCACTTCAACAGCTT---GAAGTCAAATTCAATGCACCAGCACTTCAAGAGGCTTATTATAGAGCCCGTGCTGGTGATGCTGCTAACTTTTGTGCACTCATACTCGCTTACAGTAATAAAACTGTTGGCGAGCTTGGTGATGTCAGAGAAACTATGACCCATCTTCTACAGCATGCTAATTTG---------------GAATCTGCAAAGCGAGTTCTTAATGTGGTGTGTAAACATTGTGGTCAGAAAACTACTACCTTAACGGGTGTAGAAGCTGTGATGTATATGGGTACTCTATCTTATGATAATCTTAAGACAGGTGTTTCCATTCCATGTGTGTGTGGTCGTGATG------------------CTACACAATATCTAGTACAACAAGAGTCTTCTTTTGTTATGATGTCTGCACCACCTGCTGAGTATAAATT------------------ACAGCAAGGTACATTCTTATGTGCGAATGAGTACACTGGTAACTA------TCAGTGTGGTCATTACACTCATATAACTGCTAAGGAGACCCTCTATCGTATTGACGGAGCTC---ACCTTACAAAGATGTCAGAGT---------ACAAAGGACCAGTGACTGATGTTTTCTACAAGGAAACATCTTACACTACAACCATCAAGCCTGTGTCGTATAAACTCGATGGAGTTACTTACACAGAGATTGAACCAAAATTGGATGGGTATTATAAAAAGG------ATAATGCTTACTATACAGAGCAGCCTATAGACCTTGTACCAACTCAACCATTACCAAATGCGAGTTTTGAT------AATTTCAAACTCACATGTTCT---------------AACACAAAATTTGCTGATGATTTAAATCAAATGACAGGCTTCACAAAGCCAGCTTCACG------AGAGCTATCTGTCACATTCTTCCCAGACTTGAATGGCGATGTAGTGGCTATTGACTATAGACAC------------TATTCAGCGAGTTTCAAGAAAGGTGCTAA------ATTACTGCATAAGCCAATTGTTTGGCACAT----TAACCAGGCTACAACCAAGACAACGTTCAAA-CCAAACACTTGGTGT---TTACGTTGTCTTTGGAGTACAAAGCCAGTAGATACTTCAAATTC----------------------------ATTTGAAGTTCTGGCAGTAG--------AAGACACACAAGGAATGGACAATCTTGCTTGTGAAA---------------------------------------------------------------GTCAACAACCCACCTCTGAAGAAGTAGTGGAAAATCCTACCATACAGAAGGAAGTCATAGAGTGTGACGTGAAA-ACTACCG---AAGTTGTAGGCAATGTCATACTTAAACCATCAGATGAAGGTGT---------------------------------------------------------------------------TAAAGT---AACACAAGAGTTAGGTCATGAGGATCTTATGGCTGCTTATGTGGAAAACACAAGCATTACCATTAAGAAACCTAATGAGCTTTCACTAGC------------------------------------------------------------------------CTTAGGTTTAAAAACAATTGCCACTCATGGTATTGCTGCAATTAATAGTG---------------------------------TTCCTTGGAGTAAAATTTTGGCTTATGTCAAACCATTCTTAGGACAAGCAGCAATTACAAC----------------------ATCAAATTGCGCTAAGAGATTA--------------------------GCACAACGTGTGTTTAACAATTATATGCCTTATGTGTTTACATTATTGTTCCAATTGTGTACTTTTACTAA------------AAGTACCAATTCTAGAATTAGAGCTTCACTACCTACAACTATTGCTAAAAATAGTGTTAAGAGTGTTGCTAAATT---------------ATGTTTGGATGCC-----GGCATTAATTATGTGAAGTCACCCAAATTTTCTAAAT------------TGTTCACAATCGCTATGTGGCTATTGTTGTTAAGTATTTGCTTAGGTTCTCTAATCTGTGTAACTGCTGCTTTTGGTGTACTCTT-----------------------------------------------ATCTAATTTTGGTGCTCCTTCTTATTGTAATGGCGTTAGAGAAT---TGTATCTTAATTCGTCTAACGTTACTACTATGGATTTCTGTGAAGGTTC---TTTTCCTTGCAGCATTTGTTTAAG--TGGATTAGACTCCCTTGATTCTTATCCAGCTCTTGAAACCATTCAGGTGACGATTTC------ATCGTACAAGCTAGACTTGACAATTTTAGGTCTGGCCGCTGAGTGGGTTTTGGCATATATGTTGTTCACAAAATTCTTTTATTTATTAGGTCTTTCAGCTATAATGCAGGTGTTCTTTGGCTATTTTGCTAG------TCATTTCATCAGCAATTCTTGGCTCATGTGGTTTATCATTAGTATTGTACAAATGGCACCCGTTTCTGCAATGGTTAGGATGTACATCT---TCTTTGCTTCTTTCTACTACATATGGAAGAGCTATGTTCATATCATGGATGGTTGCACCTCTTCGACTTGCATGATGTGCTATAAGCGCAATCGTGCCACACGCGTTGAGTGTACAACTATTGTTAATGGCATGAAGAGATCTTTCTATGTCTATGCAAATGGAGGCCGTGG---CTTCTGCAAGACTCACAATTGGAATTGTCTCAATTGTGACACATTTTGCACTGGTAGTACATTCATTAGTGATGAAGTTGCTCGTGATTTGTCACTCCAGTTTAAAAGACCAATCAACCCTACTGACCAGTCATCGTATATTGTTGATAGTGTTGCTGTGAAAAATGGCGCGCTTCACCTCTACTTTGACAAGG------------CTGGTCAAAAGACCTATGAGAGACATCCGCTCTCCCATTTTGTCAATTTAGACAATTTGAGAGCTAACAACA------------CTAAAGGTTCACTGCCTATTAATG------------------TCATAGTTTTTGATGGCAAGTCCAAATGCGACGAGTCTGCTTCTAAGTCTGCTTCTGTGTACTACAGTCAGCTGATGTGCCAACCTATTCTGTTGCTTGACCAAGCTCTTGTATCAGACGTTGGAGATAGTACTGAAGTTTCCGTTAAGATGTTTGATGCTTATGTCGACACCTTTTCAGCAACTTTTAGTGTTCCTATGGAAAAACTTAAGGCACTTGTTGCTACAGCTCACAGCGAGTTAGCAAAGGGTGTAGCTTTAGATGGTG---TCCTTTCTACATTCGTGTCAGCTGCCCGACAAG---GTGTTGTTGATACCGATGTTG---ACACAAAGGATGTTATTGAATGTCTCAAACTTTCACATCACTCTGACTTAGAAGTGACAGGTGACAGTTGTAACAATTTCATGCTCACCTATAATAAGGTTG------AAAACATGACGCCCAGAGATCTTGGCGCATGTATTGACTGTAATGCAAGGCATATCAATGCCCAAGTAGCAAAAAGTCACAATGTTTCACTCATCTGGAATGTAAAAGACTACATGTCTTTATCTGAACAGCTGCGTAAACAAATTCGTAGTGCTGCCAAGAAGAACAACATACCTTTTAGACTAACTTGTGCTACAACTAGACAGGTTGTCAATGTCATA---------------------------------------ACTACTAAAATCTCACTCAAGGG------TGGTAAGATTG------------TTAGTACTTGTTTTAAACTTATGCTTAAGGCCACATTATTGTGCGTTCTTGCTGCATTGGTTTGT-----------TATAT-CGTTATGCCAGTACATACATTGTCAAT--------------------CCATGATGGTTACACAAATGAAATCATTGGTTACAAAGCCATTCAGGATGGTGTCACTCGTGACATCATTTCTACTGATGATTGTTTTGCAAATAAACATGCTGGTTTTGACGCATGGTTTAGCCAGCGTGGTGGTTCATACAAAA------ATGACAAAAGCTGCCCTGTAGTAGCTGCTATCATTACAAGAGAGATTG------------GTTTCATAGTGCCTGGCTTACCGGGTACTGTGCTGAGAGC------------------AATCAATGGTGACTTCTTGCATTTTCTACCTCGTGTTTTTA---------------------------------------------------------------------GTGCTGTTGGCAACATTTGCTACACACCTTCCAAACTCATTGAGTATA------------------------GTGATTTTGCTACCTCTGCTTGCGTTCTTGCTGCTGAGTGTACAATTTTTAAGGATGCTATGGGCAAACCTGTGCCATATTGTTATGACACTAATTTGCTAGAGGG---------------------------------------------TTCTATTTCTTATAGTGAGCTTCGTCCAGACACTCGTTATGTGCTTATGGATGGTTCCAT------------CATACAGTTTCCTAACACTTAC---CTGGAGGGTTCTGTTAGAGTAGTAACAACTTTTGATGCTGAGTACTGTAGACATGGTACATGCGAAAGGTCAGAAGTAGGTATTTGCCTATCTACCAGTGGTAGATGGGTTCTTAATAATGAGCATTACAGAGCTCTATCAGGAGTTTTCTGTGGTGTTGATGCGATGAATCTCATAGCTAACATCTTTACTCCTCTTGTGCAACCTGTGGGTGCTTTAGATGTGTCTGCTTCAGTAGTGGCTGGTGGTATTATTGCCATATTGGTGACTTGTGCTGCCTACTACTTTATGAAATTCAGACGTGTTTTTGGTGAGTACAACCATGTTGTTGCTGCTAATGCACTTTTGTTTTTGATGTCTTTCACTATACTCTGTCTGGTACCAGCTTACAGCTTTCTGCCGGGAGTCTACTCAGTCTTTTACTTGTACTTGACATTCTATTTCACCAATGATGTTTCATTCTTGGCTCACCTTCAATGGTTTGCCATGTTTTCTCCTATTGTGCCTTTTTGGATAACAGCAATCTAT---------GTATTCTGTATTTCTCTGAAGCACTGCCATTGGTTCTTTAACAACTATCTTAGGAA---------AAGAGTCATGTTTAATGGAGTT---ACATTTAGTACCTTCGAGGAGGCTGCTTTGTGTACCTTTTTGCTCAACAAGGAAATGTACCTAAAATTGCGTAGCGAGACACTGTTGCCACTTACACAGTATAACAGGTATCTTGCTCTATATAACAAGTACAAGTATTTCAGTGGAGCCTTAGATACTACCAGCTATCGTGAAGCAGCTTGCTGCCACTTAGCAAAGGCTCTAAATGACTTTAGCAACTCAGGTGCT------GATGTTCTCTACCAACCACCACAGACATCAATCACTTCTGCTGT---------TCTGCAGAGTGGTTTTAGGAAAATGGCATTCCCGTCAGGCAAAGTTGAAGGGTGCATGGTACAAGTAACCTGTGGAACTACAACTCTTAATGGATTGTGGTTGGATGACACAGTATACTGTCCAAGACATGTCATTTGCACAGCAGAAGACATGCTTAATCCTAACTATGAAGATCTGCTCATTCGCAAATCCAACCATAGCTTTCTTGTTC---------AGGCTGGCAATGTTCAACTTCGTGTTATTGGCCATTCTATGCAAAATTGTCTGCTTAGGCTTAAAGT------TGATACTTCTAACCCTAAGACACC---CAAGTATAAATTTGTCCGTATCCAACCTGGTCAAACATTTTCAGTTCTAGCATGCTACAATGGTTCACCATCTGGTGTTTATCAGTGTGCCATGAGACCTAATCATACCATTAAAGGTTCTTTCCTTAATGGATCATGTGGTAGTGTTGGTTTTAACATTGATTA---TGATTGCGTGTCTTTCTGCTATATGCATCATATGGAGCTTCCAACAGGAGTACACGCTGGTACTGACTTAGAAGGTAAATTCTATGGTCCATTTGTTGACAGACAAACTGCACAGGCTGCAGGTACAGACACAACCATAACATTAAATGTTTTGGCATGGCTGTATGCTGCTGTTATCAATGGT------------------GATAGGTGGTTTCTTAATAGATTCACCACTACTTT---------GAATGACTTTAACCTTGTGGCAATGAAGTACAACTATGAACCTTT------GACACAAGATCATGTTGACATATTGGGACCTCTTTCTGCTCAAACAGGAATTGCCGTCTTAGATATGTGTGCTGCTTTGAAAGAGCTGCTGCAGAATGGTATGAATGGTCGTACTATCCTTGGTAGCACTATTTTAGAAGATGAGTTTACACCATTTGATGTTGTTAGACAATGCTCTGGTGTTACCTTCCAAGGTAAGTTCAAGAAAATTGTTAAGGGCACTCATCATTGGATGCTTTTAACTTTCTTGACATCACTATTGATTCTTGTTCAAAGTACACAGTGGTCACTGTTTTTCTTTGTTTACGAGAATGCTTTCTTGCCATTTACTCTTGGTATTATGGCAATTGCTGCATGTGCTATGCTGCTTGTTAAGCATAAGCACGCATTCTTGTGCTTGTTTCTGTTACCTTC---TCTTGCAACAGTTGCTTACTTTAATATGGTCTACATGCCTGCT-----------------------AGCTGGGTGATGCGTATCATGACATGGCTTGAATTGGCTGACACTAGCTTGTCTGGTTATAGGCT-------TAAGGATTGTGTTATGTATGCTTCAGCTTTAGTTTTGCTTATTCTCAT--------GACAGCTCGCACTGTTTATGATGA---------TGCTGCTAGACGTGTTTGGACACTGATGAATGTCATTACACTTGTTTACAAAGTCTACT---------------------------ATGGTAATGCTTTAGATCAAGCTATTTCCATGTGGGCCTTAGTTATTTCTGTAACCTCTAACTATTCTGGTGTCGTTACGACTATCATGTTTTTAGCTAGAGCTATAGTGTTTGTGT---------------GTGTTGAGTATTATCCATTGTTATTTATTACTGGCAACACCTTAC------AGTGTATCATGCTTGTTTATTGTTTCTTAGGCTATTGTTGCTGCTGCTACTTT-GGCCTTTTCTGTTTACTCAACCGTTAC------------TTCAGGCTTACTCTTGGTGTTTATGACTACTTGGTCTCTACACAAGAA-TTTAGGTATATGAACTCCCAGGGGCTTTTGCCTCCTAAGAGTAGTATTGATGCTTTCAAGCTTAACATTAAGTTGTTGGGTATTGGAGGTAAACCATGTATCAAGGTTGCTACTGTACAGTCTAAAATGTCTGACGTAA-AGTGCACATCTGTGGTACTGCTCTCGGTTCTTCAACAACTTAGAGTAGAGTCATCTTCTAAATTGTGGGCACAATGTGTACAACTCCACAATGATATTCTTCTTGCAAAAGACACAACTGAAGCTTTCGAGAAGATGGTTTCTCTTTTGTCT------------GTTTTGCTATCCATGCAGGGTGCTGTAGACA---------------------------TTAATAGGTTGTGCGAGGAAATGCTCGATAACCGTGCTACTCTTCAGGCTATTGCTTCAGAATTTAGTTCTTTACCATCATATGCCGCTTATGCCACTGCCCAGGAGGCCTATGAGCAGG------------CTGTAGCTAATGGTGATTC---------TGAAGTCGTTCTCAAAAAGTTAAAGAAATCTTTGAATGTGGCTAAATCTGAGTTTGACCGTGATGCTGCCATGCAACGCAAGTTGGAAAAGATGGCAGATCAGGCTATGACCCAAATGTACAAACAGGCAAGATCTGAGGACAAGAGGGCAAAAGTAACTAGTGCTATGCAAACAATGCTCTTCACTATGCTTAGGAAGCTTGATAATGATGCACTTAACAACATTATCAACAATGCGCGTGATGGTTGTGTTCCACTCAACATCATACCATTGACTACAGCAGCCAAACTCATGGTTGTTGTCCCTGATTATGGTACCTACAAGAACACTTGTGATGGTAACACCTTTACATATGCATCTGCACTCTGGGAAATCCAGCAAGTTGTTGATGCGGATAGCAAGATTGTTCAACTTAGTGAAATTAACATGGAC------------------------AATTCACCAAATTTGGCTTGGCCTCTTATTGTTACAGCTCTAAGAGCCAACTCAGCT------GTT------AAACTACAGAATAATGAACTGA---GTCCAGTAGCACTACGACAGATGTCCTGTGCGGCTGGTACCACACAAACAGCTTGTACTGATGACAATGCACTTGCCTACTATAACAATTCGAAGGGAGGTAGGTTTGTGCTGGCATTACTATCAGACCACCAAGATCTCAAATGGGCTAGATTCCCTAAGAGTGATGGTACAGG---TACAATTTACACAGAACTGGAACCACCTTGTAGGTTTGTTACAGACACACCAAAAGGGCCT---AAAGTGAAATACTTGTACTTCATCAAAGGCTTAAACAACCTAAATAGAGGTATGGTGCTGGGCAGTTTAGCTGCTACAGTACGTCTTCAGGCT---GGAAATGCTACAGAAGTACCTGCCAATTCA-ACTGTGCTTTCCTTCTGTGCTTTTGCAGTAGACCCTGCTAAAGCATATAAGGATTACCTAGCAAGTGGAGGACAACCAATCACCAA-CTGTGTGAAGATGTTGTGTACACACACTGGTACAGGACAGGCAATTACTGTAACACCAGAAGCTAACATGGACCAAGAGTCCTTTGGTGGTGCTTCATGTTGTCTGTATTGTAGATGCCACATTGACCATCCA------------AATCCTAAAGGATTCTGTGACTTGAAAGGTAAGTACGTCCAAATACCTACCACTTGTGCTAATGACCCAGTGGGTTTTACACTTAGAAACACAGTCTGTACCGTCTGCGGAATGTGGAAAGGTTATGGCTGTAGTTGTGATCAACTCCGCGAACCCT------------------------------------------------------------------------------------------------------------------------------------------------------------TGATGCAGTCTGCGGATGCATC---AACGTTTTTAAACGGGTTTGCGGTGTAAGTGCA---GCCCGTCTTACACC-------GTGCGGCACAGGCACTAGTACTGATGTC-GTCTACAGGGC-TTTTGATATTTACAACGAAAA------AGTTGCTGGTTTTGCAAAGTTCCTAAAAACTAATTGCTGTCGCTTCCAGGAGAAG--------------GATGAG---------GAAGGCAATTTATTAGACTCTTACTTTGTAGTTAAGAGGCATACTATGTCTAACTACCAACATGAAGAGACTATTTATAACTTGGTTA------------------------AAGATTGTCCAGCGGTTGCTGTCCATGACTTTTTCAAGTTTAGAGTAGATGGTGACATGGTACCACATATATCACGTCAGCGTCTAACTAAATACACAATGGCTGATTTAGTCTATGCTCTACGTCATTTTGATGAGGGTAATTGTGATACATTAAAAGAAATACTCGTCACATACAATTGCTGTGATGATGATTATTTC------------------------------------------AATAAGAAGGATTGGTATGACTTCGTAGAGAATCCTGACATCTTACGCGTATATGCTAACTTAGGTGAGCGTGTACGCCAATCATTATTAAAGACTGTACAATTCTGCGATGCTATGCGTGATGCAGGCATTGTAGGCGTACTGACATTAGATAATCAGGATCTTAATGGGAACTGGTACGATTTCGGTGATTTCGTACAAGTAGCACCAGGCTGCGGAGTTCCTATTGTGGATTCATATTACTCATTGCTGATGCCCATCCTCACTTTGACTAGGGCATTGGCTGCTGAGTCCCATATGGATGCTGATCTCGCA---AAACCACTTATTAAGTGGGATTTGCTGAAATATGATTTTACGGAAGAGAGACTTTGTCTCTTCGACCGTTATTTTAAATATTGGGACCAGACATACCATCCCAATTGTATTAACTGTTTGGATGATAGGTGTATCCTTCATTGTGCAAACTTTAATGTGTTATTTTCTACTGTGTTTCCACCTACAAGTTTTGGACCACTAGTAAGAAAAATATTTGTAGATGGTGTTCCTTTTGTTGTTTCAACTGGATACCATTTTCGTGAGTTAGGAGTCGTACATAATCAGGATGTAAACTTACATAGCTCGCGTCTCAGTTTCAAGGAACTTTTAGTGTATGCTGCTGATCCAGCTATGCATGCAGCTTCTGGCAATTTATTGCTAGATAAACGCACTACATGCTTTTCAGTAGCTGCACTAACAAACAATGTTGCTTTTCAAACTGTCAAACCCGGTAATTTTAATAAAGACTTTTATGACTTTGCTGTGTCTAAAGGTTTCTTTAAGGAAGGAAGTTCTGTTGAACTAAAACACTTCTTCTTTGCTCAGGATGGCAACGCTGCTATCAGTGATTATGACTATTATCGTTATAATCTGCCAACAATGTGTGATATCAGACAACTCCTATTCGTAGTTGAAGTTGTTGATAAATACTTTGATTGTTACGATGGTGGCTGTATTAATGCCAACCAAGTAATCGTTAACAATCTGGATAAATCAGCTGGTTTCCCATTTAATAAATGGGGTAAGGCTAGACTTTATTATGACTCAATGAGTTATGAGGATCAAGATGCACTTTTCGCGTATACTAAGCGTAATGTCATCCCTACTATAACTCAAATGAATCTTAAGTATGCCATTAGTGCAAAGAATAGAGCTCGCACCGTAGCTGGTGTCTCTATCTGTAGTACTATGACAAATAGACAGTTTCATCAGAAATTATTGAAGTCAATAGCCGCCACTAGAGGAGCTACTGTGGTAATTGGAACAAGCAAGTTTTACGGTGGCTGGCATAATATGTTAAAAACTGTTTACAGTGATGTAGAAACTCCACACCTTATGGGTTGGGATTATCCAAAATGTGACAGAGCCATGCCTAACATGCTTAGGATAATGGCCTCTCTTGTTCTTGCTCGCAAACATAACACTTGCTGTAACTTATCACACCGTTTCTACAGGTTAGCTAACGAGTGTGCGCAAGTATTAAGTGAGATGGTCATGTGTGGCGGCTCACTATATGTTAAACCAGGTGGAACATCATCCGGTGATGCTACAACTGCTTATGCTAATAGTGTCTTTAACATTTGTCAAGCTGTTACAGCCAATGTAAATGCACTTCTTTCAACTGATGGTAATAAGATAGCTGACAAGTATGTCCGCA-ATCTACAACACAGGCTCTATGAGTGTCTCTATAGAAATAGGGATGTTGATCATGAATTCGTGGATGAGTTTTACGCTTACCTGCGTAAACATTTCTCCATGATGATTCTTTCTGATGATGCCGTTGTGTGCTATAACAGTAACTATGCGGCTCAAGGTTTAGTAGCTAGCATTAAGAACTTTAAGGCAGTTCTTTATTATCAAAATAATGTGTTCATGTCTGAGGCAAAATGTTGGACTGAGACTGACCTTACTAAAGGACCTCACGAATTTTGCTCACAGCATACAATGCTAGTTAAACAAGGAGATGATTACGTGTACCTGCCTTACCCAGATCCATCAAGAATATTAGGCGCAGGCTGTTTTGTCGATGATATTGTCAAAACAGATGGTACACTTATGATTGAAAGGTTCGTGTCACTGGCTATTGATGCTTACCCACTTACAAAACATCCTAATCAGGAGTATGCTGATGTCTTTCACTTGTATTTACAATACATTAGAAAGTTACATGATGAGCTTACTGGCCACATGTTGGACATGTATTCCGTAATGCTAACTAATGATAACACCTCACGGTACTGGGAACCTGAGTTTTATGAGGCTATGTACACACCACATACAGTCTTGCAGGCTGTAGGTGCTTGTGTATTGTGCAATTCACAGACTTCACTTCGTTGCGGTGCCTGTATTAGGAGACCATTCCTATGTTGCAAGTGCTGCTATGACCATGTCATTTCAACATCACACAAATTAGTGTTGTCTGTTAATCCCTATGTTTGCAATGCCCCAGGTTGTGATGTCACTGATGTGACACAACTGTATCTAGGAGGTATGAGCTATTATTGCAAGTCACATAAGCCTCCCATTAGTTTTCCATTATGTGCTAATGGTCAGGTTTTTGGTTTATACAAAAACACATGTGTAGGCAGTGACAATGTCACTGACTTCAATGCGATAGCAACATGTGATTGGACTAATGCTGGCGATTACATACTTGCCAACACTTGTACTGAGAGACTCAAGCTTTTCGCAGCAGAAACGCTCAAAGCCACTGAGGAAACATTTAAGCTGTCATATGGTATTGCCACTGTACGCGAAGTACTCTCTGACAGAGAATTGCATCTTTCATGGGAGGTTGGAAAACCTAGACCACCATTGAACAGAAACTATGTCTTTACTGGTTACCGTGTAACTAAAAATAGTAAAGTACAGATTGGAGAGTACACCTTTGAAAAAGGTGACTA---TGGTGATGCTGTTGTGTACAGAGGTACTACGACATACAAGTTGAATGTTGGTGATTACTTTGTGTTGACATCTCACACTGTAATGCCACTTAGTGCACCTACTCTAGTGCCACAAGAGCACTATGTGAGAATTACTGGCTTGTACCCAACACTCAACATCTCAGATGAGTTTTCTAGCAATGTTGCAAATTATCAAAAGGTCGGCATGCAAAAGTACTCTACACTCCAAGGACCACCTGGTACTGGTAAGAGTCATTTTGCCATCGGACTTGCTCTCTATTACCCATCTGCTCGCATAGTGTATACGGCATGCTCTCATGCAGCTGTTGATGCCCTATGTGAAAAGGCATTAAAATATTTGCCCATAGATAAATGTAGTAGAATCATACCTGCGCGTGCGCGCGTAGAGTGTTTTGATAAATTCAAAGTGAATTCAACACTAGAACAGTATGTTTTCTGCACTGTAAATGCATTGCCAGAAACAACTGCTGACATTGTAGTCTTTGATGAAATCTCTATGGCTACTAATTATGACTTGAGTGTTGTCAATGCTAGACTTCGTGCAAAACACTACGTCTATATTGGCGATCCTGCTCAATTACCAGCCCCCCGCACATTGCTGACTAAAGGCACACTAGAACCAGAATATTTTAATTCAGTGTGCAGACTTATGAAAACAATAGGTCCAGACATGTTCCTTGGAACTTGTCGCCGTTGTCCTGCTGAAATTGTTGACACTGTGAGTGCTTTAGTTTATGACAATAAGCTAAAAGCACACAAGGATAAGTCAGCTCAATGCTTCAAAATGTTCTACAA---------AGGTGTTATTACACATGATGTTTCATCTGCAATCAACAGACCTCAAATAGGCGTTGTAAGAGAATTTCTTACACGCAATCCTGCTTGGAGAAAAGCTGTTTTTATCTCACCTTATAATTCACAGAACGCTGTAGCTTCAAAAATCTTAGGATTGCCTACGCAGACTGTTGATTCATCACAGGGTTCTGAATATGACTATGTCATATTCACACAAACTACTGAAACAGCACACTCTTGTAATGTCAACCGCTTCAATGTGGC--TATCACAAGGGCAAAAATTGGCATTTTGTGCATAATGTCT---GATAGAGATCTTTATGACAAACTGCAATTTACAAGTCTAGAAATACCACGTCGC---------------------------------------------------------------AATGTGGCTACATTACA---AGCA------------------------------------------------GAAAATGTAACTGGACTTTTT---------AAGGACTGTAGTAAGATCATTACTGGT---CTTCATCCTACACAGGCACCTACACACCTCAGCGTTGATATAAAGTTCAAGACTGAAGGATTATGTGTTGACATACCAGGCATACCAAAGGACATG---------ACCTACCGTAGACTCATCTCTATGATGGGTTTCAAAATGAATTACCAAGTCAATGGTTACCCTAATATGT---------------TTATCACCCGCGAAGAAGCTATTCGTCACGTTCGTGCGTGGATTGGCTTTGATGTAGAGGGCTGTCATGCAACTAGAGATGCTGTGGGTACTAACCTACCTCTCCAGCTAGGATTTTCTACAGGTGTTAACTTAGTAGCTGTACCGACTGGTTATGTTGACACTGAAAATAACACAGAATTCACCAGAGTTAATGCAAAACCTCCACCAGGTGACCAGTTTAAACATCTTATACCACTCATGTATAAAGGCTTGCCCTGGAATGTAGTGCGTATTAAGATAGTACAAATGCTCAGTGATACACTGAAAGGATTGTCAGACAGAGTCGTGTTCGTCCTTTGGGCGCATGGCTTTGAGCTTACATCAATGAAGTACTTTGTCAAGATTGGACCTGAAAGAACGTGTTGTCTGTGTGACAAACGTGCAACTTGCTTTTCTACTTCATCAGATACTTATGCCTGCTGGAATCATT---------CTGTGGGTTTTGACTATGTCTATAACCCATTTATGATTGATGTTCAGCAGTGGGGCTTTACGGGTAACCTTCAGAGTAACCATGACCAACATTGCCAGGTACATGGAAATGCACATGTGGCTAGTTGTGATGCTATCATGACTAGATGTTTAGCAGTCCATGAGTGCTTTGTTAAGCGCGTTGATTGGTCTGTTGAATACCCTATTATAGGAGATGAACTGAGGGTTAATTCTGCTTGCAGAAAAGTACAACACATGGTTGTGAAGTCTGCATTGCTTGCTGATAAGTTTCCAGTTCTTCATGACATTGGAAATCCAAAGGCTATCAAGTGTGTGCCTCAGGCTGAAGTAGAATGGAAGTTCTACGATGCTCAGCCATGTAGTGACAAAGCTTACAAAATAGAGGAACTCTTCTATTCTTATGCTACACATCACGATAAATTCACTGATGGTGTTTG--TTTGTTTTGGAATTG--TAACGTTGATCGTTACCCAGCCAATGCAATTGTGTGTAGGTTTGACACAAGAGTCTTGTCAAACTTGAACTTACCAGGCTGTGATGGTGGTAGTTTGTATGTGAATAAGCATGCATTCCACACTCCAGCTTTCGATAAAAGTGCATTTACTAATTTAAAGCAATT-GCCTTTCTTTTACTATTCTGATAGTCCTTGTGAGTCTCATG-----GCAAACAAGTA------GTGTCGGATATTGATTATGTTCCACTCAAATCTGCTACGTGTATTACACGATGCAATTTAGGTGGTGCTGTTTGCAGACACCATGCAAATGAGTACCGACAGTACTTGGATGCATATAATATGATGATTTCTGCTGGATTTAGCCTATGGATTTACAAACAA--TTTGATACTTATAACCTGTGGAATACATTTACCAG-------------GTTACAGAGTTTAGAAAATGTGGCTTATAATGTTGTTAATA--AAGGACACTTTGATGGACACGCCGGCGAAGCACCTGTTT-CCATCATTAATAATGCTGTTTACACAAAGGTAGATGGTATTGATGTGGAGATCTTTGAAAATAAGACAACACTTCCTGTTAATGTTGCATTTGAGCTTTGGGCTAAGCGTAACATTAAACCAGTGCCAGAGATTAAGATACTCAATAATTTGGGTGTTGATATCGCTGCTAATACTGTAATCTGGGACTACAAAAGAGAAGCCCCAGCACATGTATCTACAATAGGTGTCTGCACAATGACTGACATTGCCAAGAAACCTACTGAGAGTGCTTGTTCTTCACTTACTGTCTTGTTTGATGGTAGAGTGGAAGGAC----AGGTAGACCTTTTTAGAAACGCCCGTAATGGTGTTTTAATAACAGAAGGTTCAGTCAAAG---------GTCTAACACCTTCAAAGG-----GACCAGCACAAGCTAGCGTCAA--TGGA----GTCACATTAATTGGAG------------------------------------------------------------------------------------------------------------AATCAGTAAAAACACAGTTTAACTACTTTAAGAAAGTAGACGGCATTATTCAACAGTTGCCTGAAACCTACTTTACTCAGAGCAGAGACTTAGAGGATTTTA-AGCCCAGATCACAAATGGAAACTGACTTTCTCGAGCTCGCTATGGATGAATTCATACAGCGATATAAGCTCGAGGGCTATGCCTTCGAACACATCGTTTATGGAGATTTCAGTCATGGACAACTTGGCGGTCTTCATTTAATGATAGGCTTAGCCAAGCGCTCACAAGATTCACCACTTAAATTAGAGGATTTTATCCC---TATGGACAGCACAGTGAAAAATTACTTCATAACAGATGCGCAAACAGGTTCATCAAAATGTGTGTGTTCTGTGATTGATCTTTTACTTGATGACTTTGTCGAGATAATAA---------AGTCACAAGATTTGTCAGTGATTTCAAAAGTGGTCAAGGTTACAAT---TGACTATGCTGAAATTTCATTCATGC--TTTGGTGTAAGGATGGACATGTTGAAACCTTCTACCCAAAACTACAAGCAAGTCA------------------------------AGCGTGGCAACCAGGTGTTGCGATGCCTAACTTGTACAAGATGCAAAGAATGCTTCTTGAAAAGTGTGACCTTCAGAATTATGGTGAAAATGCTGTTATACCAAAAGGAATAATGATGAATGTCGCAAAGTATACTCAACTGTGTCAATACTT---AAATACACTTACTTTAGCTGTACCCTACAACATGAGAGTTATTCACTTTGGTGCTGGCTCTGATAAAGGAGTTGCACCAGGTACAGCTGTGCTCAGACAATGGTTGCCAACTGGCACACTACTTGTCGATTCAGATCTTAATGACTTCGTCTCCGACGCAGATTCTACTTTAATTGGAGACTGTGCAACAGTACATACGGCTAATAAATGGGACCTTATTATTAGCGATATGTATGACCCT------------AGGACCAAACATGTGACAA---------AAGAGAATGACTCTAAAGAAGGGTTTTTCACTTATCTGTGTGGATTTATAAAGCAAAAACTAGCCCTGGGTGGTTCTATAGCTGTAAAGATAACAGAGCATTCTTGGAATGCTGACCTTTACAAGCTTATGGGCCATTTCTCATGGTGGACAGCTTTTGTTACA-AATGTAAATGCATCATCATCGGAAGCATTTTTAATTGGGGCTAACTATCTTGGCAAG------CCGAAGGAACAAATTGATGGCTATACCATGCATGCTAACTACATTTTCTGGAGGAACACAAATCCTATCCAGTTGTCTTCCTATTCACTCTTTGACATGAGCAAATTTCCTCTTAAATTAAGAGGAACTGCTGTAATGTCTCTTAAGGAGAATCAAATCAATGATATGATTTATTCTCTTCTGGAAAAAGGTAGGCTTATCAT--TAGAGAAAAC---------------------------AACAGAGTTGTGGTT------------TCAAGTGATATTCTTGTTAACAACT---AAAC-------------------------------------------GAAC-ATGTT--------------------------------------------------------------------------------------------------------------------------------------------------------------------------------------------------------------------------------------------------TATTTTCTTATTATTTCTTACT------------------------------------------------------------------------------------------------------------------------------------------------------------------------------------------------------------------------------------------------------------------------------------------------------------------------------------------------------------------------------------------------------------------------------------------------------------------------------------------------------------------------------------------------------------------------------------------------------------------------------------------------------------------------------------------------CTCACTAGTGGTAGTGA--------CCTTGACCGGTGCAC--CACTTTTGATGA--------------------------TGTTCAA-----------------------GCTCCTAATTACACTC------------------------------------------------------------------------------------------AACATACTTCATCTATGAGGGGGGTTTACTATCCTGATGAAATTTTTAGATC---AGACACTCT-------TTATTTAACTCAGGATTTATTTCTTC--------------------CATTTTATTCTAATGTTACAGGGTTTCATACTATTAATCATACG-------------------------------------------------------------------------------------------------------------TTTGGCAACCCTGTCAT-------------------------------------------------------------------------------------------------------------------------------------------ACCTTTTAAGGATGGTATTTAT---------------------------------TTTGCTGCCACAGAGAAATCAAATGTTGTCCGTGGTTGGGTTTT-----TGGTTCTACCATGAACAACAAGTCACAGTCGG------------TGATTATTATTAACAATTCTACTAATGTTGTTATACGAGCATGTAACTTTGAATTGTGTGACAACCCTTTCTTTGCTGTTTCTAAACCCAT------------GGGTACACAGACACATA---------------------------------------------------CTATGATATTCGATAATGCATTTAATTGCACTTTCGAGTACATATCTGATG---------------------------------------------------------------------------------------------------------------------------------------------------------------------------------------------------------------------------------------------------------------------------------------------------------------------------------------------------------------------------------------------------------------------------------------------------------------------------------------------------------CCTTTTCGCT---------TGATGTTTCAGAAAAGTCAGGTAATTTTAAACACTTACGAGAGTTTGTGTTTAAAAATAA---------AGATGGGTTTCT---------CTATGTTTATA------------AGGGCTATCAACCTATAGATGTAGTTCGTGATCTACCTTCTGGTTT------------------TAACAC-----TTTGAAACCTATTTTTAAGTT----------GCCTCTTGGTATTAACATTACAAATTTTAGAGCCATT-----------------------------------------CTTACAGCCTTTTCA---CCTGCTCAAGACATTTGGGG----------------------------------------C------------------ACGTCAGCTGCAGCCTATTTTGTTGGCTATTTAAAGCCAA---------------CTACATTTATGCTCAAGTATGATG-------------AAAATGGTACAATCACAGATGCTGTTGATTGTTC----------------------------------TCAAAATCCACTTGCTGAACTCAAATGC------------------------------TCTG-----------TTAAGAGCTTTGAGATTGAC----------------AAAGGAATTTACCAGACCTCTAATTTCAGGGT------------------------------------------------------TGTTCCCTCAGGAGATGTTGTGAGATT---------------------------------------------------CCCTAATAT------------------TACAAACTTGTGTCCTTTTGGAGAGGTTTTTAATGCTACTAA--------------------------------------------------------------------------------ATTCCCTTCTGTCTATGCATGG---GAG----------------------------------------------------AGAAAAA---------------------------------------AAATTTCTAATTGTGTTGCTGAT-------TAC---TCTGTGCTCTACA---------ACTCAACATTTTTTTCAACC------------------------------------------------------------TTTAAGTGCTA------------------TGGCGTTTCT---------GCCACTAAGTTGAA----------------------------------TGATCTTTGCTT----------------------------------CTCCAATGTCTATGCAGATTCTTTTGTAGTCAAGGGAGATGAT-----------------------------------------------------------------------------------------------------------------------GTAAGACAAATAGCGCCAGGACA------------------------------------------------------------------------AACTGGTGTTATTGCTGATTATAATTATAAATTGCCAGATGATT------TCATGGGTTGTGTCCTTGCTTGGA---------------------------------------ATACTAGGAACAT------TGATGCTA-------------------------------------CTTCAACT-----------------------------------GGTAATTATAATTATAAATATAGGTATCTTAGACATG----------------GCAAGCTTAGGCCCTTTGAGAGA------------------------------GACATATCTAATGTGCCTTTC------------------------TCCCCTGATGGCAAACCT------------------------------------------------------------------------------------TGCACCCC---ACCTGCTCTTAATTGTTATTGGCCATTAAATGATTATGGTT---------------------------TTTACACCACTAC-------------------------------------------------------------------------------------------------------TGGCATTGGCTACCAACCTTAC--------------------------AGAGTTGTAGTACT--------------------------------------------------------------------------TTCTTTTGAACTTTTAAATGCACCGGCCACGGTTTGTG------------------------------GACCAAA---------------------------------------------------------------ATTATCCACTGACCTTATTAAGAACCAGTG---------TGTCAATTTTAAT-------------------TTTAA------TGGACT-------------CACTGGTACTGGTGTGTTAACTCCT-----------TCTTCAAAGAGATTTCAACCATTTCAACAATT-----TGGCCGTGATGTTTCTGATTTCACTG------------------------ATTCCGTTCGAGATCCTAAAAC-----------ATCTGAAATATTAGA---CATTTCACCTTGCTCTTTTGGGGGTGTAAGTGTAATTACACCTGGAACAAATGCTTCATCTG------------------AAGTTGCTGTTCTATAT------CAAGATGTTAACTGCACTGATGTTTCTACAGCAATTCATGCAGATCAACTCACACCAGCTTGG---------------------CGCATATATTCTACTGGA---------------------AACAATGTATTCCAGACTCAAGCAGGCTGTCTT-----------------ATA--GGAGCTGAGCA----------TGTCGACACTTCT-------------------------TATGAGTG------CGACATTCCTATTGGAGCTGGCATTTGTGCTAGTTACCATACAGTTTCTTTA-----------------------------------------------------------TTACGTAGT-----------ACTAGCCAAAAA---------TCTATTGTGGCTTATACTATGTCTTTAGGTGC-------------------------------------------------TGATAGTTCAATTGCTTACTCTAATAACACCATTGCTATACCTACTAACTTTTCAA--TTAGCATTACTACAGAA-GTAATGCCTGTTTCTATGGCTAAAACCTCCGTAGATTGTAATATGTAC------ATCTGCGGAGATTCTACTGAATGTGCTAATTTGCTTCTCCAATATGGTAGCTTTTGCACACAACTAAATCGTGCACTCTCAGGTATTGCTGCTGAACAGGATCGCAACACACGTGAAGTGTTCGCTCAAGTC------AAACAAATGTAC------------AAAACCCCAACTTTGAAATATTTT----------------------GGTGGTTTTAATTTTTCACAAATATTACCTGACCC----------------------------------------------------------------TCTAAAGCCAACTAA---------------------GAGGTCTTTTATTGAGGACTTGCTCTTTAATAAGGTGACACTCGCTGATGCTGGC------------TTCATGAAGCAATATGGCGAATGCCTAGGTGATATTAATGCTAGAGATCT------------------CATTTGTGCGCAGAAGTTCAATGGACTTACAGTGTTGCCACCTCTGCTCACTGATGATATGATTGCTGCCTACACTGCTGCTCTAGTTAGTGGTACTGCCACTGCTGGATGGACATT---------TGGTGCTGGCGCTGCTCTTCAAATACCTTTTGCTATGCAAATGGCATATAGGTTCAATGGCATTGGAGTTACCCAAAATGTTCTCTATGAGAACCAAAAACAAATCGCCAACCAATTTAACAAGGCGATTAGTCAAATTCA------------------------------------------AGAATCACTTACAACAACATCAACTGCATTGGGCAAGCTGCAAGACGTTGTTAACCAGAATGCTCAAGCATTAAACACACTTGTTAAACAACTTAGCTCTAATTTTGGTGCAATTTCAAGTGTGCTAAATGATATCCTTTCGCGACTTGATAAAGTCGAGGCGGAGGTACAAATTGACAGGTTAATTACAGGCAGACTTCAAAGCCTTCAAACCTATGTAACACAACAACTAATCAGGGCTGCTGAAATCAGGGCTTCTGCTAATCTTGCTGCTACTAAAATGTCTGAGTGTGTTCTTGGAC--AATCAAAAAGAGTTGACTTTTGTGGA---AA---GGGCTACCACCTTATGTCCTTCCCACAAGCAGCCCCGCATGGTGTTGTCTTCCTACATGTCACGTATGTGCCATCCCAGGAGAGGAACTTCACCACAGCGCCAGCAATTTGTCATGAA---------------------------GGCAAAGCATACTTCCCTC---------------GTGAAGGTG------------------TTTTTGTGTT---------------------TAATGGCACTT-----------------------------CTTGGT-------TTATTACACAGAGGAACTTCTTTTCTCCACAAATAATTACTACAGACAATACATTTGTCTCAGGAAATTGTGATGTCGTTATTGGCATCATTAACAACACAGTTTATGATCCTCTG------CAACCTGAGCTTGACTCATTCAAAGAAGAGCTGGACAAGTACTTCAAA------AATCATAC-----ATCACCAGA--------TGTTGATCT--------------------------------------------------TGGCGACATTTCAGGCATTAACGCTTCTGTCGTCAACATTCAAAAAGAAATTGACCGCCTCAATGAGGTCGCTAAAAATTTAAATGAATCACTCATTGACCTTCAAGAATTGGGAAAATATGAGCAATATATTAAATGGCCTTGGTATGTTTGGCTCGGCTTCATTGCTGGACTAATTGCCATCGTCATGGTTACAA-TCTTGCTTTGTTGCATGACTAGTTGTTGCAGTTGCCTCAAGGGTGC------ATGCTCTTGTGGTTCTTGCTGCA--------AGTTTGA-------------------TG---AGGATGACTCTGAGCCAGTTCTCAAGGGTGTCAAATTACATTACACATAAA--------CGAA-----CTT--ATGGATTTGTTTATGAGAT--------------TTTTTACTC-TTGGATCAATTACTGCACAGCCAGTAAAAATTGACAATGCTTCTCCTGCAAG---TACTGTTCATG-------CTACAGCAACG------ATACCGCTACAAGCCTCACTCCCTTTCGGATGGCTTGTTATTGGCGTTGCATTTCTTGCTGTTTTTCAGAGCGCTACCAAAATAATTGCGCTCAATAAAAGATGGCAGCTAGCCCTTTATAAGGGCTTCCAGTTCATTTGCAATTTACTGCTGCTATTTGTT--ACCATCTATTCACATCTTTTGCTTGTCGCTGCAGGTATGGAGGCGCAATTTT------------TGTACCTCTATGCCTTGATATATTTTCTACAATGCATCAACGC-ATGTAGAATTATTATGAGATGTTGGCTTTGT-----------TGGAAGTGCAAATCCAAGAACCCATTACTTTATGATGCCAACTACTTTGTTTGCTGGCACACACATAACTATGACTACTGTATACCAT---ATAACAGTGTCACAGATACAATTGTCGTTACTGAAGGTGACGGC-------------------ATTTCAACACCAAAACTCAAAGAAGACTACCAAATTGGTGG------TTATTCTGAGGATAGGCACTCAGGTGTTAAAGACTATGTCGTTGTACATGGCTATTT---CACCGAAGTTTACTACCAGCTTGA-------------------------------GTCTACACAAATTACTACAGACACTGGTATTGAAAATGCTACATTCTTCATCTTTAACAAGCTTGTTAAAGACCCA------------------------------------------------------------------------------------------------------------CCGAATGTGCAAATACACACAATCGACGGCTCTTCAGGAGTTGCTAATCCAGCAATGGATCCAATTTATGATGAGCCGACGACGACTACTAGCGTGCCTTTGTAAGCACA----AGAAAGTGAGTACGAACTTA------------TGTACTCATTCGTTTCGGAAGAAACAGGTAC------GTTAAT-------------------------------------------------------------------------------AGTTAATAGCGTACTTCTTTTTCTTGCTTTCGTGGTATTCTTGCTAGTTACACTAGCCATCCTTA------------------CTGCGCTTCGATTGTGTGCGTACTGCTGCAATATTGTT-------------------------------------------------------------------AACGTGAGTTTAGTAAAA-----CCAACGGTTTACGTCTACTCGCGTGTTAAAAATCTGAACTCTTCTGAAGG--------------------------------------------------------------AGTTCCTGATCTTCTGGTCTAAACGAA-------------------------------------------------CTAACTATTATTAT-----------------------------------------------------------------TATTCTGTTTGGAACTTTAACATTGCTTATCAT----------------------------------GGCAGACAACGGTACTATTACCGTTGAGGAGCTTAAACAACTCCTGGAACAATGGAAC---CTAGTAATAGGTTTCCTAT------------GCCTAGCCTGGATTATGTTACTACAATTTGCCTATTCTAATCGGAACAGGTTTTTGTACATAATAAAGC---------------TTGTTTTCCTCTGGCTCTTGTGGCCAGTAACACTTGCTTGTTTTGTGCTTGCTGCTGTCTAC---------------------------------------------------------------------------------------------AGAATTAATTGGGTGACTGGCGGGATTGCGATTGCAATGGCTTGTATTGTAGGCTTGATGTGGCTTAGCTACTTCGTTGCTTCCTTCAGGCTGTTTGCTCGTACCCGCTC---------------------AATGTGGTCATTCAACCCAG------------------------AAACAAACATTCTTCTCAATGTGCCTCTCCGGGGGACAATTGTGACCAGACCGCTCATGGAAAGTGAACTTGTCATTGGTGCTGTGATCATTCGTGGTCACTTGCGAATGGCCGGACACTCCCTAGG------------------------------------------------------------------------------------------GCGCTGTGACATTAAGGACCTGCCAAAAGAGAT----CACTGTGGCTACATCACGAACGCTTTCTT-ATTACAAATTAGGAGCGTCGCAGCGTGTAGGCAC--------TGATTCAGG--------------------------------------------------------------------------------------------------------------------------------------------------------------------------------------------------------------------------------------------------------------------------------------------------------------------------------------------------------------------------------------------------------------------------------------------------------------------------------------------------------------------------------------------------------------------------------------------------------------------------------------------------------------------------------------------TTTTGCTGCATACAACCGCTACCGTATTGGAAACTATAAATTAAATACAGACCACGCCGGTAGCAACGACAA------TATTGCTTTGCTAGTA---------CAGTAA------------------GTGACAACAGA--------TGTTTCATCTTGTTGACTTCCAGGTTACAATAGCAGAGATATTGATTATCATTATGAGGACTTTCAGGATTGCTATTTGGAATCTTGAC----------------GTTATAATAAGTTCAATAGTGAGACAATTATTTAAGCCTCTAACTAAGAAGAATTATTCGGAGTTAGATGATGAAGAA-----CCTATGGAGTTAGATTATCCATAA--AACGAA------------------------------------------------------------------------------------------------------------------------------------------------------------------------------------------------------------------------------------------------------------------------------------------------------------------------------------------------------------------------------------------------------------------------------------------------------------------------------------------------------------------------------------------CATGAAAATTATTCTCTTCC-----------------TGACATTGATTGTATTTAC----------------ATCTTGCGAGCT------ATATCACTATCAGGAGTGTGTTAGAGGTACGACTGTACTACTAAAAGAACCTTGCCCATCAGGAACATACGAGGGCAATTCACCA------------------------------TTTCACCCTCTTGCTGACAATAAATTTGCACTAACTTGCACTAGCACACACTTTGCTTTTGCTTGTGCTGACGGTACTCGACATACCTATC------------------AGCTGCGTG-----------CAAGATCAGTTTCACCAAAACTTTTCATCAGACAAGAGGAGGTTCAACAAGAGCTCTACTCGCCACTTTTTCTCATTGTTGCTGCTCTAGTATTTTTAATACTTTGCTTCACCATTAAGAGAAAGACAGAA--------------------------------------------------------------------------------------------------------------------------TGAATGA-------------------------GCTCACTTTAATTG---------ACTTCTATTTGTGCTTTTTAGCCTTTCTGCTATTCCTTGTTTTAAT-------AATGCTTATTATATTTTGGTTTTCACTCGAAATCCAGGATCTAGAA---------GAACCT------------------------TGTACCA--------AAGTCT----------AAACGAAC-ATGAAAC--------------TTCTCATTGTTT---------------TGACTTGTATTTCTTTATGCAGTTG---------------------------------CATATGCACTGTA------GTACA------------------------GCGCTGTGCATCTAATAAACCTCATGTGCTTGAAGATCCTTGT-----------------------------AAGGTACAACACTAGGGGTAATACTTATAGCACTGCTTGGCTTTGTGCTCTAGGAAAGGTTTTACCTTTTCATAGATGGCACACTATGGTTCAAACATGCAC-ACCTAATGTTACTA--------TCAACTGTCAAGATCCAGCTGGTGGTGCGCTTATAGCTAGGTGT----------------------------------------------------------------------------TGGTACCTTCATGAAGGTCACC-----------------AAACTGCTG-------------------------CATTTAGAGACG------------------------------------TACTTGTTGTTT----------------------------------------------------------TAAATAAACGAA-----------------CAAATTAAAATGTCTGA----------------------------------------------------------------------------------------------------------------------------------------------------------------------------------------------------------------------------------------------------------------TAATGGACCCCAATCAAACCA----ACGTAGTGCCCCCCGCATTACATTTGGTGGACCCACAGATTC------------------------------------------------------------------------------------------------------------------------------------------------------------------------------------------------------------------------------------------------------AACTGACAATAACCAGAATGGAGGACGCAATGGGGCAAGGCCAAAAC-------AGCGCCGACCCCA-------------AGGTTTACCCAATAATACTGCGTCT---TGGTTCAC-AGCTCTCACTCAGCATGGCAAGGAGGAACT---TAGATTCCCTCGAGGCCAGGGCGTTCCA-----------ATCAACAC---CAATAGTGGTCCAGATGA---------------------CCAAATTGGCTACTACCGAAG-------------------------------AGCTACCCGACGAGTTCGTGGTGGTGACGGCAAAATGAAA---------GAGCTCAGC----CCCAGATGGTACTT------------------------------CTATTACC--------------------------------------------------TAGGA--------------------ACTGGCC---CAGAAGCTTCACTTCCCTACGGCGCT------------AACAAAGAAGGCA------------------TCGTATGGGTTGC---------------AACTGAGGGAGCCTT--------------------GAATACACCCAA-------------AGACCACATTGGCACCCGCAATCCTAA-TAACAATGCTGCCACCGTGCTA---------CAACTTCCTCAAGGAACAACATTGCCAAAAGGCTTCTAC-GCAGAGGGAAGCAGAGGCG------------GCAGTCAAGCCTCTTCTCGCTCCTCATCACGTAGTCGCGGTA------------------ATTCAAGAAATTCAACTCCTGGCAGCAGTAG---------------------GGGAAATTCTCCTGCTC----------------------------------------------------------------------------------------------------------------------------------------------------------------------GAA--------------TGGCTAGCGGAGGTGGTGAAACTGCCCT---------------------------CGCGCTATTGCTGCTAGACAGATTGAACC---------------------------------------AGCTTGAGAGCAAAGTTTCTGGTAAAGGCCAACAAC-------------AAC-----------------------------------------------------------------------------------------------------------------------------------------------------------------------------------------------------------------------------------------------------AAGGCCAAACTGTCACTAAGA------------------AATCTGCTGCTGAGGCATCTAAAAAGCCTCGCCAAAAACGTACTGCCACAAAACAGTACA---------------ACGTCACTCAAGCATTTGGGA---GACGTGGTCCAGAACAAACCCAAGGAAATTTCGGGGACCAAGACCTAATCAGACAAGGAACTGATTACAAACATTGGCCGCAAATTGCACAATTTGCTCCAAGTGCCTCTGCA------TTCTTTGGAATGTCACGCATTGGCATGG---------------------------------AAGTCACACCTTCGGGAACATGGCTGACTTATCATGGAGCCATTAAATTGGATGACAAAGATCCACAATTCAAAGACAACGTCATACTGCTGAACAAGCAC-------------------ATTGACGCATACAAAACATTCCCACCAAC---------------------------------------------------------------------------------------------------------------AGAGCCTAAAAAGGACAAAAAGAAAAAGA---------------------------CTGATGAAGC------------------TCAGCCTTTGCCGCAGAGACAAAAGAAGCA--------------------------------------------------------------GCCCACTGTGACTCTTC----------------------------TTCCTGCGGCTGACA--------------------------------------------------------------------------------------------------------------------------------------------------------------------------------------------------------------------------------------------------------------------------------------------------------------------------------------------------------------------------------------------------------------------------------------------------------------------------------------------------------------------------------------------------------------------------------------------------------------------------------------------------------------------------------------------------------------------------------------------------------------------------------------------------------------------------------------------------------------------------------------------------------------------------------------------------------------------------------------------------------------------------------------------------------------------------------TGGATGATTTCTCCAGACAACTTCAAAATTCCAT---GAGTGGAGCTTCTGCTGAT-------------------TCAACTCAGGCATAAACACTC---------------------------------------------------------------------------------------------------------------------------------------------------------------------------------------------------------------------------------------------------------------------------------------------------------------------------------------------------------------------------------------------------------------------------------------------------------------------------------------------------------------------------------------------------------------------------------------------------------------------------------------------------------------------------------------------------------------------ATGATGACCACACA---AGGCAGATGGGCTATGTA--------------------------------------------------------------------------------------AACG---------TTTTCGCAATTCCG----------------------------------------TTTACGATACATAGTCTACTCTTGTGCAGA--------------------------------ATGAA------------------------------TTCTCGTAACTAAAC-----AGCACAA--------------------GTAGGTTTAGTTAACTT-------------------------------TAATCTCACATAGCAATC-------------------------------------------------------TTTAATCAATGTGTAACATTAGG---------------GAGGAC--------------------TTGAAAGAGCC-------------ACCACATTTTCATCGAGGCCACGC----GGAGTACGATCGAGGGTACAGTGAATAATGCTAGGGAGAGC---------------------------TGCCT-------------------ATATGGAAGAGCCCTAAT-----------GTGTAAAATTAATTTTAGTA----------GTGCTATCCCC---ATG---TGATTTTAATAGCTTCTTAG-------GAGAATGAC----------------------------------------------------------------------------------------------------------------------------------------------
>AY278489_SARS_coronavirus_GD01
--------------------------------------------------------------------------------------------------------------------TACCCAGG--AAAAGCCAACCAACC-TCGATCTCTTGTAGATCTGTT--CTCTAAACG-AACTTTAAAA-----------------------------------------------------------------------TCTGT-GTAGCTGTCGCTCGGCT---GCATGCCTAGTGCACCTAC------------------GCAGTATAAACAATAATAAATTTTACTGTCGT-------------------------TGACAAGAAACGAGTAACTCGT-CCCTCTTCTGCAGACTGCTTACGGT--TTCGTCCGTGTTGCAGTCGATCATCAGCATACCTAGG------------------TTTCGTCCGGGTGTGACCGAAAGGTAAGATGGAGAGCCTTGTTCTTGGTGTCAACGAGAAAACACACGTCCAACTCAG------------------------------TTTGCCTGTCCTTCAGGTTAGAGACGTGCTAGTGCGTGGCTTCGGGG-----------ACTCTGTGGAAGAGGCCCTATCGGAGGCACGTGAACACCTCAAAAATGGCACTTGTG-------------GTCTAGTAGAGCTGGAAAAAGGCGTACTGCCCCAGCTTGAACAGCCCT------------ATGTGTTCATTAAACGTTCTGATGCCTTAAGCAC--CAATCACTGCCACAAGGTCGTTGAGCTGGTTGCAGAAATGGACGGCATTCAGTACGGTCGTAGCGGTATAACACTGGGAGT-ACTCGTGCCACATGTGGGCGAAACCCCAATTGCATACCGCAATGTTCTTCTTCGTAAGAACGGTAATAAGAGAGCCGGTGGTCATAGCTAT-----------GGCATCGATCTAAAGTCTTATGACTTAGG----TGACGAGCTTGGCACTGATCCCATTGAAGATTATGAACAAAACTGGAACACTAAGCATGGCAGTGGTGCACTCCGTGAACTCACTCGTGAGCTCAATGGAGG------TGCAGTCACTCGCTATGTC------GACAACAATTTCTGTGGCCCAGATGGGTACCCTCTTGATTGCATCAAAGATTTTCTCGCACGCGCGGGCAAGTCAATGTGCACTCTTTCCGAACAACTTGATTACATCGAG----TCGCAGAGAGGTGTCTACT--GCTGCCGTGACCATGAGCATGAAATTGCCTGGTTCACTGAGCGCTCT----------GATAAGAGCTACGAGCAC-CAGACACCCTTCGAAATTAAGAGTGCCAAGAAA-------TTTGACACTTTCAAAGGGGAATGCCCAAAGTTTGTGTTTCCTCTTAACTCAAAAGTCAAAGTCATTCAACCACGTGTTGAAAAGAAAAAGACTGAGGGTTTCATGGGGCGTATACGCTCTGTGTAC--------------------------------------CCTGTTGCATCTCCACAGGAGTGTAACAATATGCACTTGTCTACCTTGATGAAATGTAATCATTGCGATG----AAGTTTCATGGCAGACGTGCGACTTTCTGAAAGCCACTTGTGAACATTGTGGCACTGAAAATTTAGTTATTGA------AGGACCTACTACATGTGGGTACCTACCTACTAATGCTGTAGTGAAAATGCCATGTC------------------CTGCCTG---------TCAAGACCCAGAGATTGGACCTGAGCATAGTGTTGCAGATTATCACAACCACTCAAACATT---------------GAAACTCGACTCCGCAAGGGAGGTAGGACTAGATGTTTTGGAGGCTGTGTGTTTGCCTATGTTGGCTGCTATAATAAGCGTGC-------------------CTACTGGGTTCCTCGTGCTAGTGCTGATATTGGCTCAGGCCATACTGGCATTACTGGTGACAATGTGGAGACCTTGAATGAGGATCTCCTTGAGATACTGAGTCGTGAACGTGTTAACATTAACATTGTTGGCGATTTTCATTTGAATGAAGAGGTTGCCATCATTTTGGCATCTTTCTCTGCTTCTACAAGTGCCTTTATTGACACTATAAAGAGTCTTGATTACAA------GTCTTTCAAAACCATTGTTGAGTCC---TGCGGTAACTA-TAAAGTTACCAAGGGAAAGCCCGTAAAAGGTGCTTGGAACATTGGACAACAGAGATCAGTTTTAACACCACTGTGTGGTTTTCCCTCACAGGCTGCTGGTGTTATCAGATCAATTTTTGCGCGCACACTTGATGCAGCAAACCACTCAATTCCTGATTTGCAAAGAGCAGCTGTCACCATACTTGATGGTATTTCTGAACAGTCATTACGTCTTGTCG------ACGCCATGGTTTATACTT------------CAGACCTGCTCACCAACAGTGTCATTATTATGGCATATGTAACTGGTGGTCTTGTACAACAGACTTCTCAGTGGTTGTCTAATCTTTTGGGCACTACTGTTGAAAAACTCAGGC---------CTATCTTTGAATGGATTGAGG------------CGAAACTTAGTGCAGGAGTTGAATTTCTCAAGGATGC------------TTGGGAGATTCTCAAATTTCTCATTACAGGT---------------GTTTTTGACATCGTCAAGGGTCAAATACAGGTTGCTTCAGATAACATCAAGGATTGTGTAAAATGCTTCATTGATGTTGTTAACAAGGCACTCGAAATGT------------------------------GCATTGATCAAGTCACTATCGCTGGCGCAAAGTTGCGATCACTCAACTT---------------------------AGGTGAAGTCTTCATCGCTCAAAGCAAGGGACTTTACCGTCAGTGTATACGTGGCAAGGAGCAGCTGCAACTACTCATGCCTCTTAAGGCACCAAAAGAAGTAACCTTTCTTGAAGGTGATTCACATGACACAGTACTTACCTCTGAGGAGGTTGTTCTCAAGAACGGT------------------------------GAACTCGAAGCACTCGAGACGCCCGTTGATAGCTTCACAAATGGAGCTATCGTTGGCACACCAGTCTGTGTAAATGGCCTCATGCTCTTAGAGATTAAGGACAAAGAACAATA---------------------------------CTGCGCATTGTCTCCTGGTTTACTGGCTACAAACAATGTCTTTCGCTT-------AAAAGGGGGTGCACCAA------TTAAAGGTGTAACCTTTGGAGAAGATACTGTTTGGGAAGTTCAAGGTTACAAGAATGTGAGAATCACATTTGAGCTTG------------ATGAACGTGTTGACAAAGTGCTTAATGAAAAGTGCTCTGTCTACACTGTTGAATCCGGTACCGAAGTTACTGAGTTTGCATGTGTTGTAGCAGAGGCTGTTGTGAAGACTTTACAACCAGTTTCTGATCTCCTTAC-------------CAACAT------GGGTATTGATCTTGATGAGTGGAGTGTAGCTACATTCTACTTATTTGATGATGCTGGTGAAGAAAACTTTTCATCACGTATGT---------------------------------------------------------------------------------------------------------------------------------------------------------------------------------------------------------------------------------------------------------------------------ATTGTTCCTTTTACCCTCCAGATGAGGAAGAAGAGGACGATGCAGAGTGTG----------AGGAAGAAGAAATTGAT------------------------GAAAC--------------------CTGTGAACATGAGTA-------------------------CGGTACAGAGGATGATTATCAAGGTCTCCCTCTGGA---ATTTGGTGCCTCAGCTGA-----AACAGTTCGAGTTGAGGA----AGAAGAAGAGGAAGACTGGCT------GGATGATACTACTGAGCAATC---------------------------------------------------------------------------AGAGATTGAGCCAGAACC----AGAACCTACACCTGAAGAAC------------------------CAGTTAATCAGTTTACTGGTTATTTAAAACTTA------------CTGACAATGTTG------------CCATTAAATGTG------TTGACATCGTTAAGGAGGCACAAAGTGC------------------------------TAATCCTATGGTGATTGTAAATGCTGC--------------------------TAACATACACCTGAAACATGGTGGTGGT------------GTAGCAGGTGCACTCAACAAGGCAACCAATGGTGCCATGCAAAAGGAGAGTGATGAT----TACATTAAGCTA--------------------AATGGCCCTCTTACAGTAGGAGGGTCTTGTTTGCTTTCTGGACATA------ATCTTGCTAAGAAGTGTCTGCATG------TTGTTGGACCTAACC-TA-AATGCAGGTGAG-------------------------------------------------------------------------------------GA------------------------------------------------------------------------------------------------------------------------------------------------------------------------------------------------------------------------------------------CATCCAGCTTCTTAAGGCAGCATATGAAAATTT---CAATTCACAGGACACCTT------ACTTGCACCATTGTTGTCAGCAGGCATATTTG------------------------GTGCTAAACCACTTCAGTCTTTACAAGTGTGCGTGC---------------------------------------------------------------------------------------------------------------------------------AGACGGTTCGTACACAGGTTTATATTGCAGTCAATGACAAAGCTCTTTATGAGCAGGTTGT------------CATGGATTATCTTGATAACCTGAAGCCTAGAGTGGAAGC---------ACCTAAACAAGAG------------------------------GAGCCACCAAACACAGAAGATT------CCAAAACTGAGGAG-------------------------AAATCTGTCGTACAGAAGCCTGTCGATGTG---AAGCCA------------------------------------------------AAAATTAAGGCCTGCATTGATGAGGTTACCACAACACTGGAAGAAACTAAGTTTCTT--------------ACCAATAAGTTACTCTTGTTTGCTGATATCAATGGTAAGCTTTACCATGATTCTCAGAACATGCTTAGAGGTGAAGATATGTCTTTCCTT------------------------------GAGAAGGATGCACCTTACATGGTAGGTGATGTTATCACTAGTGGTGATATCACTTGTGTTGTAATACCCTCCAAAAA-------------GGCTGGTGG-------CACTACTGAGATGCTCTCAAGAGCTTTGAAG-------------------AAAGTGCCAGTTGATGAGTATATAACCACGTACCCTGGACAAGGATGTGCTGGTTATACACTTGAGGAAGCTAGGACTGCTCTTAAGAAATGCAA------------------------ATCTGCATCTTATGTACTACCT----------TCAGAAGCACCTAATGCTAAGGAAGAGATTCTAGGAACTGTATCCTGGAATTTGAGAGAAATGCTTGCTCATGCTGAAGAGACAAGAAAATTAATGCCTATATGCATGGATGTTAGAGCCAT---AATGGCAACCATCCAACGTAAGTATAAAGGAATTAAAATTCAAGAGGGCATCGTTGACTATGGTGTCCG----ATTCTTCTTTTATA-------CTAGTAAAGAGCCTGTAGCTTCTATTATTACGAAGCTGAACTCTCTAAATGAGCCGCTTGTCACAATGCCAATTGGTTATG------TGACACATGGTTTTAATCTTGAAGAGGCTGCGCGCTGTATGCGTTCTCTTAAAGCT------------------------------------------------------------------------------------------------------------------------------------------------------------------------------------------------------CCTGCCGTAGTGTCAGTATCATCACCAGATGCTGTTACTAC------ATATAATGGATACCTCACTTCGTCATCAAAGACATCTGAGGAGCACTTTGTAGAAACAGTTTCTTTGGCT-GGCTCTTACAGAGATTGGTCCTATTCAGGACAGCG-----TACAGAGTTAGGTGTTGAATTTCTTAAGCGTGGTGACAAAATTGTGTACCACACTCTGGAGAGCCCCGTCGAGTTTCATCTTGACGGTG------------AGGTTCTTTCACTTGACAAACTAAAGAGTCTCTTAACCCTGCGGGAGGTTAAGACTATAA---------AAGTGTTCACAACT--GTGGACAACACTAATCTCCACACACAGCTTGTGGA---TATGTCTATGACATATGGACAGCAGTTTGGTCCAACATACTTGGATGGTGCTGATGTTACAAAAATTAAACCTCATGTAAATCATGAGGGTAA---------GACTTTCTTTGTACTACCTAGTGATGACACACTACGTAGTGAAGCTTTCGAGTACTACCATACTCTTGATGAGAGT------------------------------------------------------------------------------------------------------------------------------------------------------------------------------TTTCTTGGTAGGTA-----------------CA--------------------------------------TGTCTGCTTTAAACCACACAAAGAAATGG-----------------------------------------------------------AAATTTCCTCAAGTTGGTGGTTTAACTTCAATTAAATGGGCTGAT------AACAATTGTTATTTGTCTAGTGTTTTATTAGCACTTCAACAGCTT---GAAGTCAAATTCAATGCACCAGCACTTCAAGAGGCTTATTATAGAGCCCGTGCTGGTGATGCTGCTAACTTTTGTGCACTCATACTCGCTTACAGTAATAAAACTGTTGGCGAGCTTGGTGATGTCAGAGAAACTATGACCCATCTTCTACAGCATGCTAATTTG---------------GAATCTGCAAAGCGAGTTCTTAATGTGGTGTGTAAACATTGTGGTCAGAAAACTACTACCTTAACGGGTGTAGAAGCTGTGATGTATATGGGTACTCTATCTTATGATAATCTTAAGACAGGTGTTTCCATTCCATGTGTGTGTGGTCGTGATG------------------CTACACAATATCTAGTACAACAAGAGTCTTCTTTTGTTATGATGTCTGCACCACCTGCTGAGTATAAATT------------------ACAGCAAGGTACATTCTTATGTGCGAATGAGTACACTGGTAACTA------TCAGTGTGGTCATTACACTCATATAACTGCTAAGGAGACCCTCTATCGTATTGACGGAGCTC---ACCTTACAAAGATGTCAGAGT---------ACAAAGGACCAGTGACTGATGTTTTCTACAAGGAAACATCTTACACTACAACCATCAAGCCTGTGTCGTATAAACTCGATGGAGTTACTTACACAGAGATTGAACCAAAATTGGATGGGTATTATAAAAAGG------ATAATGCTTACTATACAGAGCAGCCTATAGACCTTGTACCAACTCAACCATTACCAAATGCGAGTTTTGAT------AATTTCAAACTCACATGTTCT---------------AACACAAAATTTGCTGATGATTTAAATCAAATGACAGGCTTCACAAAGCCAGCTTCACG------AGAGCTATCTGTCACATTCTTCCCAGACTTGAATGGCGATGTAGTGGCTATTGACTATAGACAC------------TATTCAGCGAGTTTCAAGAAAGGTGCTAA------ATTACTGCATAAGCCAATTGTTTGGCACAT----TAACCAGGCTACAACCAAGACAACGTTCAAA-CCAAACACTTGGTGT---TTACGTTGTCTTTGGAGTACAAAGCCAGTAGATACTTCAAATTC----------------------------ATTTGAAGTTCTGGCAGTAG--------AAGACACACAAGGAATGGACAATCTTGCTTGTGAAA---------------------------------------------------------------GTCAACAACCCACCTCTGAAGAAGTAGTGGAAAATCCTACCATACAGAAGGAAGTCATAGAGTGTGACGTGAAA-ACTACCG---AAGTTGTAGGCAATGTCATACTTAAACCATCAGATGAAGGTGT---------------------------------------------------------------------------TAAAGT---AACACAAGAGTTAGGTCATGAGGATCTTATGGCTGCTTATGTGGAAAACACAAGCATTACCATTAAGAAACCTAATGAGCTTTCACTAGC------------------------------------------------------------------------CTTAGGTTTAAAAACAATTGCCACTCATGGTATTGCTGCAATTAATAGTG---------------------------------TTCCTTGGAGTAAAATTTTTGCTTATGTCAAACCATTCTTAGGACAAGCAGCAATTACAAC----------------------ATCAAATTGCGCTAAGAGATTA--------------------------GCACAACGTGTGTTTAACAATTATATGCCTTATGTGTTTACATTATTGTTCCAATTGTGTACTTTTACTAA------------AAGTACCAATTCTAGAATTAGAGCTTCACTACCTACAACTATTGCTAAAAATAGTGTTAAGAGTGTTGCTAAATT---------------ATGTTTGGATGCC-----GGCATTAATTATGTGAAGTCACCCAAATTTTCTAAAT------------TGTTCACAATCGCTATGTGGCTATTGTTGTTAAGTATTTGCTTAGGTTCTCTAATCTATGTAACTGCTGCTTTTGGTGTACTCTT-----------------------------------------------ATCTAATTTTGGTGCTCCTTCTTATTGTAATGGCGTTAGAGAAT---TGTATCTTAATTCGTCTAACGTTACTACTATGGATTTCTGTGAAGGTTC---TTTTCCTTGCAGCATTTGTTTAAG--TGGATTAGACTCCCTTGATTCTTATCCAGCTCTTGAAACCATTCAGGTGACGATTTC------ATCGTACAAGCTAGACTTGACAATTTTAGGTCTGGCCGCTGAGTGGGTTTTGGCATATATGTTGTTCACAAAATTCTTTTATTTATTAGGTCTTTCAGCTATAATGCAGGTGTTCTTTGGCTATTTTGCTAG------TCATTTCATCAGCAATTCTTGGCTCATGTGGTTTATCATTAGTATTGTACAAATGGCACCCGTTTCTGCAATGGTTAGGATGTACATCT---TCTTTGCTTCTTTCTACTACATATGGAAGAGCTATGTTCATATCATGGATGGTTGCACCTCTTCGACTTGCATGATGTGCTATAAGCGCAATCGTGCCACACGCGTTGAGTGTACAACTATTGTTAATGGCATGAAGAGATCTTTCTATGTCTATGCAAATGGAGGCCGTGG---CTTCTGCAAGACTCACAATTGGAATTGTCTCAATTGTGACACATTTTGCACTGGTAGTACATTCATTAGTGATGAAGTTGCTCGTGATTTGTCACTCCAGTTTAAAAGACCAATCAACCCTACTGACCAGTCATCGTATATTGTTGATAGTGTTGCTGTGAAAAATGGCGCGCTTCACCTCTACTTTGACAAGG------------CTGGTCAAAAGACCTATGAGAGACATCCGCTCTCCCATTTTGTCAATTTAGACAATTTGAGAGCTAACAACA------------CTAAAGGTTCACTGCCTATTAATG------------------TCATAGTTTTTGATGGCAAGTCCAAATGCGACGAGTCTGCTTCTAAGTCTGCTTCTGTGTACTACAGTCAGCTGATGTGCCAACCTATTCTGTTGCTTGACCAAGCTCTTGTATCAGACGTTGGAGATAGTACTGAAGTTCCCGTTAAGATGTTTGATGCTTATGTCGACACCTTTTCAGCAACTTTTAGTGTTCCTATGGAAAAACTTAAGGCACTTGTTGCTACAGCTCACAGCGAGTTAGCAAAGGGTGTAGCTTTAGATGGTG---TCCTTTCTACATTCGTGTCAGCTGCCCGACAAG---GTGTTGTTGATACCGATGTTG---ACACAAAGGATGTTATTGAATGTCTCAAACTTTCACATCACTCTGACTTAGAAGTGACAGGTGACAGTTGTAACAATTTCATGCTCACCTATAATAAGGTTG------AAAACATGACGCCCAGAGATCTTGGCGCATGTATTGACTGTAATGCAAGGCATATCAATGCCCAAGTAGCAAAAAGTCACAATGTTTCACTCATCTGGAATGTAAAAGACTACATGTCTTTATCTGAACAGCTGCGTAAACAAATTCGTAGTGCTGCCAAGAAGAACAACATACCTTTTAGACTAACTTGTGCTACAACTAGACAGGTTGTCAATGTCATA---------------------------------------ACTACTAAAATCTCACTCAAGGG------TGGTAAGATTG------------TTAGTACTTGTTTTAAACTTATGCTTAAGGCCACATTATTGTGCGTTCTTGCTGCATTGGTTTGT-----------TACAT-CGTTATGCCAGTACATACATTGTCAAT--------------------CCATGATGGTTACACAAATGAAATCATTGGTTACAAAGCCATTCAGGATGGTGTCACTCGTGACATCATTTCTACTGATGATTGTTTTGCAAATAAACATGCTGGTTTTGACGCATGGTTTAGCCAGCGTGGTGGTTCATACAAAA------ATGACAAAAGCTGCCCTGTAGTAGCTGCTATCATTACAAGAGAGATTG------------GTTTCATAGTGCCTGGCTTACCGGGTACTGTGTTGAGAGC------------------AATCAATGGTGACTTCTTGCATTTTCTACCTCGTGTTTTTA---------------------------------------------------------------------GTGCTGTTGGCAACATTTGCTACACACCTTCCAAACTCATTGAGTATA------------------------GTGATTTTGCTACCTCTGCTTGCGTTCTTGCTGCAGAGTGTACAATTTTTAAGGATGCTATGGGCAAACCTGTGCCATATTGTTATGACACTAATTTGCTAGAGGG---------------------------------------------TTCTATTTCTTATAGTGAGCTTCGTCCAGACACTCGTTATGTGCTTATGGATGGTTCCAT------------CATACAGTTTCCTAACATTTAC---CTGGAGGGTTCTGTTAGAGTAGTAACAACTTTTGATGCTGAGTACTGTAGACATGGTACATGCGAAAGGTCAGAAGCAGGTATTTGCCTATCTACCAGTGGTAGATGGGTTCTTAATAATGAGCATTACAGAGCTCTATCAGGAGTTTTCTGTGGTGTTGATGCGATGAATCTCATAGCTAACATCTTTACTCCTCTTGTGCAACCTGTGGGTGCTTTAGATGTGTCTGCTTCAGTAGTGGCTGGTGGTATTATTGCCATATTGGTGACTTGTGCTGCCTACTACTTTATGAAATTCAGACGTGCTTTTGGTGAGTACAACCATGTTGTTGCTGCTAATGCACTTTTGTTTTTGATGTCTTTCACTATACTCTGTCTGGCACCAGCTTACAGCTTTCTGCCGGGAGTCTACTCAGTCTTTTACTTGTACTTGACATTCTATTTCACCAATGATGTTTCATTCTTGGCTCACCTTCAATGGTTTGCCATGTTTTCTCCTATTGTGCCTTTTTGGATAACAGCAATCTAT---------GTATTCTGTATTTCTCTGAAGCACTGCCATTGGTTCTTTAACAACTATCTTAGGAA---------AAGAGTCATGTTTAATGGAGTT---ACATTTAGTACCTTCGAGGAGGCTGCTTTGTGTACCTTTTTGCTCAACAAGGAAATGTACCTAAAATTGCGTAGCGAGACACTGTTGCCACTTACACAGTATAACAGGTATCTTGCTCTATATAACAAGTACAAGTATTTCAGTGGAGCCTTAGATACTACCAGCTATCGTGAAGCAGCTTGCTGCCACTTAGCAAAGGCTCTAAATGACTTTAGCAACTCAGGTGCT------GATGTTCTCTACCAACCACCACAGACATCAATCACTTCTGCTGT---------TCTGCAGAGTGGTTTTAGGAAAATGGCATTCCCGTCAGGCAAAGTTGAAGGATGCATGGTACAAGTAACCTGTGGAACTACAACTCTTAATGGATTGTGGTTGGATGACACAGTATACTGTCCAAGACATGTCATTTGCACAGCAGAAGACATGCTTAATCCTAACTATGAAGATCTGCTCATTCGCAAATCCAACCATAGCTTTCTTGTTC---------AGGCTGGCAATGTTCAACTTCGTGTTATTGGCCATTCTATGCAAAATTGTCTGCTTAGGCTTAAAGT------TGATACTTCTAACCCTAAGACACC---CAAGTATAAATTTGTCCGTATCCAACCTGGTCAAACATTTTCGGTTCTAGCATGCTACAATGGTTCACCATCTGGTGTTTATCAGTGTGCCATGAGACCTAATCATACCATTAAAGGTTCTTTCCTTAATGGATCATGTGGTAGTGTTGGTTTTAACATTGATTA---TGATTGCGTGTCTTTCTGCTATATGCATCATATGGAGCTTCCAACAGGAGTACACGCTGGTACTGACTTAGAAGGTAAATTCTATGGTCCATTTGTTGACAGACAAACTGCACAGGCTGCAGGTACAGACACAACCATAACCTTAAATGTTTTGGCATGGCTGTATGCTGCTGTTATCAATGGT------------------GATAGGTGGTTTCTTAATAGATTCACCACTACTTT---------GAATGACTTTAACCTTGTGGCAATGAAGTACAACTATGAACCTTT------GACACAAGATCATGTTGACATATTGGGACCTCTTTCTGCTCAAACAGGAATTGCCGTCTTAGATATGTGTGCTGCTTTGAAAGAGCTGCTGCAGAATGGTATGAATGGTCGTACTATCCTTGGTAGCACTATTTTAGAAGATGAGTTTACACCATTTGATGTTGTTAGACAATGCTCTGGTGTTACCTTCCAAGGTAAGTTCAAGAAAATTGTTAAGGGCACTCATCATTGGATGCTTTTAACTTTCTTGACATCACTATTGATTCTTGTTCAAAGTACACAGTGGTCACTGTTTTTCTTTGTTTACGAGAATGCTTTCTTGCCATTTACTCTTGGTATTATGGCAATTGCTGCATGTGCTATGCTGCTTGTTAAGCATAAGCACGCATTCTTGTGCTTGTTTCTGTTACCTTC---TCTTGCAACAGTTGCTTACTTTAATATGGTCTACATGCCTGCT-----------------------AGCTGGGTGATGCGTATCATGACATGGCTTGAATTGGCTGACACTAGCTTGTCTGGTTATAGGCT-------TAAGGATTGTGTTATGTATGCTTCAGCTTTAGTTTTGCTTATTCTCAT--------GACAGCTCGCACTGTTTATGATGA---------TGCTGCTAGACGTGTTTGGACACTGATGAATGTCATTACACTTGTTTACAAAGTCTACT---------------------------ATGGTAATGCTTTAGATCAAGCTATTTCCATGTGGGCCTTAGTTATTTCTGTAACCTCTAACTATTCTGGTGTCGTTACGACTATCATGTTTTTAGCTAGAGCTATAGTGTTTGTGT---------------GTGTTGAGTATTACCCATTGTTATTTATTACTGGCAACACCTTAC------AGTGTATCATGCTTGTTTATTGTTTCTTAGGCTATTGTTGCTGCTGCTACTTT-GGCCTTTTCTGTTTACTCAACCGTTAC------------TTCAGGCTTACTCTTGGTGTTTATGACTACTTGGTCTCTACACAAGAA-TTTAGGTATATGAACTCCCAGGGGCTTTTGCCTCCTAAGAGTAGTATTGATGCTTTCAAGCTTAACATTAAGTTGTTGGGTATTGGAGGTAAACCATGTATCAAGGTTGCTACTGTACAGTCTAAAATGTCTGACGTAA-AGTGCACATCTGTGGTACTGCTCTCGGTTCTTCAACAACTTAGAGTAGAGTCATCTTCTAAATTGTGGGCACAATGTGTACAACTCCACAATGATATTCTTCTTGCAAAAGACACAACTGAAGCTTTCGAGAAGATGGTTTCTCTTTTGTCT------------GTTTTGCTATCCATGCAGGGTGCTGTAGACA---------------------------TTAATAGGTTGTGCGAGGAAATGCTCGATAACCGTGCTACTCTTCAGGCTATTGCTTCAGAATTTAGTTCTTTACCATCATATGCCGCTTATGCCACTGCCCAGGAGGCCTATGAGCAGG------------CTGTAGCTAATGGTGATTC---------TGAAGTCGTTCTCAAAAAGTTAAAGAAATCTTTGAACGTGGCTAAATCTGAGTTTGACCGTGATGCTGCCATGCAACGCAAGTTGGAAAAGATGGCAGATCAGGCTATGACCCAAATGTACAAACAGGCAAGATCTGAGGACAAGAGGGCAAAAGTAACTAGTGCTATGCAAACAATGCTCTTCACTATGCTTAGGAAGCTTGATAATGATGCACTTAACAACATTATCAACAATGCGCGTGATGGTTGTGTTCCACTCAACATCATACCATTGACTACAGCAGCCAAACTCATGGTTGTTGTCCCTGATTATGGTACCTACAAGAACACTTGTGATGGTAACACCTTTACATATGCATCTGCACTCTGGGAAATCCAGCAAGTTGTTGATGCGGATAGCAAGATTGTTCAACTTAGTGAAATTAACATGGAC------------------------AATTCACCAAATTTGGCTTGGCCTCTTATTGTTACAGCTCTAAGAGCCAACTCAGCT------GTT------AAACTACAGAATAATGAACTGA---GTCCAGTAGCACTACGACAGATGTCCTGTGCGGCTGGTACCACACAAACAGCTTGTACTGATGACAATGCACTTGCCTACTATAACAATTCGAAGGGAGGTAGGTTTGTGCTGGCATTACTATCAGACCACCAAGATCTCAAATGGGCTAGATTCCCTAAGAGTGATGGTACAGG---TACAATTTACACAGAACTGGAACCACCTTGTAGGTTTGTTACAGACACACCAAAAGGGCCT---AAAGTGAAATACTTGTACTTCATCAAAGGCTTAAACAACCTAAATAGAGGTATGGTGCTGGGCAGTTTAGCTGCTACAGTACGTCTTCAGGCT---GGAAATGCTACAGAAGTACCTGCCAATTCA-ACTGTGCTTTCCTTCTGTGCTTTTGCAGTAGACCCTGCTAAAGCATATAAGGATTACCTAGCAAGTGGAGGACAACCAATCACCAA-CTGTGTGAAGATGTTGTGTACACACACTGGTACAGGACAGGCAATTACTGTAACACCAGAAGCTAACATGGACCAAGAGTCCTTTGGTGGTGCTTCATGTTGTCTGTATTGTAGATGCCACATTGACCATCCA------------AATCCTAAAGGATTCTGTGACTTGAAAGGTAAGTACGTCCAAATACCTACCACTTGTGCTAATGACCCAGTGGGTTTTACACTTAGAAACACAGTCTGTACCGTCTGCGGAATGTGGAAAGGTTATGGCTGTAGTTGTGACCAACTCCGCGAACCCT------------------------------------------------------------------------------------------------------------------------------------------------------------TGATGCAGTCTGCGGATGCATC---AACGTTTTTAAACGGGTTTGCGGTGTAAGTGCA---GCCCGTCTTACACC-------GTGCGGCACAGGCACTAGTACTGATGTC-GTCTACAGGGC-TTTTGATATTTACAACGAAAA------AGTTGCTGGTTTTGCAAAGTTCCTAAAAACTAATTGCTGTCGCTTCCAGGAGAAG--------------GATGAG---------GAAGGCAATTTATTAGACTCTTACTTTGTAGTTAAGAGGCATACTATGTCTAACTACCAACATGAAGAGACTATTTATAACTTGGTTA------------------------AAGATTGTCCAGCGGTTGCTGTCCATGACTTTTTCAAGTTTAGAGTAGATGGTGACATGGTACCACATATATCACGTCAGCGTCTAACTAAATACACAATGGCTGATTTAGTCTATGCTCTACGTCATTTTGATGAGGGTAATTGTGATACATTAAAAGAAATACTCGTCACATACAATTGCTGTGATGATGATTATTTC------------------------------------------AATAAGAAGGATTGGTATGACTTCGTAGAGAATCCTGACATCTTACGCGTATATGCTAACTTAGGTGAGCGTGTACGCCAATCATTATTAAAGACTGTACAATTCTGCGATGCTATGCGTGATGCAGGCATTGTAGGCGTACTGACATTAGATAATCAGGATCTTAATGGGAACTGGTACGATTTCGGTGATTTCGTACAAGTAGCACCAGGCTGCGGAGTTCCTATTGTGGATTCATATTACTCATTGCTGATGCCCATCCTCACTTTGACTAGGGCATTGGCTGCTGAGTCCCATATGGATGCTGATCTCGCA---AAACCACTTATTAAGTGGGATTTGCTGAAATATGATTTTACGGAAGAGAGACTTTGTCTCTTCGACCGTTATTTTAAATATTGGGACCAGACATACCATCCCAATTGTATTAACTGTTTGGATGATAGGTGTATCCTTCATTGTGCAAACTTTAATGTGTTATTTTCTACTGTGTTTCCACCTACAAGTTTTGGACCACTAGTAAGAAAAATATTTGTAGATGGTGTTCCTTTTGTTGTTTCAACTGGATACCATTTTCGTGAGTTAGGAGTCGTACATAATCAGGATGTAAACTTACATAGCTCGCGTCTCAGTTTCAAGGAACTTTTAGTGTATGCTGCTGATCCAGCTATGCATGCAGCTTCTGGCAATTTATTGCTAGATAAACGCACTACATGCTTTTCAGTAGCTGCACTAACAAACAATGTTGCTTTTCAAACTGTCAAACCCGGTAATTTTAATAAAGACTTTTATGACTTTGCTGTGTCTAAAGGTTTCTTTAAGGAAGGAAGTTCTGTTGAACTAAAACACTTCTTCTTTGCTCAGGATGGCAACGCTGCTATCAGTGATTATGACTATTATCGTTATAATCTGCCAACAATGTGTGATATCAGACAACTCCTATTCGTAGTTGAAGTTGTTGATAAATACTTTGATTGTTACGATGGTGGCTGTATTAATGCCAACCAAGTAATCGTTAACAATCTGGATAAATCAGCTGGTTTCCCATTTAATAAATGGGGTAAGGCTAGACTTTATTATGACTCAATGAGTTATGAGGATCAAGATGCACTTTTCGCGTATACTAAGCGTAATGTCATCCCTACTATAACTCAAATGAATCTTAAGTATGCCATTAGTGCAAAGAATAGAGCTCGCACCGTAGCTGGTGTCTCTATCTGTAGTACTATGACAAATAGACAGTTTCATCAGAAATTATTGAAGTCAATAGCCGCCACTAGAGGAGCTACTGTGGTAATTGGAACAAGCAAGTTTTACGGTGGCTGGCATAATATGTTAAAAACTGTTTACAGTGATGTAGAAACTCCACACCTTATGGGTTGGGATTATCCAAAATGTGACAGAGCCATGCCTAACATGCTTAGGATAATGGCCTCTCTTGTTCTTGCTCGCAAACATAACACTTGCTGTAACTTATCACACCGTTTCTACAGGTTAGCTAACGAGTGTGCGCAAGTATTAAGTGAGATGGTCATGTGTGGCGGCTCACTATATGTTAAACCAGGTGGAACATCATCCGGTGATGCTACAACTGCTTATGCTAATAGTGTCTTTAACATTTGTCAAGCTGTTACAGCCAATGTAAATGCACTTCTTTCAACTGATGGTAATAAGATAGCTGACAAGTATGTCCGCA-ATCTACAACACAGGCTCTATGAGTGTCTCTATAGAAATAGGGATGTTGATCATGAATTCGTGGATGAGTTTTACGCTTACCTGCGTAAACATTTCTCCATGATGATTCTTTCTGATGATGCCGTTGTGTGCTATAACAGTAACTATGCGGCTCAAGGTTTAGTAGCTAGCATTAAGAACTTTAAGGCAGTTCTTTATTATCAAAATAATGTGTTCATGTCTGAGGCAAAATGTTGGACTGAGACTGACCTTACTAAAGGACCTCACGAATTTTGCTCACAGCATACAATGCTAGTTAAACAAGGAGATGATTACGTGTACCTGCCTTACCCAGATCCATCAAGAATATTAGGCGCAGGCTGTTTTGTCGATGATATTGTCAAAACAGATGGTACACTTATGATTGAAAGGTTCGTGTCACTGGCTATTGATGCTTACCCACTTACAAAACATCCTAATCAGGAGTATGCTGATGTCTTTCACTTGTATTTACAATACATTAGAAAGTTACATGATGAGCTTACTGGCCACATGTTGGACATGTATTCCGTAATGCTAACTAATGATAACACCTCACGGTACTGGGAACCTGAGTTTTATGAGGCTATGTACACACCACATACAGTCTTGCAGGCTGTAGGTGCTTGTGTATTGTGCAATTCACAGACTTCACTTCGTTGCGGTGCCTGTATTAGGAGACCATTCCTATGTTGCAAGTGCTGCTATGACCATGTCATTTCAACATCACACAAATTAGTGTTGTCTGTTAATCCCTATGTTTGCAATGCCCCAGGTTGTGATGTCACTGATGTGACACAACTGTATCTAGGAGGTATGAGCTATTATTGCAAGTCACATAAGCCTCCCATTAGTTTTCCATTATGTGCTAATGGTCAGGTTTTTGGTTTATACAAAAACACATGTGTAGGCAGTGACAATGTCACTGACTTCAATGCGATAGCAACATGTGATTGGACTAATGCTGGCGATTACATACTTGCCAACACTTGTACTGAGAGACTCAAGCTTTTCGCAGCAGAAACGCTCAAAGCCACTGAGGAAACATTTAAGCTGTCATATGGTATTGCCACTGTACGCGAAGTACTCTCTGACAGAGAATTGCATCTTTCATGGGAGGTTGGAAAACCTAGACCACCATTGAACAGAAACTATGTCTTTACTGGTTACCGTGTAACTAAAAATAGTAAAGTACAGATTGGAGAGTACACCTTTGAAAAAGGTGACTA---TGGTGATGCTGTTGTGTACAGAGGTACTACGACATACAAGTTGAATGTTGGTGATTACTTTGTGTTGACATCTCACACTGTAATGCCACTTAGTGCACCTACTCTAGTGCCACAAGAGCACTATGTGAGAATTACTGGCTTGTACCCAACACTCAACATCTCAGATGAGTTTTCTAGCAATGTTGCAAATTATCAAAAGGTCGGCATGCAAAAGTACTCTACACTCCAAGGACCACCTGGTACTGGTAAGAGTCATTTTGCCATCGGACTTGCTCTCTATTACCCATCTGCTCGCATAGTGTATACGGCATGCTCTCATGCAGCTGTTGATGCCCTATGTGAAAAGGCATCAAAATATTTGCCCATAGATAAATGTAGTAGAATCATACCTGCGCGTGCGCGCGTAGAGTGTTTTGATAAATTCAAAGTGAATTCAACACTAGAACAGTATGTTTTCTGCACTGTAAATGCATTGCCAGAAACAACTGCTGACATTGTAGTCTTTGATGAAATCTCTATGGCTACTAATTATGACTTGAGTGTTGTCAATGCTAGACTTCGTGCAAAACACTACGTCTATATTGGCGATCCTGCTCAATTACCAGCCCCCCGCACATTGCTGACTAAAGGCACACTAGAACCAGAATATTTTAATTCAGTGTGCAGACTTATGAAAACAATAGGTCCAGACATGTTCCTTGGAACTTGTCGCCGTTGTCCTGCTGAAATTGTTGACACTGTGAGTGCTTTAGTTTATGACAATAAGCTAAAAGCACACAAGGAGAAGTCAGCTCAATGCTTCAAAATGTTCTACAA---------AGGTGTTATTACACATGATGTTTCATCTGCAATCAACAGACCTCAAATAGGCGTTGTAAGAGAATTTCTTACACGCAATCCTGCTTGGAGAAAAGCTGTTTTTATCTCACCTTATAATTCACAGAACGCTGTAGCTTCAAAAATCTTAGGATTGCCTACGCAGACTGTTGATTCATCACAGGGTTCTGAATATGACTATGTCATATTCACACAAACTACTGAAACAGCACACTCTTGTAATGTCAACCGCTTCAATGTGGC--TATCACAAGGGCAAAAATTGGCATTTTGTGCATAATGTCT---GATAGAGATCTTTATGACAAACTGCAATTTACAAGTCTAGAAATACCACGTCGC---------------------------------------------------------------AATGTGGCTACATTACA---AGCA------------------------------------------------GAAAATGTAACTGGACTTTTT---------AAGGACTGTAGTAAGATCATTACTGGT---CTTCATCCTACACAGGCACCTACACACCTCAGCGTTGATATAAAGTTCAAGACTGAAGGATTATGTGTTGACATACCAGGCATACCAAAGGACATG---------ACCTACCGTAGACTCATCTCTATGATGGGTTTCAAAATGAATTACCAAGTCAATGGTTATCCTAATATGT---------------TTATCACCCGCGAAGAAGCTATTCGTCACGTTCGTGCGTGGATTGGCTTTGATGTAGAGGGCTGTCATGCAACTAGAGATGCTGTGGGTACTAACCTACCTCTCCAGCTAGGATTTTCTACAGGTGTTAACTTAGTAGCTGTACCGACTGGTTATGTTGACACTGAAAATAACACAGAATTCACCAGAGTTAATGCAAAACCTCCACCAGGTGACCAGTTTAAACATCTTATACCACTCATGTATAAAGGCTTGCCCTGGAATGTAGTGCGTATTAAGATAGTACAAATGCTCAGTGATACACTGAAAGGATTGTCAGACAGAGTCGTGTTCGTCCTTTGGGCGCATGGCTTTGAGCTTACATCAATGAAGTACTTTGTCAAGATTGGACCTGAAAGAACGTGTTGTCTGTGTGACAAACGTGCAACTTGCTTTTCTACTTCATCAGATACTTATGCCTGCTGGAATCATT---------CTGTGGGTTTTGACTATGTCTATAACCCATTTATGATTGATGTTCAGCAGTGGGGCTTTACGGGTAACCTTCAGAGTAACCATGACCAACATTGCCAGGTACATGGAAATGCACATGTGGCTAGTTGTGATGCTATCATGACTAGATGTTTAGCAGTCCATGAGTGCTTTGTTAAGCGCGTTGATTGGTCTGTTGAATACCCTATTATAGGAGATGAACTGAGGGTTAATTCTGCTTGCAGAAAAGTACAACACATGGTTGTGAAGTCTGCATTGCTTGCTGATAAGTTTCCAGTTCTTCATGACATTGGAAATCCAAAGGCTATCAAGTGTGTGCCTCAGGCTGAAGTAGAATGGAAGTTCTACGATGCTCAGCCATGTAGTGACAAAGCTTACAAAATAGAGGAACTCTTCTATTCTTATGCTACACATCACGATAAATTCACTGATGGTGTTTG--TTTGTTTTGGAATTG--TAACGTTGATCGTTACCCAGCCAATGCAATTGTGTGTAGGTTTGACACAAGAGTCTTGTCAAACTTGAACTTACCAGGCTGTGATGGTGGTAGTTTGTATGTGAATAAGCATGCATTCCACACTCCAGCTTTCGATAAAAGTGCATTTACTAATTTAAAGCAATT-GCCTTTCTTTTACTATTCTGATAGTCCTTGTGAGTCTCATG-----GCAAACAAGTA------GTGTCGGATATTGATTATGTTCCACTCAAATCTGCTACGTGTATTACACGATGCAATTTAGGTGGTGCTGTTTGCAGACACCATGCAAATGAGTACCGACAGTACTTGGATGCATATAATATGATGATTTCTGCTGGATTTAGCCTATGGATTTACAAACAA--TTTGATACTTATAACCTGTGGAATACATTTACCAG-------------GTTACAGAGTTTAGAAAATGTGGCTTATAATGTTGTTAATA--AAGGACACTTTGATGGACACGCCGGCGAAGCACCTGTTT-CCATCATTAATAATGCTGTTTACACAAAGGTAGATGGTATTGATGTGGAGATCTTTGAAAATAAGACAACACTTCCTGTTAATGTTGCATTTGAGCTTTGGGCTAAGCGTAACATTAAACCAGTGCCAGAGATTAAGATACTCAATAATTTGGGTGTTGATATCGCTGCTAATACTGTAATCTGGGACTACAAAAGAGAAGCCCCAGCACATGTGTCTACAATAGGTGTCTGCACAATGACTGACATTGCCAAGAAACCTACTGAGAGTGCTTGTTCTTCACTTACTGTCTTGTTTGATGGTAGAGTGGAAGGAC----AGGTAGACCTTTTTAGAAACGCCCGTAATGGTGTTTTAATAACAGAAGGTTCAGTCAAAG---------GTCTAACACCTTCAAAGG-----GACCAGCACAAGCTAGCGTCAA--TGGA----GTCACATTAATTGGAG------------------------------------------------------------------------------------------------------------AATCAGTAAAAACACAGTTTAACTACTTTAAGAAAGTAGACGGCATTATTCAACAGTTGCCTGAAACCTACTTTACTCAGAGCAGAGACTTAGAGGATTTTA-AGCCCAGATCACAAATGGAAACTGACTTTCTCGAGCTCGCTATGGATGAATTCATACAGCGATATAAGCTCGAGGGCTATGCCTTCGAACACATCGTTTATGGAGATTTCAGTCATGGACAACTTGGCGGTCTTCATTTAATGATAGGCTTAGCCAAGCGCTCACAAGATTCACCACTTAAATTAGAGGATTTTATCCC---TATGGACAGCACAGTGAAAAATTACTTCATAACAGATGCGCAAACAGGTTCATCAAAATGTGTGTGTTCTGTGATTGATCTTTTACTTAATGACTTCGTCGAGATAATAA---------AGTCACAAGATTTGTCAGTGATTTCAAAAGTGGTCAAGGTTACAAT---TGACTATGCTGAAATTTCATTCATGC--TTTGGTGTAAGGATGGACATGTTGAAACCTTCTACCCAAAACTACAAGCAAGTCA------------------------------AGCGTGGCAACCAGGTGTTGCGATGCCTAACTTGTACAAGATGCAAAGAATGCTTCTTGAAAAGTGTGACCTTCAGAATTATGGTGAAAATGCTGTTATACCAAAAGGAATAATGATGAATGTCGCAAAGTATACTCAACTGTGTCAATACTT---AAATACACTTACTTTAGCTGTACCCTACAACATGAGAGTTATTCACTTTGGTGCTGGCTCTGATAAAGGAGTTGCACCAGGTACAGCTGTGCTCAGACAATGGTTGCCAACTGGCACACTACTTGTCGATTCAGATCTTAATGAATTCGTCTCCGACGCAGATTCTACTTTAATTGGAGACTGTGCAACAGTACATACGGCTAATAAATGGGACCTTATCATTAGCGATATGTATGACCCT------------AGGACCAAACATGTGACAA---------AAGAGAATGACTCTAAAGAAGGGTTTTTCACTTATCTGTGTGGATTTATAAAGCAAAAACTAGCCCTGGGTGGTTCTATAGCTGTAAAGATAACAGAGCATTCTTGGAATGCTGACCTTTACAAGCTTATGGGCCATTTCTCATGGTGGACAGCTTTTGTTACA-AATGTAAATGCATCATCATCGGAAGCATTTTTAATTGGGGCTAACTATCTTGGCAAG------CCGAAGGAACAAATTGATGGCTATACCATGCATGCTAACTACATTTTCTGGAGGAAGACAAATCCTATCCAGTTGTCTTCCTATTCACTCTTTGACATGAGCAAATTTCCTCTTAAATTAAGAGGAACTGCTGTAATGTCTCTTAAGGAGAATCAAATCAATGATATGATTTATTCTCTTCTGGAAAAAGGTAGGCTTATCAT--TAGAGAAAAC---------------------------AACAGAGTTGTGGTT------------TCAAGTGATATTCTTGTTAATAACT---AAAC-------------------------------------------GAAC-ATGTT--------------------------------------------------------------------------------------------------------------------------------------------------------------------------------------------------------------------------------------------------TATTTTCTTATTATTTCTTACT------------------------------------------------------------------------------------------------------------------------------------------------------------------------------------------------------------------------------------------------------------------------------------------------------------------------------------------------------------------------------------------------------------------------------------------------------------------------------------------------------------------------------------------------------------------------------------------------------------------------------------------------------------------------------------------------CTCACTAGTGGTAGTGA--------CCTTGACCGGTGCAC--CACTTTTGATGA--------------------------TGTTCAA-----------------------GCTCCTAATTACACTC------------------------------------------------------------------------------------------AACATACTTCATCTATGAGGGGGGTTTACTATCCTGATGAAATTTTTAGATC---AGACACTCT-------TTATTTAACTCAGGATTTATTTCTTC--------------------CATTTTATTCTAATGTTACAGGGTTTCATACTATTAATCATACG-------------------------------------------------------------------------------------------------------------TTTGACAACCCTGTCAT-------------------------------------------------------------------------------------------------------------------------------------------ACCTTTTAAGGATGGTATTTAT---------------------------------TTTGCTGCCACAGAGAAATCAAATGTTGTCCGTGGTTGGGTTTT-----TGGTTCTACCATGAACAACAAGTCACAGTCGG------------TGATTATTATTAACAATTCTACTAATGTTGTTATACGAGCATGTAACTTTGAATTGTGTGACAACCCTTTCTTTGCTGTTTCTAAACCCAT------------GGGTACACAGACACATA---------------------------------------------------CTATGATATTCGATAATGCATTTAATTGCACTTTCGAGTACATATCTGATG---------------------------------------------------------------------------------------------------------------------------------------------------------------------------------------------------------------------------------------------------------------------------------------------------------------------------------------------------------------------------------------------------------------------------------------------------------------------------------------------------------CCTTTTCGCT---------TGATGTTTCAGAAAAGTCAGGTAATTTTAAACACTTACGAGAGTTTGTGTTTAAAAATAA---------AGATGGGTTTCT---------CTATGTTTATA------------AGGGCTATCAACCTATAGATGTAGTTCGTGATCTACCTTCTGGTTT------------------TAACAC-----TTTGAAACCCATTTTTAAGTT----------GCCTCTTGGTATTAACATTACAAATTTTAGAGCCATT-----------------------------------------CTTACAGCCTTTTTA---CCTGCTCAAGACACTTGGGG----------------------------------------C------------------ACGTCAGCTGCAGCCTATTTTGTTGGCTATTTAAAGCCAA---------------CTACATTTATGCTCAAGTATGATG-------------AAAATGGTACAATCACAGATGCTGTTGATTGTTC----------------------------------TCAAAATCCACTTGCTGAACTCAAATGC------------------------------TCTG-----------TTAAGAGCTTTGAGATTGAC----------------AAAGGAATTTACCAGACCTCTAATTTCAGGGT------------------------------------------------------TGTTCCCTCAAGAGATGTTGTGAGATT---------------------------------------------------CCCTAATAT------------------TACAAACTTGTGTCCTTTTGGAGAGGTTTTTAATGCTACTAA--------------------------------------------------------------------------------ATTCCCTTCTGTCTATGCATGG---GAG----------------------------------------------------AGGAAAA---------------------------------------GAATTTCTAATTGTGTTGCTGAT-------TAC---TCTGTGCTCTACA---------ACTCAACATTTTTTTCAACC------------------------------------------------------------TTTAAGTGCTA------------------TGGCGTTTCT---------GCCACTAAGTTGAA----------------------------------TGATCTTTGCTT----------------------------------CTCCAATGTCTATGCAGATTCTTTTGTAGTCAAGGGAGATGAT-----------------------------------------------------------------------------------------------------------------------GTAAGACAAATAGCGCCAGGACA------------------------------------------------------------------------AACTGGTGTTATTGCTGATTATAATTATAAATTGCCAGATGATT------TCATGGGTTGTGTCCTTGCTTGGA---------------------------------------ATACTAGGAACAT------TGATGCTA-------------------------------------CTTCAACT-----------------------------------GGTAATTATAATTATAAATATAGGTATCTTAGACATG----------------GCAAGCTTAGGCCCTTTGAGAGA------------------------------GACATATCTAATGTGCCTTTC------------------------TCCCCTGATGGCAAACCT------------------------------------------------------------------------------------TGCACCCC---ACCTGCTCTTAATTGTTATTGGCCATTAAATGATTATGGTT---------------------------TTTACACCACTAC-------------------------------------------------------------------------------------------------------TGGCATTGGCTACCAACCTTAC--------------------------AGAGTTGTAGTACT--------------------------------------------------------------------------TTCTTATGAACTTTTAAATGCACCGGCCACGGTTTGTG------------------------------GACCAAA---------------------------------------------------------------ATTATCCACTGACCTTATTAAGAACCAGTG---------TGTCAATTTTAAT-------------------TTTAA------TGGACT-------------CACTGGTACTGGTGTGTTAACTCCT-----------TCTTCAAAGAGATTTCAACCATTTCAACAATT-----TGGCCGTGATGTTTCTGATTTCACTG------------------------ATTCCGTTCGAGATCCTAAAAC-----------ATCTGAAATATTAGA---CATTTCACCTTGCTCTTTTGGGGGTGTAAGTGTAATTACACCTGGAACAAATGCTTCATCTG------------------AAGTTGCTGTTCTATAT------CAAGATGTTAACTGCACTGATGTTTCTACAGCAATTCATGCAGATCAACTCACACCAGCTTGG---------------------CGCATATATTCTACTGGA---------------------AACAATGTATTCCAGACTCAAGCAGGCTGTCTT-----------------ATA--GGAGCTGAGCA----------TGTCGACACTTCT-------------------------TATGAGTG------CGACATTCCTATTGGAGCTGGCATTTGTGCTAGTTACCATACAGTTTCTTTA-----------------------------------------------------------TTACGTAGT-----------ACTAGCCAAAAA---------TCTATTGTGGCTTATACTATGTCTTTAGGTGC-------------------------------------------------TGATAGTTCAATTGCTTACTCTAATAACACCATTGCTATACCTACTAACTTTTCAA--TTAGCATTACTACAGAA-GTAATGCCTGTTTCTATGGCTAAAACCTCCGTAGATTGTAATATGTAC------ATCTGCGGAGATTCTACTGAATGTGCTAATTTGCTTCTCCAATATGGTAGCTTTTGCACACAACTAAATCGTGCACTCTCAGGTATTGCTGCTGAACAGGATCGCAACACACGTGAAGTGTTCGCTCAAGTC------AAACAAATGTAC------------AAAACCCCAACTTTGAAAGATTTT----------------------GGTGGTTTTAATTTTTCACAAATATTACCTGACCC----------------------------------------------------------------TCTAAAGTCAACTAA---------------------GAGGTCTTTTATTGAGGACTTGCTCTTTAATAAGGTGACACTCGCTGATGCTGGC------------TTCATGAAGCAATATGGCGAATGCCTAGGTGATATTAATGCTAGAGATCT------------------CATTTGTGCGCAGAAGTTCAATGGACTTACAGTGTTGCCACCTCTGCTCACTGATGATATGATTGCTGCCTACACTGCTGCTCTAGTTAGTGGTACTGCCACTGCTGGATGGACATT---------TGGTGCTGGCGCTGCTCTTCAAATACCTTTTGCTATGCAAATGGCATATAGGTTCAATGGCATTGGAGTTACCCAAAATGTTCTCTATGAGAACCAAAAACAAATCGCCAACCAATTTAACAAGGCGATTAGTCAAATTCA------------------------------------------AGAATCACTTACAACAACATCAACTGCATTGGGCAAGCTGCAAGACGTTGTTAACCAGAATGCTCAAGCATTAAACACACTTGTTAAACAACTTAGCTCTAATTTTGGTGCAATTTCAAGTGTGCTAAATGATATCCTTTCGCGACTTGATAAAGTCGAGGCGGAGGTACAAATTGACAGGTTAATTACAGGCAGACTTCAAAGCCTTCAAACCTATGTAACACAACAACTAATCAGGGCTGCTGAAATCAGGGCTTCTGCTAATCTTGCTGCTACTAAAATGTCTGAGTGTGTTCTTGGAC--AATCAAAAAGAGTTGACTTTTGCGGA---AA---GGGCTACCACCTTATGTCCTTCCCACAAGCAGCCCCGCATGGTGTTGTCTTCCTACATGTCACGTATGTGCCATCCCAGGAGAGGAACTTCACCACAGCGCCAGCAATTTGTCATGAA---------------------------GGCAAAGCATACTTCCCTC---------------GTGAAGGTG------------------TTTTTGTGTT---------------------TAATGGCACTT-----------------------------CTTGGT-------TTATTACACAGAGGAACTTCTTTTCTCCACAAATAATTACTACAGACAATACATTTGTCTCAGGAAATTGTGATGTCGTTATTGGCATCATTAACAACACAGTTTATGATCCTCTG------CAACCTGAGCTTGACTCATTCAAAGAAGAGCTGGACAAGTACTTCAAA------AATCATAC-----ATCACCAGA--------TGTTGATCT--------------------------------------------------TGGCGACATTTCAGGCATTAACGCTTCTGTCGTCAACATTCAAAAAGAAATTGACCGCCTCAATGAGGTCGCTAAAAATTTAAATGAATCACTCATTGACCTTCAAGAATTGGGAAAATATGAGCAATATATTAAATGGCCTTGGTATGTTTGGCTCGGCTTCATTGCTGGACTAATTGCCATCGTCATGGTTACAA-TCTTGCTTTGTTGCATGACTAGTTGTTGCAGTTGCCTCAAGGGTGC------ATGCTCTTGTGGTTCTTGCTGCA--------AGTTTGA-------------------TG---AGGATGACTCTGAGCCAGTTCTCAAGGGTGTCAAATTACATTACACATAAA--------CGAA-----CTT--ATGGATTTGTTTATGAGAT--------------TTTTTACTC-TTGGATCAATTACTGCACAGCCAGTAAAAATTGACAATGCTTCTCCTGCAAG---TACTGTTCATG-------CTACAGCAACG------ATACCGCTACAAGCCTCACTCCCTTTCGGATGGCTTGTTATTGGCGTTGCATTTCTTGCTGTTTTTCAGAGCGCTACCAAAATAATTGCGCTCAATAAAAGATGGCAGCTAGCCCTTTATAAGGGCTTCCAGTTCATTTGCAATTTACTGCTGCTATTTGTT--ACCATCTATTCACATCTTTTGCTTGTCGCTGCAGGTATGGAGGCGCAATTTT------------TGTACCTCTATGCCTTGATATATTTTCTACAATGCATCAACGC-ATGTAGAATTATTATGAGATGTTGGCTTTGT-----------TGGAAGTGCAAATCCAAGAACCCATTACTTTATGATGCCAACTACTTTGTTTGCTGGCACACACATAACTATGACTACTGTATACCAT---ATAACAGTGTCACAGATACAATTGTCGTTACTGCAGGTGACGGC-------------------ATTTCAACACCAAAACTCAAAGAAGACTACCAAATTGGTGG------TTATTCTGAGGATTGGCACTCAGGTGTTAAAGACTATGTCGTTGTACATGGCTATTT---CACCGAAGTTTACTACCAGCTTGA-------------------------------GTCTACACAAATTACTACAGACACTGGTATTGAAAATGCTACATTCTTCATCTTTAACAAGCTTGTTAAAGACCCA------------------------------------------------------------------------------------------------------------CCGAATGTGCAAATACACACAATCGACGGCTCTTCAGGAGTTGCAAATCCAGCAATGGATCCAATTTATGATGAGCCGACGACGACTACTAGCGTGCCTTTGTAAGCACA----AGAAAGTGAGTACGAACTTA------------TGTACTCATTCGTTTCGGAAGAAACAGGTAC------GTTAAT-------------------------------------------------------------------------------AGTTAATAGCGTACTTCTTTTTCTTGCTTTCATGGTATTCTTGCTAGTCACACTAGCCATCCTTA------------------CTGCGCTTCGATTGTGTGCGTACTGCTGCAATATTGTT-------------------------------------------------------------------AACGTGAGTTTAGTAAAA-----CCAACGGTTTACGTCTACTCGCGTGTTAAAAATCTGAACTCTTCTGAAGG--------------------------------------------------------------AGTTCCTGATCTTCTGGTCTAAACGAA-------------------------------------------------CTAACTATTATTAT-----------------------------------------------------------------TATTCTGTTTGGAACTTTAACATTGCTTATCAT----------------------------------GGCAGACAACGGTACTATTACCGTTGAGGAGCTTAAACAACTCCTGGAACAATGGAAC---CTAGTAATAGGTTTCCTAT------------TCCTAGCCTGGATTATGTTACTACAATTTGCCTATTCTAATCGGAACAGGTTTTTGTACATAATAAAGC---------------TTGTTTTCCTCTGGCTCTTGTGGCCAGTAACACTTGCTTGTTTTGTGCTTGCTGCTGTCTAC---------------------------------------------------------------------------------------------AGAATTAATTGGGTGACTGGCGGGATTGCGATTGCAATGGCTTGTATTGTAGGCTTGATGTGGCTTAGCTACTTCGTTGCTTCCTTCAGGCTGTTTGCTCGTACCCGCTC---------------------AATGTGGTCATTCAACCCAG------------------------AAACAAACATTCTTCTCAATGTGCCTCTCCGGGGGACAATTGTGACCAGACCGCTCATGGAAAGTGAACTTGTCATTGGTGCTGTGATCATTCGTGGTCACTTGCGAATGGCCGGACACTCCCTAGG------------------------------------------------------------------------------------------GCGCTGTGACATTAAGGACCTGCCAAAAGAGAT----CACTGTGGCTACATCACGAACGCTTTCTT-ATTACAAATTAGGAGCGTCGCAGCGTGTAGGCAC--------TGATTCAGG--------------------------------------------------------------------------------------------------------------------------------------------------------------------------------------------------------------------------------------------------------------------------------------------------------------------------------------------------------------------------------------------------------------------------------------------------------------------------------------------------------------------------------------------------------------------------------------------------------------------------------------------------------------------------------------------TTTTGCTGCATACAACCGCTACCGTATTGGAAACTATAAATTAAATACAGACCACGCCGGTAGCAACGACAA------TATTGCTTTGCTAGTA---------CAGTAA------------------GTGACAACAGA--------TGTTTCATCTTGTTGACTTCCAGGTTACAATAGCAGAGATATTGATTATCATTATGAGGACTTTCAGGATTGCTATTTGGAATCTTGAC----------------GTTATAATAAGTTCAATAGTGAGACAATTATTTAAGCCTCTAACTAAGAAGAATTATTCGGAGTTAGATGATGAAGAA-----CTTATGGAGTTAGATTATCCATAA--AACGAA------------------------------------------------------------------------------------------------------------------------------------------------------------------------------------------------------------------------------------------------------------------------------------------------------------------------------------------------------------------------------------------------------------------------------------------------------------------------------------------------------------------------------------------CATGAAAATTATTCTCTTCC-----------------TGACATTGATTGTATTTAC----------------ATCTTGCGAGCT------ATATCACTATCAGGAGTGTGTTAGAGGTACGACTGTACTACTAAAAGAACCTTGCCCATCAGGAACATACGAGGGCAATTCACCA------------------------------TTTCACCCTCTTGCTGACAATAAATTTGCACTAACTTGCACTAGCACACACTTTGCTTTTGCTTGTGCTGACGGTACTCGACATACCTATC------------------AGCTGCGTG-----------CAAGATCAGTTTCACCAAAACTTTTCATCAGACAAGAGGAGGTTCAACAAGAGCTCTACTCGCCACTTTTTCTCATTGTTGCTGCTCTAGTATTTTTAATACTTTGCTTCACCATTAAGAGAAAGACAGAA--------------------------------------------------------------------------------------------------------------------------TGAATGA-------------------------GCTCACTTTAATTG---------ACTTCTATTTGTGCTTTTTAGCCTTTCTGCTATTCCTTGTTTTAAT-------AATGCTTATTATATTTTGGTTTTCACTCGAAATCCAGGATCTAGAA---------GAACCT------------------------TGTACCA--------AAGTCT----------AAACGAAC-ATGAAAC--------------TTCTCATTGTTT---------------TGACTTGTATTTCTCTATGCAGTTG---------------------------------CATACGCACTGTA------GTACA------------------------GCGCTGTGCATCTAATAAACCTCATGTGCTTGAAGATCCTTGTCCTACTGGTTACCAACCTGAATGGAATATAAGGTACAACACTAGGGGTAATACTTATAGCACTGCTTGGCTTTGTGCTCTAGGAAAGGTTTTACCTTTTCATAGATGGCACACTATGGTTCAAACATGCAC-ACCTAATGTTACTA--------TCAACTGTCAAGATCCAGCTGGTGGTGCGCTTATAGCTAGGTGT----------------------------------------------------------------------------TGGTACCTTCATGAAGGTCACC-----------------AAACTGCTG-------------------------CATTTAGAGACG------------------------------------TATTTGTTGTTT----------------------------------------------------------TAAATAAACGAA-----------------CAAATTAAAATGTCTGA----------------------------------------------------------------------------------------------------------------------------------------------------------------------------------------------------------------------------------------------------------------TAATGGACCCCAATCAAACCA----ACGTAGTGCCCCCCGCATTACATTTGGTGGACCCACAGATTC------------------------------------------------------------------------------------------------------------------------------------------------------------------------------------------------------------------------------------------------------AACTGACAATAACCAGAATGGAGGACGCAATGGGGCAAGGCCAAAAC-------AGCGCCGACCCCA-------------AGGTTTACCCAATAATACTGCGTCT---TGGTTCAC-AGCTCTCACTCAGCATGGCAAGGAGGAACT---TAGATTCCCTCGAGGCCAGGGCGTTCCA-----------ATCAACAC---CAATAGTGGTCCAGATGA---------------------CCAAATTGGCTACTACCGAAG-------------------------------AGCTACCCGACGAGTTCGTGGTGGTGACGGCAAAATGAAA---------GAGCTCAGC----CCCAGATGGTACTT------------------------------CTATTACC--------------------------------------------------TAGGA--------------------ACTGGCC---CAGAAGCTTCACTTCCCTACGGCGCT------------AACAAAGAAGGCA------------------TCGTATGGGTTGC---------------AACTGAGGGAGCCTT--------------------GAATACACCCAA-------------AGACCACATTGGCACCCGCAATCCTAA-TAACAATGCTGCCACCGTGCTA---------CAACTTCCTCAAGGAACAACATTGCCAAAAGGCTTCTAC-GCAGAGGGAAGCAGAGGCG------------GCAGTCAAGCCTCTTCTCGCTCCTCATCACGTAGTCGCGGTA------------------ATTCAAGAAATTCAACTCCTGGCAGCAGTAG---------------------GGGAAATTCTCCTGCTC----------------------------------------------------------------------------------------------------------------------------------------------------------------------GAA--------------TGGCTAGCGGAGGTGGTGAAACTGCCCT---------------------------CGCGCTATTGCTGCTAGACAGATTGAACC---------------------------------------AGCTTGAGAGCAAAGTTTCTGGTAAAGGCCAACAAC-------------AAC-----------------------------------------------------------------------------------------------------------------------------------------------------------------------------------------------------------------------------------------------------AAGGCCAAACTGTCACTAAGA------------------AATCTGCTGCTGAGGCATCTAAAAAGCCTCGCCAAAAACGTACTGCCACAAAACAGTACA---------------ACGTCACTCAAGCATTTGGGA---GACGTGGTCCAGAACAAACCCAAGGAAATTTCGGGGACCAAGACCTAATCAGACAAGGAACTGATTACAAACATTGGCCGCAAATTGCACAATTTGCTCCAAGTGCCTCTGCA------TTCTTTGGAATGTCACGCATTGGCATGG---------------------------------AAGTCACACCTTCGGGAACATGGCTGACTTATCATGGAGCCATTAAATTGGATGACAAAGATCCACAATTCAAAGACAACGTCATACTGCTGAACAAGCAC-------------------ATTGACGCATACAAAACATTCCCACCAAC---------------------------------------------------------------------------------------------------------------AGAGCCTAAAAAGGACAAAAAGAAAAAGA---------------------------CTGATGAAGC------------------TCAGCCTTTGCCGCAGAGACAAAAGAAGCA--------------------------------------------------------------GCCCACTGTGACTCTTC----------------------------TTCCTGCGGCTGACA--------------------------------------------------------------------------------------------------------------------------------------------------------------------------------------------------------------------------------------------------------------------------------------------------------------------------------------------------------------------------------------------------------------------------------------------------------------------------------------------------------------------------------------------------------------------------------------------------------------------------------------------------------------------------------------------------------------------------------------------------------------------------------------------------------------------------------------------------------------------------------------------------------------------------------------------------------------------------------------------------------------------------------------------------------------------------------TGGATGATTTCTCCAGACAACTTCAAAATTCCAT---GAGTGGAGCTTCTGCTGAT-------------------TCAACTCAGGCATAAACACTC---------------------------------------------------------------------------------------------------------------------------------------------------------------------------------------------------------------------------------------------------------------------------------------------------------------------------------------------------------------------------------------------------------------------------------------------------------------------------------------------------------------------------------------------------------------------------------------------------------------------------------------------------------------------------------------------------------------------ATGATGACCACACA---AGGCAGATGGGCTATGTA--------------------------------------------------------------------------------------AACG---------TTTTCGCAATTCCG----------------------------------------TTTACGATACATAGTCTACTCTTGTGCAGA--------------------------------ATGAA------------------------------TTCTCGTAACTAAAC-----AGCACAA--------------------GTAGGTTTAGTTAACTT-------------------------------TAATCTCACATAGCAATC-------------------------------------------------------TTTAATCAATGTGTAACATTAGG---------------GAGGAC--------------------TTGAAAGAGCC-------------ACCACATTTTCATCGAGGCCACGC----GGAGTACGATCGAGGGTACAGTGAATAATGCTAGGGAGAGC---------------------------TGCCT-------------------ATATGGAAGAGCCCTAAT-----------GTGTAAAATTAATTTTAGTA----------GTGCTATCCCC---ATG---TGATTTTAATAGCTTCTTAG-------GAGAATGACAAAAAAAAAAAAAAAAA-----------------------------------------------------------------------------------------------------------------------------
>AY278554_SARS_coronavirus_CUHKW1
-------------------------------------------------------------------------------------------------------------------CTACCCAGG--AAAAGCCAACCAACC-TCGATCTCTTGTAGATCTGTT--CTCTAAACG-AACTTTAAAA-----------------------------------------------------------------------TCTGT-GTAGCTGTCGCTCGGCT---GCATGCCTAGTGCACCTAC------------------GCAGTATAAACAATAATAAATTTTACTGTCGT-------------------------TGACAAGAAACGAGTAACTCGT-CCCTCTTCTGCAGACTGCTTACGGT--TTCGTCCGTGTTGCAGTCGATCATCAGCATACCTAGG------------------TTTCGTCCGGGTGTGACCGAAAGGTAAGATGGAGAGCCTTGTTCTTGGTGTCAACGAGAAAACACACGTCCAACTCAG------------------------------TTTGCCTGTCCTTCAGGTTAGAGACGTGCTAGTGCGTGGCTTCGGGG-----------ACTCTGTGGAAGAGGCCCTATCGGAGGCACGTGAACACCTCAAAAATGGCACTTGTG-------------GTCTAGTAGAGCTGGAAAAAGGCGTACTGCCCCAGCTTGAACAGCCCT------------ATGTGTTCATTAAACGTTCTGATGCCTTAAGCAC--CAATCACGGCCACAAGGTCGTTGAGCTGGTTGCAGAAATGGACGGCATTCAGTACGGTCGTAGCGGTATAACACTGGGAGT-ACTCGTGCCACATGTGGGCGAAACCCCAATTGCATACCGCAATGTTCTTCTTCGTAAGAACGGTAATAAGGGAGCCGGTGGTCATAGCTAT-----------GGCATCGATCTAAAGTCTTATGACTTAGG----TGACGAGCTTGGCACTGATCCCATTGAAGATTATGAACAAAACTGGAACACTAAGCATGGCAGTGGTGCACTCCGTGAACTCACTCGTGAGCTCAATGGAGG------TGCAGTCACTCGCTATGTC------GACAACAATTTCTGTGGCCCAGATGGGTACCCTCTTGATTGCATCAAAGATTTTCTCGCACGCGCGGGCAAGTCAATGTGCACTCTTTCCGAACAACTTGATTACATCGAG----TCGAAGAGAGGTGTCTACT--GCTGCCGTGACCATGAGCATGAAATTGCCTGGTTCACTGAGCGCTCT----------GATAAGAGCTACGAGCAC-CAGACACCCTTCGAAATTAAGAGTGCCAAGAAA-------TTTGACACTTTCAAAGGGGAATGCCCAAAGTTTGTGTTTCCTCTTAACTCAAAAGTCAAAGTCATTCAACCACGTGTTGAAAAGAAAAAGACTGAGGGTTTCATGGGGCGTATACGCTCTGTGTAC--------------------------------------CCTGTTGCATCTCCACAGGAGTGTAACAATATGCACTTGTCTACCTTGATGAAATGTAATCATTGCGATG----AAGTTTCATGGCAGACGTGCGACTTTCTGAAAGCCACTTGTGAACATTGTGGCACTGAAAATTTAGTTATTGA------AGGACCTACTACATGTGGGTACCTACCTACTAATGCTGTAGTGAAAATGCCATGTC------------------CTGCCTG---------TCAAGACCCAGAGATTGGACCTGAGCATAGTGTTGCAGATTATCACAACCACTCAAACATT---------------GAAACTCGACTCCGCAAGGGAGGTAGGACTAGATGTTTTGGAGGCTGTGTGTTTGCCTATGTTGGCTGCTATAATAAGCGTGC-------------------CTACTGGGTTCCTCGTGCTAGTGCTGATATTGGCTCAGGCCATACTGGCATTACTGGTGACAATGTGGAGACCTTGAATGAGGATCTCCTTGAGATACTGAGTCGTGAACGTGTTAACATTAACATTGTTGGCGATTTTCATTTGAATGAAGAGGTTGCCATCATTTTGGCATCTTTCTCTGCTTCTACAAGTGCCTTTATTGACACTATAAAGAGTCTTGATTACAA------GTCTTTCAAAACCATTGTTGAGTCC---TGCGGTAACTA-TAAAGTTACCAAGGGAAAGCCCGTAAAAGGTGCTTGGAACATTGGACAACAGAGATCAGTTTTAACACCACTGTGTGGTTTTCCCTCACAGGCTGCTGGTGTTATCAGATCAATTTTTGCGCGCACACTTGATGCAGCAAACCACTCAATTCCTGATTTGCAAAGAGCAGCTGTCACCATACTTGATGGTATTTCTGAACAGTCATTACGTCTTGTCG------ACGCCATGGTTTATACTT------------CAGACCTGCTCACCAACAGTGTCATTATTATGGCATATGTAACTGGTGGTCTTGTACAACAGACTTCTCAGTGGTTGTCTAATCTTTTGGGCACTACTGTTGAAAAACTCAGGC---------CTATCTTTGAATGGATTGAGG------------CGAAACTTAGTGCAGGAGTTGAATTTCTCAAGGATGC------------TTGGGAGATTCTCAAATTTCTCATTACAGGT---------------GTTTTTGACATCGTCAAGGGTCAAATACAGGTTGCTTCAGATAACATCAAGGATTGTGTAAAATGCTTCATTGATGTTGTTAACAAGGCACTCGAAATGT------------------------------GCATTGATCAAGTCACTATCGCTGGCGCAAAGTTGCGATCACTCAACTT---------------------------AGGTGAAGTCTTCATCGCTCAAAGCAAGGGACTTTACCGTCAGTGTATACGTGGCAAGGAGCAGCTGCAACTACTCATGCCTCTTAAGGCACCAAAAGAAGTAACCTTTCTTGAAGGTGATTCACATGACACAGTACTTACCTCTGAGGAGGTTGTTCTCAAGAACGGT------------------------------GAACTCGAAGCACTCGAGACGCCCGTTGATAGCTTCACAAATGGAGCTATCGTTGGCACACCAGTCTGTGTAAATGGCCTCATGCTCTTAGAGATTAAGGACAAAGAACAATA---------------------------------CTGCGCATTGTCTCCTGGTTTACTGGCTACAAACAATGTCTTTCGCTT-------AAAAGGGGGTGCACCAA------TTAAAGGTGTAACCTTTGGAGAAGATACTGTTTGGGAAGTTCAAGGTTACAAGAATGTGAGAATCACATTTGAGCTTG------------ATGAACGTGTTGACAAAGTGCTTAATGAAAAGTGCTCTGTCTACACTGTTGAATCCGGTACCGAAGTTACTGAGTTTGCATGTGTTGTAGCAGAGGCTGTTGTGAAGACTTTACAACCAGTTTCTGATCTCCTTAC-------------CAACAT------GGGTATTGATCTTGATGAGTGGAGTGTAGCTACATTCTACTTATTTGATGATGCTGGTGAAGAAAACTTTTCATCACGTATGT---------------------------------------------------------------------------------------------------------------------------------------------------------------------------------------------------------------------------------------------------------------------------ATTGTTCCTTTTACCCTCCAGATGAGGAAGAAGAGGACGATGCAGAGTGTG----------AGGAAGAAGAAATTGAT------------------------GAAAC--------------------CTGTGAACATGAGTA-------------------------CGGTACAGAGGATGATTATCAAGGTCTCCCTCTGGA---ATTTGGTGCCTCAGCTGA-----AACAGTTCGAGTTGAGGA----AGAAGAAGAGGAAGACTGGCT------GGATGATACTACTGAGCAATC---------------------------------------------------------------------------AGAGATTGAGCCAGAACC----AGAACCTACACCTGAAGAAC------------------------CAGTTAATCAGTTTACTGGTTATTTAAAACTTA------------CTGACAATGTTG------------CCATTAAATGTG------TTGACATCGTTAAGGAGGCACAAAGTGC------------------------------TAATCCTATGGTGATTGTAAATGCTGC--------------------------TAACATACACCTGAAACATGGTGGTGGT------------GTAGCAGGTGCACTCAACAAGGCAACCAATGGTGCCATGCAAAAGGAGAGTGATGAT----TACATTAAGCTA--------------------AATGGCCCTCTTACAGTAGGAGGGTCTTGTTTGCTTTCTGGACATA------ATCTTGCTAAGAAGTGTCTGCATG------TTGTTGGACCTAACC-TA-AATGCAGGTGAG-------------------------------------------------------------------------------------GA------------------------------------------------------------------------------------------------------------------------------------------------------------------------------------------------------------------------------------------CATCCAGCTTCTTAAGGCAGCATATGAAAATTT---CAATTCACAGGACATCTT------ACTTGCACCATTGTTGTCAGCAGGCATATTTG------------------------GTGCTAAACCACTTCAGTCTTTACAAGTGTGCGTGC---------------------------------------------------------------------------------------------------------------------------------AGACGGTTCGTACACAGGTTTATATTGCAGTCAATGACAAAGCTCTTTATGAGCAGGTTGT------------CATGGATTATCTTGATAACCTGAAGCCTAGAGTGGAAGC---------ACCTAAACAAGAG------------------------------GAGCCACCAAACACAGAAGATT------CCAAAACTGAGGAG-------------------------AAATCTGTCGTACAGAAGCCTGTCGATGTG---AAGCCA------------------------------------------------AAAATTAAGGCCTGCATTGATGAGGTTACCACAACACTGGAAGAAACTAAGTTTCTT--------------ACCAATAAGTTACTCTTGTTTGCTGATATCAATGGTAAGCTTTACCATGATTCTCAGAACATGCTTAGAGGTGAAGATATGTCTTTCCTT------------------------------GAGAAGGATGCACCTTACATGGTAGGTGATGTTATCACTAGTGGTGATATCACTTGTGTTGTAATACCCTCCAAAAA-------------GGCTGGTGG-------CACTACTGAGATGCTCTCAAGAGCTTTGAAG-------------------AAAGTGCCAGTTGATGAGTATATAACCACGTACCCTGGACAAGGATGTGCTGGTTATACACTTGAGGAAGCTAAGACTGCTCTTAAGAAATGCAA------------------------ATCTGCATTTTATGTACTACCT----------TCAGAAGCACCTAATGCTAAGGAAGAGATTCTAGGAACTGTATCCTGGAATTTGAGAGAAATGCTTGCTCATGCTGAAGAGACAAGAAAATTAATGCCTATATGCATGGATGTTAGAGCCAT---AATGGCAACCATCCAACGTAAGTATAAAGGAATTAAAATTCAAGAGGGCATCGTTGACTATGGTGTCCG----ATTCTTCTTTTATA-------CTAGTAAAGAGCCTGTAGCTTCTATTATTACGAAGCTGAACTCTCTAAATGAGCCGCTTGTCACAATGCCAATTGGTTATG------TGACACATGGTTTTAATCTTGAAGAGGCTGCGCGCTGTATGCGTTCTCTTAAAGCT------------------------------------------------------------------------------------------------------------------------------------------------------------------------------------------------------CCTGCCGTAGTGTCAGTATCATCACCAGATGCTGTTACTAC------ATATAATGGATACCTCACTTCGTCATCAAAGACATCTGAGGAGCACTTTGTAGAAACAGTTTCTTTGGCT-GGCTCTTACAGAGATTGGTCCTATTCAGGACAGCG-----TACAGAGTTAGGTGTTGAATTTCTTAAGCGTGGTGACAAAATTGTGTACCACACTCTGGAGAGCCCCGTCGAGTTTCATCTTGACGGTG------------AGGTTCTTTCACTTGACAAACTAAAGAGTCTCTTATCCCTGCGGGAGGTTAAGACTATAA---------AAGTGTTCACAACT--GTGGACAACACTAATCTCCACACACAGCTTGTGGA---TATGTCTATGACATATGGACAGCAGTTTGGTCCAACATACTTGGATGGTGCTGATGTTACAAAAATTAAACCTCATGTAAATCATGAGGGTAA---------GACTTTCTTTGTACTACCTAGTGATGACACACTACGTAGTGAAGCTTTCGAGTACTACCATACTCTTGATGAGAGT------------------------------------------------------------------------------------------------------------------------------------------------------------------------------TTTCTTGGTAGGTA-----------------CA--------------------------------------TGTCTGCTTTAAACCACACAAAGAAATGG-----------------------------------------------------------AAATTTCCTCAAGTTGGTGGTTTAACTTCAATTAAATGGGCTGAT------AACAATTGTTATTTGTCTAGTGTTTTATTAGCACTTCAACAGCTT---GAAGTCAAATTCAATGCACCAGCACTTCAAGAGGCTTATTATAGAGCCCGTGCTGGTGATGCTGCTAACTTTTGTGCACTCATACTCGCTTACAGTAATAAAACTGTTGGCGAGCTTGGTGATGTCAGAGAAACTATGACCCATCTTCTACAGCATGCTAATTTG---------------GAATCTGCAAAGCGAGTTCTTAATGTGGTGTGTAAACATTGTGGTCAGAAAACTACTACCTTAACGGGTGTAGAAGCTGTGATGTATATGGGTACTCTATCTTATGATAATCTTAAGACAGGTGTTTCCATTCCATGTGTGTGTGGTCGTGATG------------------CTACACAATATCTAGTACAACAAGAGTCTTCTTTTGTTATGATGTCTGCACCACCTGCTGAGTATAAATT------------------ACAGCAAGGTACATTCTTATGTGCGAATGAGTACACTGGTAACTA------TCAGTGTGGTCATTACACTCATATAACTGCTAAGGAGACCCTCTATCGTATTGACGGAGCTC---ACCTTACAAAGATGTCAGAGT---------ACAAAGGACCAGTGACTGATGTTTTCTACAAGGAAACATCTTACACTACAACCATCAAGCCTGTGTCGTATAAACTCGATGGAGTTACTTACACAGAGATTGAACCAAAATTGGATGGGTATTATAAAAAGG------ATAATGCTTACTATACAGAGCAGCCTATAGACCTTGTACCAACTCAACCATTACCAAATGCGAGTTTTGAT------AATTTCAAACTCACATGTTCT---------------AACACAAAATTTGCTGATGATTTAAATCAAATGACAGGCTTCACAAAGCCAGCTTCACG------AGAGCTATCTGTCACATTCTTCCCAGACTTGAATGGCGATGTAGTGGCTATTGACTATAGACAC------------TATTCAGCGAGTTTCAAGAAAGGTGCTAA------ATTACTGCATAAGCCAATTGTTTGGCACAT----TAACCAGGCTACAACCAAGACAACGTTCAAA-CCAAACACTTGGTGT---TTACGTTGTCTTTGGAGTACAAAGCCAGTAGATACTTCAAATTC----------------------------ATTTGAAGTTCTGGCAGTAG--------AAGACACACAAGGAATGGACAATCTTGCTTGTGAAA---------------------------------------------------------------GTCAACAACCCACCTCTGAAGAAGTAGTGGAAAATCCTACCATACAGAAGGAAGTCATAGAGTGTGACGTGAAA-ACTACCG---AAGTTGTAGGCAATGTCATACTTAAACCATCAGATGAAGGTGT---------------------------------------------------------------------------TAAAGT---AACACAAGAGTTAGGTCATGAGGATCTTATGGCTGCTTATGTGGAAAACACAAGCATTACCATTAAGAAACCTAATGAGCTTTCACTAGC------------------------------------------------------------------------CTTAGGTTTAAAAACAATTGCCACTCATGGTATTGCTGCAATTAATAGTG---------------------------------TTCCTTGGAGTAAAATTTTGGCTTATGTCAAACCATTCTTAGGACAAGCAGCAATTACAAC----------------------ATCAAATTGCGCTAAGAGATTA--------------------------GCACAACGTGTGTTTAACAATTATATGCCTTATGTGTTTACATTATTGTTCCAATTGTGTACTTTTACTAA------------AAGTACCAATTCTAGAATTAGAGCTTCACTACCTACAACTATTGCTAAAAATAGTGTTAAGAGTGTTGCTAAATT---------------ATGTTTGGATGCC-----GGCATTAATTATGTGAAGTCACCCAAATTTTCTAAAT------------TGTTCACAATCGCTATGTGGCTATTGTTGTTAAGTATTTGCTTAGGTTCTCTAATCTGTGTAACTGCTGCTTTTGGTGTACTCTT-----------------------------------------------ATCTAATTTTGGTGCTCCTTCTTATTGTAATGGCGTTAGAGAAT---TGTATCTTAATTCGTCTAACGTTACTACTATGGATTTCTGTGAAGGTTC---TTTTCCTTGCAGCATTTGTTTAAG--TGGATTAGACTCCCTTGATTCTTATCCAGCTCTTGAAACCATTCAGGTGACGATTTC------ATCGTACAAGCTAGACTTGACAATTTTAGGTCTGGCCGCTGAGTGGGTTTTGGCATATATGTTGTTCACAAAATTCTTTTATTTATTAGGTCTTTCAGCTATAATGCAGGTGTTCTTTGGCTATTTTGCTAG------TCATTTCATCAGCAATTCTTGGCTCATGTGGTTTATCATTAGTATTGTACAAATGGCACCCGTTTCTGCAATGGTTAGGATGTACATCT---TCTTTGCTTCTTTCTACTACATATGGAAGAGCTATGTTCATATCATGGATGGTTGCACCTCTTCGACTTGCATGATGTGCTATAAGCGCAATCGTGCCACACGCGTTGAGTGTACAACTATTGTTAATGGCATGAAGAGATCTTTCTATGTCTATGCAAATGGAGGCCGTGG---CTTCTGCAAGACTCACAATTGGAATTGTCTCAATTGTGACACATTTTGCACTGGTAGTACATTCATTAGTGATGAAGTTGCTCGTGATTTGTCACTCCAGTTTAAAAGACCAATCAACCCTACTGACCAGTCATCGTATATTGTTGATAGTGTTGCTGTGAAAAATGGCGCGCTTCACCTCTACTTTGACAAGG------------CTGGTCAAAAGACCTATGAGAGACATCCTCTCTCCCATTTTGTCAATTTAGACAATTTGAGAGCTAACAACA------------CTAAAGGTTCACTGCCTATTAATG------------------TCATAGTTTTTGATGGCAAGTCCAAATGCGACGAGTCTGCTTCTAAGTCTGCTTCTGTGTACTACAGTCAGCTGATGTGCCAACCTATTCTGTTGCTTGACCAAGCTCTTGTATCAGACGTTGGAGATAGTACTGAAGTTTCCGTTAAGATGTTTGATGCTTATGTCGACACCTTTTCAGCAACTTTTAGTGTTCCTATGGAAAAACTTAAGGCACTTGTTGCTACAGCTCACAGCGAGTTAGCAAAGGGTGTAGCTTTAGATGGTG---TCCTTTCTACATTCGTGTCAGCTGCCCGACAAG---GTGTTGTTGATACCGATGTTG---ACACAAAGGATGTTATTGAATGTCTCAAACTTTCACATCACTCTGACTTAGAAGTGACAGGTGACAGTTGTAACAATTTCATGCTCACCTATAATAAGGTTG------AAAACATGACGCCCAGAGATCTTGGCGCATGTATTGACTGTAATGCAAGGCATATCAATGCCCAAGTAGCAAAAAGTCACAATGTTTCACTCATCTGGAATGTAAAAGACTACATGTCTTTATCTGAACAGCTGCGTAAACAAATTCGTAGTGCTGCCAAGAAGAACAACATACCTTTTAGACTAACTTGTGCTACAACTAGACAGGTTGTCAATGTCATA---------------------------------------ACTACTAAAATCTCACTCAAGGG------TGGTAAGATTG------------TTAGTACTTGTTTTAAACTTATGCTTAAGGCCACATTATTGTGCGTTCTTGCTGCATTGGTTTGT-----------TATAT-CGTTATGCCAGTACATACATTGTCAAT--------------------CCATGATGGTTACACAAATGAAATCATTGGTTACAAAGCCATTCAGGATGGTGTCACTCGTGACATCATTTCTACTGATGATTGTTTTGCAAATAAACATGCTGGTTTTGACGCATGGTTTAGCCAGCGTGGTGGTTCATACAAAA------ATGACAAAAGCTGCCCTGTAGTAGCTGCTATCATTACAAGAGAGATTG------------GTTTCATAGTGCCTGGCTTACCGGGTACTGTGCTGAGAGC------------------AATCAATGGTGACTTCTTGCATTTTCTACCTCGTGTTTTTA---------------------------------------------------------------------GTGCTGTTGGCAACATTTGCTACACACCTTCCAAACTCATTGAGTATA------------------------GTGATTTTGCTACCTCTGCTTGCGTTCTTGCTGCTGAGTGTACAATTTTTAAGGATGCTATGGGCAAACCTGTGCCATATTGTTATGACACTAATTTGCTAGAGGG---------------------------------------------TTCTATTTCTTATAGTGAGCTTCGTCCAGACACTCGTTATGTGCTTATGGATGGTTCCAT------------CATACAGTTTCCTAACACTTAC---CTGGAGGGTTCTGTTAGAGTAGTAACAACTTTTGATGCTGAGTACTGTAGACATGGTACATGCGAAAGGTCAGAAGTAGGTATTTGCCTATCTACCAGTGGTAGATGGGTTCTTAATAATGAGCATTACAGAGCTCTATCAGGAGTTTTCTGTGGTGTTGATGCGATGAATCTCATAGCTAACATCTTTACTCCTCTTGTGCAACCTGTGGGTGCTTTAGATGTGTCTGCTTCAGTAGTGGCTGGTGGTATTATTGCCATATTGGTGACTTGTGCTGCCTACTACTTTATGAAATTCAGACGTGCTTTTGGTGAGTACAACCATGTTGTTGCTGCTAATGCACTTTTGTTTTTGATGTCTTTCACTATACTCTGTCTGGCACCAGCTTACAGCTTTCTGCCGGGAGTCTACTCAGTCTTTTACTTGTACTTGACATTCTATTTCACCAATGATGTTTCATTCTTGGCTCACCTTCAATGGTTTGCCATGTTTTCTCCTATTGTGCCTTTTTGGATAACAGCAATCTAT---------GTATTCTGTATTTCTCTGAAGCACTGCCATTGGTTCTTTAACAACTATCTTAGGAA---------AAGAGTCATGTTTAATGGAGTT---ACATTTAGTACCTTCGAGGAGGCTGCTTTGTGTACCTTTTTGCTCAACAAGGAAATGTACCTAAAATTGCGTAGCGAGACACTGTTGCCACTTACACAGTATAACAGGTATCTTGCTCTATATAACAAGTACAAGTATTTCAGTGGAGCCTTAGATACTACCAGCTATCGTGAAGCAGCTTGCTGCCACTTAGCAAAGGCTCTAAATGACTTTAGCAACTCAGGTGCT------GATGTTCTCTACCAACCACCACAGACATCAATCACTTCTGCTGT---------TCTGCAGAGTGGTTTTAGGAAAATGGCATTCCCGTCAGGCAAAGTTGAAGGGTGCATGGTACAAGTAACCTGTGGAACTACAACTCTTAATGGATTGTGGTTGGATGACACAGTATACTGTCCAAGACATGTCATTTGCACAGCAGAAGACATGCTTAATCCTAACTATGAAGATCTGCTCATTCGCAAATCCAACCATAGCTTTCTTGTTC---------AGGCTGGCAATGTTCAACTTCGTGTTATTGGCCATTCTATGCAAAATTGTCTGCTTAGGCTTAAAGT------TGATACTTCTAACCCTAAGACACC---CAAGTATAAATTTGTCCGTATCCAACCTGGTCAAACATTTTCAGTTCTAGCATGCTACAATGGTTCACCATCTGGTGTTTATCAGTGTGCCATGAGACCTAATCATACCATTAAAGGTTCTTTCCTTAATGGATCATGTGGTAGTGTTGGTTTTAACATTGATTA---TGATTGCGTGTCTTTCTGCTATATGCATCATATGGAGCTTCCAACAGGAGTACACGCTGGTACTGACTTAGAAGGTAAATTCTATGGTCCATTTGTTGACAGACAAACTGCACAGGCTGCAGGTACAGACACAACCATAACATTAAATGTTTTGGCATGGCTGTATGCTGCTGTTATCAATGGT------------------GATAGGTGGTTTCTTAATAGATTCACCACTACTTT---------GAATGACTTTAACCTTGTGGCAATGAAGTACAACTATGAACCTTT------GACACAAGATCATGTTGACATATTGGGACCTCTTTCTGCTCAAACAGGAATTGCCGTCTTAGATATGTGTGCTGCTTTGAAAGAGCTGCTGCAGAATGGTATGAATGGTCGTACTATCCTTGGTAGCACTATTTTAGAAGATGAGTTTACACCATTTGATGTTGTTAGACAATGCTCTGGTGTTACCTTCCAAGGTAAGTTCAAGAAAATTGTTAAGGGCACTCATCATTGGATGCTTTTAACTTTCTTGACATCACTATTGATTCTTGTTCAAAGTACACAGTGGTCACTGTTTTTCTTTGTTTACGAGAATGCTTTCTTGCCATTTACTCTTGGTATTATGGCAATTGCTGCATGTGCTATGCTGCTTGTTAAGCATAAGCACGCATTCTTGTGCTTGTTTCTGTTACCTTC---TCTTGCAACAGTTGCTTACTTTAATATGGTCTACATGCCTGCT-----------------------AGCTGGGTGATGCGTATCATGACATGGCTTGAATTGGCTGACACTAGCTTGTCTGGTTATAGGCT-------TAAGGATTGTGTTATGTATGCTTCAGCTTTAGTTTTGCTTATTCTCAT--------GACAGCTCGCACTGTTTATGATGA---------TGCTGCTAGACGTGTTTGGACACTGATGAATGTCATTACACTTGTTTACAAAGTCTACT---------------------------ATGGTAATGCTTTAGATCAAGCTATTTCCATGTGGGCCTTAGTTATTTCTGTAACCTCTAACTATTCTGGTGTCGTTACGACTATCATGTTTTTAGCTAGAGCTATAGTGTTTGTGT---------------GTGTTGAGTATTACCCATTGTTATTTATTACTGGCAACACCTTAC------AGTGTATCATGCTTGTTTATTGTTTCTTAGGCTATTGTTGCTGCTGCTACTTT-GGCCTTTTCTGTTTACTCAACCGTTAC------------TTCAGGCTTACTCTTGGTGTTTATGACTACTTGGTCTCTACACAAGAA-TTTAGGTATATGAACTCCCAGGGGCTTTTGCCTCCTAAGAGTAGTATTGATGCTTTCAAGCTTAACATTAAGTTGTTGGGTATTGGAGGTAAACCATGTATCAAGGTTGCTACTGTACAGTCTAAAATGTCTGACGTAA-AGTGCACATCTGTGGTACTGCTCTCGGTTCTTCAACAACTTAGAGTAGAGTCATCTTCTAAATTGTGGGCACAATGTGTACAACTCCACAATGATATTCTTCTTGCAAAAGACACAACTGAAGCTTTCGAGAAGATGGTTTCTCTTTTGTCT------------GTTTTGCTATCCATGCAGGGTGCTGTAGACA---------------------------TTAATAGGTTGTGCGAGGAAATGCTCGATAACCGTGCTACTCTTCAGGCTATTGCTTCAGAATTTAGTTCTTTACCATCATATGCCGCTTATGCCACTGCCCAGGAGGCCTATGAGCAGG------------CTGTAGCTAATGGTGATTC---------TGAAGTCGTTCTCAAAAAGTTAAAGAAATCTTTGAATGTGGCTAAATCTGAGTTTGACCGTGATGCTGCCATGCAACGCAAGTTGGAAAAGATGGCAGATCAGGCTATGACCCAAATGTACAAACAGGCAAGATCTGAGGACAAGAGGGCAAAAGTAACTAGTGCTATGCAAACAATGCTCTTCACTATGCTTAGGAAGCTTGATAATGATGCACTTAACAACATTATCAACAATGCGCGTGATGGTTGTGTTCCACTCAACATCATACCATTGACTACAGCAGCCAAACTCATGGTTGTTGTCCCTGATTATGGTACCTACAAGAACACTTGTGATGGTAACACCTTTACATATGCATCTGCACTCTGGGAAATCCAGCAAGTTGTTGATGCGGATAGCAAGATTGTTCAACTTAGTGAAATTAACATGGAC------------------------AATTCACCAAATTTGGCTTGGCCTCTTATTGTTACAGCTCTAAGAGCCAACTCAGCT------GTT------AAACTACAGAATAATGAACTGA---GTCCAGTAGCACTACGACAGATGTCCTGTGCGGCTGGTACCACACAAACAGCTTGTACTGATGACAATGCACTTGCCTACTATAACAATTCGAAGGGAGGTAGGTTTGTGCTGGCATTACTATCAGACCACCAAGATCTCAAATGGGCTAGATTCCCTAAGAGTGATGGTACAGG---TACAATTTACACAGAACTGGAACCACCTTGTAGGTTTGTTACAGACACACCAAAAGGGCCT---AAAGTGAAATACTTGTACTTCATCAAAGGCTTAAACAACCTAAATAGAGGTATGGTGCTGGGCAGTTTAGCTGCTACAGTACGTCTTCAGGCT---GGAAATGCTACAGAAGTACCTGCCAATTCA-ACTGTGCTTTCCTTCTGTGCTTTTGCAGTAGACCCTGCTAAAGCATATAAGGATTACCTAGCAAGTGGAGGACAACCAATCACCAA-CTGTGTGAAGATGTTGTGTACACACACTGGTACAGGACAGGCAATTACTGTAACACCAGAAGCTAACATGGACCAAGAGTCCTTTGGTGGTGCTTCATGTTGTCTGTATTGTAGATGCCACATTGACCATCCA------------AATCCTAAAGGATTCTGTGACTTGAAAGGTAAGTACGTCCAAATACCTACCACTTGTGCTAATGACCCAGTGGGTTTTACACTTAGAAACACAGTCTGTACCGTCTGCGGAATGTGGAAAGGTTATGGCTGTAGTTGTGACCAACTCCGCGAACCCT------------------------------------------------------------------------------------------------------------------------------------------------------------TGATGCAGTCTGCGGATGCATC---AACGTTTTTAAACGGGTTTGCGGTGTAAGTGCA---GCCCGTCTTACACC-------GTGCGGCACAGGCACTAGTACTGATGTC-GTCTACAGGGC-TTTTGATATTTACAACGAAAA------AGTTGCTGGTTTTGCAAAGTTCCTAAAAACTAATTGCTGTCGCTTCCAGGAGAAG--------------GATGAG---------GAAGGCAATTTATTAGACTCTTACTTTGTAGTTAAGAGGCATACTATGTCTAACTACCAACATGAAGAGACTATTTATAACTTGGTTA------------------------AAGATTGTCCAGCGGTTGCTGTCCATGACTTTTTCAAGTTTAGAGTAGATGGTGACATGGTACCACATATATCACGTCAGCGTCTAACTAAATACACAATGGCTGATTTAGTCTATGCTCTACGTCATTTTGATGAGGGTAATTGTGATACATTAAAAGAAATACTCGTCACATACAATTGCTGTGATGATGATTATTTC------------------------------------------AATAAGAAGGATTGGTATGACTTCGTAGAGAATCCTGACATCTTACGCGTATATGCTAACTTAGGTGAGCGTGTACGCCAATCATTATTAAAGACTGTACAATTCTGCGATGCTATGCGTGATGCAGGCATTGTAGGCGTACTGACATTAGATAATCAGGATCTTAATGGGAACTGGTACGATTTCGGTGATTTCGTACAAGTAGCACCAGGCTGCGGAGTTCCTATTGTGGATTCATATTACTCATTGCTGATGCCCATCCTCACTTTGACTAGGGCATTGGCTGCTGAGTCCCATATGGATGCTGATCTCGCA---AAACCACTTATTAAGTGGGATTTGCTGAAATATGATTTTACGGAAGAGAGACTTTGTCTCTTCGACCGTTATTTTAAATATTGGGACCAGACATACCATCCCAATTGTATTAACTGTTTGGATGATAGGTGTATCCTTCATTGTGCAAACTTTAATGTGTTATTTTCTACTGTGTTTCCACCTACAAGTTTTGGACCACTAGTAAGAAAAATATTTGTAGATGGTGTTCCTTTTGTTGTTTCAACTGGATACCATTTTCGTGAGTTAGGAGTCGTACATAATCAGGATGTAAACTTACATAGCTCGCGTCTCAGTTTCAAGGAACTTTTAGTGTATGCTGCTGATCCAGCTATGCATGCAGCTTCTGGCAATTTATTGCTAGATAAACGCACTACATGCTTTTCAGTAGCTGCACTAACAAACAATGTTGCTTTTCAAACTGTCAAACCCGGTAATTTTAATAAAGACTTTTATGACTTTGCTGTGTCTAAAGGTTTCTTTAAGGAAGGAAGTTCTGTTGAACTAAAACACTTCTTCTTTGCTCAGGATGGCAACGCTGCTATCAGTGATTATGACTATTATCGTTATAATCTGCCAACAATGTGTGATATCAGACAACTCCTATTCGTAGTTGAAGTTGTTGATAAATACTTTGATTGTTACGATGGTGGCTGTATTAATGCCAACCAAGTAATCGTTAACAATCTGGATAAATCAGCTGGTTTCCCATTTAATAAATGGGGTAAGGCTAGACTTTATTATGACTCAATGAGTTATGAGGATCAAGATGCACTTTTCGCGTATACTAAGCGTAATGTCATCCCTACTATAACTCAAATGAATCTTAAGTATGCCATTAGTGCAAAGAATAGAGCTCGCACCGTAGCTGGTGTCTCTATCTGTAGTACTATGACAAATAGACAGTTTCATCAGAAATTATTGAAGTCAATAGCCGCCACTAGAGGAGCTACTGTGGTAATTGGAACAAGCAAGTTTTACGGTGGCTGGCATAATATGTTAAAAACTGTTTACAGTGATGTAGAAACTCCACACCTTATGGGTTGGGATTATCCAAAATGTGACAGAGCCATGCCTAACATGCTTAGGATAATGGCCTCTCTTGTTCTTGCTCGCAAACATAACACTTGCTGTAACTTATCACACCGTTTCTACAGGTTAGCTAACGAGTGTGCGCAAGTATTAAGTGAGATGGTCATGTGTGGCGGCTCACTATATGTTAAACCAGGTGGAACATCATCCGGTGATGCTACAACTGCTTATGCTAATAGTGTCTTTAACATTTGTCAAGCTGTTACAGCCAATGTAAATGCACTTCTTTCAACTGATGGTAATAAGATAGCTGACAAGTATGTCCGCA-ATCTACAACACAGGCTCTATGAGTGTCTCTATAGAAATAGGGATGTTGATCATGAATTCGTGGATGAGTTTTACGCTTACCTGCGTAAACATTTCTCCATGATGATTCTTTCTGATGATGCCGTTGTGTGCTATAACAGTAACTATGCGGCTCAAGGTTTAGTAGCTAGCATTAAGAACTTTAAGGCAGTTCTTTATTATCAAAATAATGTGTTCATGTCTGAGGCAAAATGTTGGACTGAGACTGACCTTACTAAAGGACCTCACGAATTTTGCTCACAGCATACAATGCTAGTTAAACAAGGAGATGATTACGTGTACCTGCCTTACCCAGATCCATCAAGAATATTAGGCGCAGGCTGTTTTGTCGATGATATTGTCAAAACAGATGGTACACTTATGATTGAAAGGTTCGTGTCACTGGCTATTGATGCTTACCCACTTACAAAACATCCTAATCAGGAGTATGCTGATGTCTTTCACTTGTATTTACAATACATTAGAAAGTTACATGATGAGCTTACTGGCCACATGTTGGACATGTATTCCGTAATGCTAACTAATGATAACACCTCACGGTACTGGGAACCTGAGTTTTATGAGGCTATGTACACACCACATACAGTCTTGCAGGCTGTAGGTGCTTGTGTATTGTGCAATTCACAGACTTCACTTCGTTGCGGTGCCTGTATTAGGAGACCATTCCTATGTTGCAAGTGCTGCTATGACCATGTCATTTCAACATCACACAAATTAGTGTTGTCTGTTAATCCCTATGTTTGCAATGCCCCAGGTTGTGATGTCACTGATGTGACACAACTGTATCTAGGAGGTATGAGCTATTATTGCAAGTCACATAAGCCTCCCATTAGTTTTCCATTATGTGCTAATGGTCAGGTTTTTGGTTTATACAAAAACACATGTGTAGGCAGTGACAATGTCACTGACTTCAATGCGATAGCAACATGTGATTGGACTAATGCTGGCGATTACATACTTGCCAACACTTGTACTGAGAGACTCAAGCTTTTCGCAGCAGAAACGCTCAAAGCCACTGAGGAAACATTTAAGCTGTCATATGGTATTGCCACTGTACGCGAAGTACTCTCTGACAGAGAATTGCATCTTTCATGGGAGGTTGGAAAACCTAGACCACCATTGAACAGAAACTATGTCTTTACTGGTTACCGTGTAACTAAAAATAGTAAAGTACAGATTGGAGAGTACACCTTTGAAAAAGGTGACTA---TGGTGATGCTGTTGTGTACAGAGGTACTACGACATACAAGTTGAATGTTGGTGATTACTTTGTGTTGACATCTCACACTGTAATGCCACTTAGTGCACCTACTCTAGTGCCACAAGAGCACTATGTGAGAATTACTGGCTTGTACCCAACACTCAACATCTCAGATGAGTTTTCTAGCAATGTTGCAAATTATCAAAAGGTCGGCATGCAAAAGTACTCTACACTCCAAGGACCACCTGGTACTGGTAAGAGTCATTTTGCCATCGGACTTGCTCTCTATTACCCATCTGCTCGCATAGTGTATACGGCATGCTCTCATGCAGCTGTTGATGCCCTATGTGAAAAGGCATTAAAATATTTGCCCATAGATAAATGTAGTAGAATCATACCTGCGCGTGCGCGCGTAGAGTGTTTTGATAAATTCAAAGTGAATTCAACACTAGAACAGTATGTTTTCTGCACTGTAAATGCATTGCCAGAAACAACTGCTGACATTGTAGTCTTTGATGAAATCTCTATGGCTACTAATTATGACTTGAGTGTTGTCAATGCTAGACTTCGTGCAAAACACTACGTCTATATTGGCGATCCTGCTCAATTACCAGCCCCCCGCACATTGCTGACTAAAGGCACACTAGAACCAGAATATTTTAATTCAGTGTGCAGACTTATGAAAACAATAGGTCCAGACATGTTCCTTGGAACTTGTCGCCGTTGTCCTGCTGAAATTGTTGACACTGTGAGTGCTTTAGTTTATGACAATAAGCTAAAAGCACACAAGGAGAAGTCAGCTCAATGCTTCAAAATGTTCTACAA---------AGGTGTTATTACACATGATGTTTCATCTGCAATCAACAGACCTCAAATAGGCGTTGTAAGAGAATTTCTTACACGCAATCCTGCTTGGAGAAAAGCTGTTTTTATCTCACCTTATAATTCACAGAACGCTGTAGCTTCAAAAATCTTAGGATTGCCTACGCAGACTGTTGATTCATCACAGGGTTCTGAATATGACTATGTCATATTCACACAAACTACTGAAACAGCACACTCTTGTAATGTCAACCGTTTCAATGTGGC--TATCACAAGGGCAAAAATTGGCATTTTGTGCATAATGTCT---GATAGAGATCTTTATGACAAACTGCAATTTACAAGTCTAGAAATACCACGTCGC---------------------------------------------------------------AATGTGGCTACATTACA---AGCA------------------------------------------------GAAAATGTAACTGGACTTTTT---------AAGGACTGTAGTAAGATCATTACTGGT---CTTCATCCTACACAGGCACCTACACACCTCAGCGTTGATATAAAGTTCAAGACTGAAGGATTATGTGTTGACATACCAGGCATACCAAAGGACATG---------ACCTACCGTAGACTCATCTCTATGATGGGTTTCAAAATGAATTACCAAGTCAATGGTTACCCTAATATGT---------------TTATCACCCGCGAAGAAGCTATTCGTCACGTTCGTGCGTGGATTGGCTTTGATGTAGAGGGCTGTCATGCAACTAGAGATGCTGTGGGTACTAACCTACCTCTCCAGCTAGGATTTTCTACAGGTGTTAACTTAGTAGCTGTACCGACTGGTTATGTTGACACTGAAAATAACACAGAATTCACCAGAGTTAATGCAAAACCTCCACCAGGTGACCAGTTTAAACATCTTATACCACTCATGTATAAAGGCTTGCCCTGGAATGTAGTGCGTATTAAGATAGTACAAATGCTCAGTGATACACTGAAAGGATTGTCAGACAGAGTCGTGTTCGTCCTTTGGGCGCATGGCTTTGAGCTTACATCAATGAAGTACTTTGTCAAGATTGGACCTGAAAGAACGTGTTGTCTGTGTGACAAACGTGCAACTTGCTTTTCTACTTCATCAGATACTTATGCCTGCTGGAATCATT---------CTGTGGGTTTTGACTATGTCTATAACCCATTTATGATTGATGTTCAGCAGTGGGGCTTTACGGGTAACCTTCAGAGTAACCATGACCAACATTGCCAGGTACATGGAAATGCACATGTGGCTAGTTGTGATGCTATCATGACTAGATGTTTAGCAGTCCATGAGTGCTTTGTTAAGCGCGTTGATTGGTCTGTTGAATACCCTATTATAGGAGATGAACTGAGGGTTAATTCTGCTTGCAGAAAAGTACAACACATGGTTGTGAAGTCTGCATTGCTTGCTGATAAGTTTCCAGTTCTTCATGACATTGGAAATCCAAAGGCTATCAAGTGTGTGCCTCAGGCTGAAGTAGAATGGAAGTTCTACGATGCTCAGCCATGTAGTGACAAAGCTTACAAAATAGAGGAGCTCTTCTATTCTTATGCTACACATCACGATAAATTCACTGATGGTGTTTG--TTTGTTTTGGAATTG--TAACGTTGATCGTTACCCAGCCAATGCAATTGTGTGTAGGTTTGACACAAGAGTCTTGTCAAACTTGAACTTACCAGGCTGTGATGGTGGTAGTTTGTATGTGAATAAGCATGCATTCCACACTCCAGCTTTCGATAAAAGTGCATTTACTAATTTAAAGCAATT-GCCTTTCTTTTACTATTCTGATAGTCCTTGTGAGTCTCATG-----GCAAACAAGTA------GTGTCGGATATTGATTATGTTCCACTCAAATCTGCTACGTGTATTACACGATGCAATTTAGGTGGTGCTGTTTGCAGACACCATGCAAATGAGTACCGACAGTACTTGGATGCATATAATATGATGATTTCTGCTGGATTTAGCCTATGGATTTACAAACAA--TTTGATACTTATAACCTGTGGAATACATTTACCAG-------------GTTACAGAGTTTAGAAAATGTGGCTTATAATGTTGTTAATA--AAGGACACTTTGATGGACACGCCGGCGAAGCACCTGTTT-CCATCATTAATAATGCTGTTTACACAAAGGTAGATGGTATTGATGTGGAGATCTTTGAAAATAAGACAACACTTCCTGTTAATGTTGCATTTGAGCTTTGGGCTAAGCGTAACATTAAACCAGTGCCAGAGATTAAGATACTCAATAATTTGGGTGTTGATATCGCTGCTAATACTGTAATCTGGGACTACAAAAGAGAAGCCCCAGCACATGTATCTACAATAGGTGTCTGCACAATGACTGACATTGCCAAGAAACCTACTGAGAGTGCTTGTTCTTCACTTACTGTCTTGTTTGATGGTAGAGTGGAAGGAC----AGGTAGACCTTTTTAGAAACGCCCGTAATGGTGTTTTAATAACAGAAGGTTCAGTCAAAG---------GTCTAACACCTTCAAAGG-----GACCAGCACAAGCTAGCGTCAA--TGGA----GTCACATTAATTGGAG------------------------------------------------------------------------------------------------------------AATCAGTAAAAACACAGTTTAACTACTTTAAGAAAGTAGACGGCATTATTCAACAGTTGCCTGAAACCTACTTTACTCAGAGCAGAGACTTAGAGGATTTTA-AGCCCAGATCACAAATGGAAACTGACTTTCTCGAGCTCGCTATGGATGAATTCATACAGCGATATAAGCTCGAGGGCTATGCCTTCGAACACATCGTTTATGGAGATTTCAGTCATGGACAACTTGGCGGTCTTCATTTAATGATAGGCTTAGCCAAGCGCTCACAAGATTCACCACTTAAATTAGAGGATTTTATCCC---TATGGACAGCACAGTGAAAAATTACTTCATAACAGATGCGCAAACAGGTTCATCAAAATGTGTGTGTTCTGTGATTGATCTTTTACTTGATGACTTTGTCGAGATAATAA---------AGTCACAAGATTTGTCAGTGATTTCAAAAGTGGTCAAGGTTACAAT---TGACTATGCTGAAATTTCATTCATGC--TTTGGTGTAAGGATGGACATGTTGAAACCTTCTACCCAAAACTACAAGCAAGTCA------------------------------AGCGTGGCAACCAGGTGTTGCGATGCCTAACTTGTACAAGATGCAAAGAATGCTTCTTGAAAAGTGTGACCTTCAGAATTATGGTGAAAATGCTGTTATACCAAAAGGAATAATGATGAATGTCGCAAAGTATACTCAACTGTGTCAATACTT---AAATACACTTACTTTAGCTGTACCCTACAACATGAGAGTTATTCACTTTGGTGCTGGCTCTGATAAAGGAGTTGCACCAGGTACAGCTGTGCTCAGACAATGGTTGCCAACTGGCACACTACTTGTCGATTCAGATCTTAATGACTTCGTCTCCGACGCAGATTCTACTTTAATTGGAGACTGTGCAACAGTACATACGGCTAATAAATGGGACCTTATTATTAGCGATATGTATGACCCT------------AGGACCAAACATGTGACAA---------AAGAGAATGACTCTAAAGAAGGGTTTTTCACTTATCTGTGTGGATTTATAAAGCAAAAACTAGCCCTGGGTGGTTCTATAGCTGTAAAGATAACAGAGCATTCTTGGAATGCTGACCTTTACAAGCTTATGGGCCATTTCTCATGGTGGACAGCTTTTGTTACA-AATGTAAATGCATCATCATCGGAAGCATTTTTAATTGGGGCTAACTATCTTGGCAAG------CCGAAGGAACAAATTGATGGCTATACCATGCATGCTAACTACATTTTCTGGAGGAACACAAATCCTATCCAGTTGTCTTCCTATTCACTCTTTGACATGAGCAAATTTCCTCTTAAATTAAGAGGAACTGCTGTAATGTCTCTTAAGGAGAATCAAATCAATGATATGATTTATTCTCTTCTGGAAAAAGGTAGGCTTATCAT--TAGAGAAAAC---------------------------AACAGAGTTGTGGTT------------TCAAGTGATATTCTTGTTAACAACT---AAAC-------------------------------------------GAAC-ATGTT--------------------------------------------------------------------------------------------------------------------------------------------------------------------------------------------------------------------------------------------------TATTTTCTTATTATTTCTTACT------------------------------------------------------------------------------------------------------------------------------------------------------------------------------------------------------------------------------------------------------------------------------------------------------------------------------------------------------------------------------------------------------------------------------------------------------------------------------------------------------------------------------------------------------------------------------------------------------------------------------------------------------------------------------------------------CTCACTAGTGGTAGTGA--------CCTTGACCGGTGCAC--CACTTTTGATGA--------------------------TGTTCAA-----------------------GCTCCTAATTACACTC------------------------------------------------------------------------------------------AACATACTTCATCTATGAGGGGGGTTTACTATCCTGATGAAATTTTTAGATC---AGACACTCT-------TTATTTAACTCAGGATTTATTTCTTC--------------------CATTTTATTCTAATGTTACAGGGTTTCATACTATTAATCATACG-------------------------------------------------------------------------------------------------------------TTTGACAACCCTGTCAT-------------------------------------------------------------------------------------------------------------------------------------------ACCTTTTAAGGATGGTATTTAT---------------------------------TTTGCTGCCACAGAGAAATCAAATGTTGTCCGTGGTTGGGTTTT-----TGGTTCTACCATGAACAACAAGTCACAGTCGG------------TGATTATTATTAACAATTCTACTAATGTTGTTATACGAGCATGTAACTTTGAATTGTGTGACAACCCTTTCTTTGCTGTTTCTAAACCCAT------------GGGTACACAGACACATA---------------------------------------------------CTATGATATTCGATAATGCATTTAATTGCACTTTCGAGTACATATCTGATG---------------------------------------------------------------------------------------------------------------------------------------------------------------------------------------------------------------------------------------------------------------------------------------------------------------------------------------------------------------------------------------------------------------------------------------------------------------------------------------------------------CCTTTTCGCT---------TGATGTTTCAGAAAAGTCAGGTAATTTTAAACACTTACGAGAGTTTGTGTTTAAAAATAA---------AGATGGGTTTCT---------CTATGTTTATA------------AGGGCTATCAACCTATAGATGTAGTTCGTGATCTACCTTCTGGTTT------------------TAACAC-----TTTGAAACCTATTTTTAAGTT----------GCCTCTTGGTATTAACATTACAAATTTTAGAGCCATT-----------------------------------------CTTACAGCCTTTTCA---CCTGCTCAAGACACTTGGGG----------------------------------------C------------------ACGTCAGCTGCAGCCTATTTTGTTGGCTATTTAAAGCCAA---------------CTACATTTATGCTCAAGTATGATG-------------AAAATGGTACAATCACAGATGCTGTTGATTGTTC----------------------------------TCAAAATCCACTTGCTGAACTCAAATGC------------------------------TCTG-----------TTAAGAGCTTTGAGATTGAC----------------AAAGGAATTTACCAGACCTCTAATTTCAGGGT------------------------------------------------------TGTTCCCTCAGGAGATGTTGTGAGATT---------------------------------------------------CCCTAATAT------------------TACAAACTTGTGTCCTTTTGGAGAGGTTTTTAATGCTACTAA--------------------------------------------------------------------------------ATTCCCTTCTGTCTATGCATGG---GAG----------------------------------------------------AGAAAAA---------------------------------------AAATTTCTAATTGTGTTGCTGAT-------TAC---TCTGTGCTCTACA---------ACTCAACATTTTTTTCAACC------------------------------------------------------------TTTAAGTGCTA------------------TGGCGTTTCT---------GCCACTAAGTTGAA----------------------------------TGATCTTTGCTT----------------------------------CTCCAATGTCTATGCAGATTCTTTTGTAGTCAAGGGAGATGAT-----------------------------------------------------------------------------------------------------------------------GTAAGACAAATAGCGCCAGGACA------------------------------------------------------------------------AACTGGTGTTATTGCTGATTATAATTATAAATTGCCAGATGATT------TCATGGGTTGTGTCCTTGCTTGGA---------------------------------------ATACTAGGAACAT------TGATGCTA-------------------------------------CTTCAACT-----------------------------------GGTAATTATAATTATAAATATAGGTATCTTAGACATG----------------GCAAGCTTAGGCCCTTTGAGAGA------------------------------GACATATCTAATGTGCCTTTC------------------------TCCCCTGATGGCAAACCT------------------------------------------------------------------------------------TGCACCCC---ACCTGCTCTTAATTGTTATTGGCCATTAAATGATTATGGTT---------------------------TTTACACCACTAC-------------------------------------------------------------------------------------------------------TGGCATTGGCTACCAACCTTAC--------------------------AGAGTTGTAGTACT--------------------------------------------------------------------------TTCTTTTGAACTTTTAAATGCACCGGCCACGGTTTGTG------------------------------GACCAAA---------------------------------------------------------------ATTATCCACTGACCTTATTAAGAACCAGTG---------TGTCAATTTTAAT-------------------TTTAA------TGGACT-------------CACTGGTACTGGTGTGTTAACTCCT-----------TCTTCAAAGAGATTTCAACCATTTCAACAATT-----TGGCCGTGATGTTTCTGATTTCACTG------------------------ATTCCGTTCGAGATCCTAAAAC-----------ATCTGAAATATTAGA---CATTTCACCTTGCTCTTTTGGGGGTGTAAGTGTAATTACACCTGGAACAAATGCTTCATCTG------------------AAGTTGCTGTTCTATAT------CAAGATGTTAACTGCACTGATGTTTCTACAGCAATTCATGCAGATCAACTCACACCAGCTTGG---------------------CGCATATATTCTACTGGA---------------------AACAATGTATTCCAGACTCAAGCAGGCTGTCTT-----------------ATA--GGAGCTGAGCA----------TGTCGACACTTCT-------------------------TATGAGTG------CGACATTCCTATTGGAGCTGGCATTTGTGCTAGTTACCATACAGTTTCTTTA-----------------------------------------------------------TTACGTAGT-----------ACTAGCCAAAAA---------TCTATTGTGGCTTATACTATGTCTTTAGGTGC-------------------------------------------------TGATAGTTCAATTGCTTACTCTAATAACACCATTGCTATACCTACTAACTTTTCAA--TTAGCATTACTACAGAA-GTAATGCCTGTTTCTATGGCTAAAACCTCCGTAGATTGTAATATGTAC------ATCTGCGGAGATTCTACTGAATGTGCTAATTTGCTTCTCCAATATGGTAGCTTTTGCACACAACTAAATCGTGCACTCTCAGGTATTGCTGCTGAACAGGATCGCAACACACGTGAAGTGTTCGCTCAAGTC------AAACAAATGTAC------------AAAACCCCAACTTTGAAATATTTT----------------------GGTGGTTTTAATTTTTCACAAATATTACCTGACCC----------------------------------------------------------------TCTAAAGCCAACTAA---------------------GAGGTCTTTTATTGAGGACTTGCTCTTTAATAAGGTGACACTCGCTGATGCTGGC------------TTCATGAAGCAATATGGCGAATGCCTAGGTGATATTAATGCTAGAGATCT------------------CATTTGTGCGCAGAAGTTCAATGGACTTACAGTGTTGCCACCTCTGCTCACTGATGATATGATTGCTGCCTACACTGCTGCTCTAGTTAGTGGTACTGCCACTGCTGGATGGACATT---------TGGTGCTGGCGCTGCTCTTCAAATACCTTTTGCTATGCAAATGGCATATAGGTTCAATGGCATTGGAGTTACCCAAAATGTTCTCTATGAGAACCAAAAACAAATCGCCAACCAATTTAACAAGGCGATTAGTCAAATTCA------------------------------------------AGAATCACTTACAACAACATCAACTGCATTGGGCAAGCTGCAAGACGTTGTTAACCAGAATGCTCAAGCATTAAACACACTTGTTAAACAACTTAGCTCTAATTTTGGTGCAATTTCAAGTGTGCTAAATGATATCCTTTCGCGACTTGATAAAGTCGAGGCGGAGGTACAAATTGACAGGTTAATTACAGGCAGACTTCAAAGCCTTCAAACCTATGTAACACAACAACTAATCAGGGCTGCTGAAATCAGGGCTTCTGCTAATCTTGCTGCTACTAAAATGTCTGAGTGTGTTCTTGGAC--AATCAAAAAGAGTTGACTTTTGTGGA---AA---GGGCTACCACCTTATGTCCTTCCCACAAGCAGCCCCGCATGGTGTTGTCTTCCTACATGTCACGTATGTGCCATCCCAGGAGAGGAACTTCACCACAGCGCCAGCAATTTGTCATGAA---------------------------GGCAAAGCATACTTCCCTC---------------GTGAAGGTG------------------TTTTTGTGTT---------------------TAATGGCACTT-----------------------------CTTGGT-------TTATTACACAGAGGAACTTCTTTTCTCCACAAATAATTACTACAGACAATACATTTGTCTCAGGAAATTGTGATGTCGTTATTGGCATCATTAACAACACAGTTTATGATCCTCTG------CAACCTGAGCTTGACTCATTCAAAGAAGAGCTGGACAAGTACTTCAAA------AATCATAC-----ATCACCAGA--------TGTTGATCT--------------------------------------------------TGGCGACATTTCAGGCATTAACGCTTCTGTCGTCAACATTCAAAAAGAAATTGACCGCCTCAATGAGGTCGCTAAAAATTTAAATGAATCACTCATTGACCTTCAAGAATTGGGAAAATATGAGCAATATATTAAATGGCCTTGGTATGTTTGGCTCGGCTTCATTGCTGGACTAATTGCCATCGTCATGGTTACAA-TCTTGCTTTGTTGCATGACTAGTTGTTGCAGTTGCCTCAAGGGTGC------ATGCTCTTGTGGTTCTTGCTGCA--------AGTTTGA-------------------TG---AGGATGACTCTGAGCCAGTTCTCAAGGGTGTCAAATTACATTACACATAAA--------CGAA-----CTT--ATGGATTTGTTTATGAGAT--------------TTTTTACTC-TTGGATCAATTACTGCACAGCCAGTAAAAATTGACAATGCTTCTCCTGCAAG---TACTGTTCATG-------CTACAGCAACG------ATACCGCTACAAGCCTCACTCCCTTTCGGATGGCTTGTTATTGGCGTTGCATTTCTTGCTGTTTTTCAGAGCGCTACCAAAATAATTGCGCTCAATAAAAGATGGCAGCTAGCCCTTTATAAGGGCTTCCAGTTCATTTGCAATTTACTGCTGCTATTTGTT--ACCATCTATTCACATCTTTTGCTTGTCGCTGCAGGTATGGAGGCGCAATTTT------------TGTACCTCTATGCCTTGATATATTTTCTACAATGCATCAACGC-ATGTAGAATTATTATGAGATGTTGGCTTTGT-----------TGGAAGTGCAAATCCAAGAACCCATTACTTTATGATGCCAACTACTTTGTTTGCTGGCACACACATAACTATGACTACTGTATACCAT---ATAACAGTGTCACAGATACAATTGTCGTTACTGAAGGTGACGGC-------------------ATTTCAACACCAAAACTCAAAGAAGACTACCAAATTGGTGG------TTATTCTGAGGATAGGCACTCAGGTGTTAAAGACTATGTCGTTGTACATGGCTATTT---CACCGAAGTTTACTACCAGCTTGA-------------------------------GTCTACACAAATTACTACAGACACTGGTATTGAAAATGCTACATTCTTCATCTTTAACAAGCTTGTTAAAGACCCA------------------------------------------------------------------------------------------------------------CCGAATGTGCAAATACACACAATCGACGGCTCTTCAGGAGTTGCTAATCCAGCAATGGATCCAATTTATGATGAGCCGACGACGACTACTAGCGTGCCTTTGTAAGCACA----AGAAAGTGAGTACGAACTTA------------TGTACTCATTCGTTTCGGAAGAAACAGGTAC------GTTAAT-------------------------------------------------------------------------------AGTTAATAGCGTACTTCTTTTTCTTGCTTTCGTGGTATTCTTGCTAGTCACACTAGCCATCCTTA------------------CTGCGCTTCGATTGTGTGCGTACTGCTGCAATATTGTT-------------------------------------------------------------------AACGTGAGTTTAGTAAAA-----CCAACGGTTTACGTCTACTCGCGTGTTAAAAATCTGAACTCTTCTGAAGG--------------------------------------------------------------AGTTCCTGATCTTCTGGTCTAAACGAA-------------------------------------------------CTAACTATTATTAT-----------------------------------------------------------------TATTCTGTTTGGAACTTTAACATTGCTTATCAT----------------------------------GGCAGACAACGGTACTATTACCGTTGAGGAGCTTAAACAACTCCTGGAACAATGGAAC---CTAGTAATAGGTTTCCTAT------------TCCTAGCCTGGATTATGTTACTACAATTTGCCTATTCTAATCGGAACAGGTTTTTGTACATAATAAAGC---------------TTGTTTTCCTCTGGCTCTTGTGGCCAGTAACACTTGCTTGTTTTGTGCTTGCTGCTGTCTAC---------------------------------------------------------------------------------------------AGAATTAATTGGGTGACTGGCGGGATTGCGATTGCAATGGCTTGTATTGTAGGCTTGATGTGGCTTAGCTACTTCGTTGCTTCCTTCAGGCTGTTTGCTCGTACCCGCTC---------------------AATGTGGTCATTCAACCCAG------------------------AAACAAACATTCTTCTCAATGTGCCTCTCCGGGGGACAATTGTGACCAGACCGCTCATGGAAAGTGAACTTGTCATTGGTGCTGTGATCATTCGTGGTCACTTGCGAATGGCCGGACACTCCCTAGG------------------------------------------------------------------------------------------GCGCTGTGACATTAAGGACCTGCCAAAAGAGAT----CACTGTGGCTACATCACGAACGCTTTCTT-ATTACAAATTAGGAGCGTCGCAGCGTGTAGGCAC--------TGATTCAGG--------------------------------------------------------------------------------------------------------------------------------------------------------------------------------------------------------------------------------------------------------------------------------------------------------------------------------------------------------------------------------------------------------------------------------------------------------------------------------------------------------------------------------------------------------------------------------------------------------------------------------------------------------------------------------------------TTTTGCTGCATACAACCGCTACCGTATTGGAAACTATAAATTAAATACAGACCACGCCGGTAGCAACGACAA------TATTGCTTTGCTAGTA---------CAGTAA------------------GTGACAACAGA--------TGTTTCATCTTGTTGACTTCCAGGTTACAATAGCAGAGATATTGATTATCATTATGAGGACTTTCAGGATTGCTATTTGGAATCTTGAC----------------GTTATAATAAGTTCAATAGTGAGACAATTATTTAAGCCTCTAACTAAGAAGAATTATTCGGAGTTAGATGATGAAGAA-----CCTATGGAGTTAGATTATCCATAA--AACGAA------------------------------------------------------------------------------------------------------------------------------------------------------------------------------------------------------------------------------------------------------------------------------------------------------------------------------------------------------------------------------------------------------------------------------------------------------------------------------------------------------------------------------------------CATGAAAATTATTCTCTTCC-----------------TGACATTGATTGTATTTAC----------------ATCTTGCGAGCT------ATATCACTATCAGGAGTGTGTTAGAGGTACGACTGTACTACTAAAAGAACCTTGCCCATCAGGAACATACGAGGGCAATTCACCA------------------------------TTTCACCCTCTTGCTGACAATAAATTTGCACTAACTTGCACTAGCACACACTTTGCTTTTGCTTGTGCTGACGGTACTCGACATACCTATC------------------AGCTGCGTG-----------CAAGATCAGTTTCACCAAAACTTTTCATCAGACAAGAGGAGGTTCAACAAGAGCTCTACTCGCCACTTTTTCTCATTGTTGCTGCTCTAGTATTTTTAATACTTTGCTTCACCATTAAGAGAAAGACAGAA--------------------------------------------------------------------------------------------------------------------------TGAATGA-------------------------GCTCACTTTAATTG---------ACTTCTATTTGTGCTTTTTAGCCTTTCTGCTATTCCTTGTTTTAAT-------AATGCTTATTATATTTTGGTTTTCACTCGAAATCCAGGATCTAGAA---------GAACCT------------------------TGTACCA--------AAGTCT----------AAACGAAC-ATGAAAC--------------TTCTCATTGTTT---------------TGACTTGTATTTCTCTATGCAGTTG---------------------------------CATACGCACTGTA------GTACA------------------------GCGCTGTGCATCTAATAAACCTCATGTGCTTGAAGATCCTTGT-----------------------------AAGGTACAACACTAGGGGTAATACTTATAGCACTGCTTGGCTTTGTGCTCTAGGAAAGGTTTTACCTTTTCATAGATGGCACACTATGGTTCAAACATGCAC-ACCTAATGTTACTA--------TCAACTGTCAAGATCCAGCTGGTGGTGCGCTTATAGCTAGGTGT----------------------------------------------------------------------------TGGTACCTTCATGAAGGTCACC-----------------AAACTGCTG-------------------------CATTTAGAGACG------------------------------------TACTTGTTGTTT----------------------------------------------------------TAAATAAACGAA-----------------CAAATTAAAATGTCTGA----------------------------------------------------------------------------------------------------------------------------------------------------------------------------------------------------------------------------------------------------------------TAATGGACCCCAATCAAACCA----ACGTAGTGCCCCCCGCATTACATTTGGTGGACCCACAGATTC------------------------------------------------------------------------------------------------------------------------------------------------------------------------------------------------------------------------------------------------------AACTGACAATAACCAGAATGGAGGACGCAATGGGGCAAGGCCAAAAC-------AGCGCCGACCCCA-------------AGGTTTACCCAATAATACTGCGTCT---TGGTTCAC-AGCTCTCACTCAGCATGGCAAGGAGGAACT---TAGATTCCCTCGAGGCCAGGGCGTTCCA-----------ATCAACAC---CAATAGTGGTCCAGATGA---------------------CCAAATTGGCTACTACCGAAG-------------------------------AGCTACCCGACGAGTTCGTGGTGGTGACGGCAAAATGAAA---------GAGCTCAGC----CCCAGATGGTACTT------------------------------CTATTACC--------------------------------------------------TAGGA--------------------ACTGGCC---CAGAAGCTTCACTTCCCTACGGCGCT------------AACAAAGAAGGCA------------------TCGTATGGGTTGC---------------AACTGAGGGAGCCTT--------------------GAATACACCCAA-------------AGACCACATTGGCACCCGCAATCCTAA-TAACAATGCTGCCACCGTGCTA---------CAACTTCCTCAAGGAACAACATTGCCAAAAGGCTTCTAC-GCAGAGGGAAGCAGAGGCG------------GCAGTCAAGCCTCTTCTCGCTCCTCATCACGTAGTCGCGGTA------------------ATTCAAGAAATTCAACTCCTGGCAGCAGTAG---------------------GGGAAATTCTCCTGCTC----------------------------------------------------------------------------------------------------------------------------------------------------------------------GAA--------------TGGCTAGCGGAGGTGGTGAAACTGCCCT---------------------------CGCGCTATTGCTGCTAGACAGATTGAACC---------------------------------------AGCTTGAGAGCAAAGTTTCTGGTAAAGGCCAACAAC-------------AAC-----------------------------------------------------------------------------------------------------------------------------------------------------------------------------------------------------------------------------------------------------AAGGCCAAACTGTCACTAAGA------------------AATCTGCTGCTGAGGCATCTAAAAAGCCTCGCCAAAAACGTACTGCCACAAAACAGTACA---------------ACGTCACTCAAGCATTTGGGA---GACGTGGTCCAGAACAAACCCAAGGAAATTTCGGGGACCAAGACCTAATCAGACAAGGAACTGATTACAAACATTGGCCGCAAATTGCACAATTTGCTCCAAGTGCCTCTGCA------TTCTTTGGAATGTCACGCATTGGCATGG---------------------------------AAGTCACACCTTCGGGAACATGGCTGACTTATCATGGAGCCATTAAATTGGATGACAAAGATCCACAATTCAAAGACAACGTCATACTGCTGAACAAGCAC-------------------ATTGACGCATACAAAACATTCCCACCAAC---------------------------------------------------------------------------------------------------------------AGAGCCTAAAAAGGACAAAAAGAAAAAGA---------------------------CTGATGAAGC------------------TCAGCCTTTGCCGCAGAGACAAAAGAAGCA--------------------------------------------------------------GCCCACTGTGACTCTTC----------------------------TTCCTGCGGCTGACA--------------------------------------------------------------------------------------------------------------------------------------------------------------------------------------------------------------------------------------------------------------------------------------------------------------------------------------------------------------------------------------------------------------------------------------------------------------------------------------------------------------------------------------------------------------------------------------------------------------------------------------------------------------------------------------------------------------------------------------------------------------------------------------------------------------------------------------------------------------------------------------------------------------------------------------------------------------------------------------------------------------------------------------------------------------------------------TGGATGATTTCTCCAGACAACTTCAAAATTCCAT---GAGTGGAGCTTCTGCTGAT-------------------TCAACTCAGGCATAAACACTC---------------------------------------------------------------------------------------------------------------------------------------------------------------------------------------------------------------------------------------------------------------------------------------------------------------------------------------------------------------------------------------------------------------------------------------------------------------------------------------------------------------------------------------------------------------------------------------------------------------------------------------------------------------------------------------------------------------------ATGATGACCACACA---AGGCAGATGGGCTATGTA--------------------------------------------------------------------------------------AACG---------TTTTCGCAATTCCG----------------------------------------TTTACGATACATAGTCTACTCTTGTGCAGA--------------------------------ATGAA------------------------------TTCTCGTAACTAAAC-----AGCACAA--------------------GTAGGTTTAGTTAACTT-------------------------------TAATCTCACATAGCAATC-------------------------------------------------------TTTAATCAATGTGTAACATTAGG---------------GAGGAC--------------------TTGAAAGAGCC-------------ACCACATTTTCATCGAGGCCACGC----GGAGTACGATCGAGGGTACAGTGAATAATGCTAGGGAGAGC---------------------------TGCCT-------------------ATATGGAAGAGCCCTAAT-----------GTGTAAAATTAATTTTAGTA----------GTGCTATCCCC---ATG---TGATTTTAATAGCTTCTTAG-------GAGAATGACAAAAAAAAAAAAAAAAAAAAAAAA----------------------------------------------------------------------------------------------------------------------
>AY282752_SARS_coronavirus_CUHKSu10
-------------------------------------------------------------------------------------------------------------------CTACCCAGG--AAAAGCCAACCAACC-TCGATCTCTTGTAGATCTGTT--CTCTAAACG-AACTTTAAAA-----------------------------------------------------------------------TCTGT-GTAGCTGTCGCTCGGCT---GCATGCCTAGTGCACCTAC------------------GCAGTATAAACAATAATAAATTTTACTGTCGT-------------------------TGACAAGAAACGAGTAACTCGT-CCCTCTTCTGCAGACTGCTTACGGT--TTCGTCCGTGTTGCAGTCGATCATCAGCATACCTAGG------------------TTTCGTCCGGGTGTGACCGAAAGGTAAGATGGAGAGCCTTGTTCTTGGTGTCAACGAGAAAACACACGTCCAACTCAG------------------------------TTTGCCTGTCCTTCAGGTTAGAGACGTGCTAGTGCGTGGCTTCGGGG-----------ACTCTGTGGAAGAGGCCCTATCGGAGGCACGTGAACACCTCAAAAATGGCACTTGTG-------------GTCTAGTAGAGCTGGAAAAAGGCGTACTGCCCCAGCTTGAACAGCCCT------------ATGTGTTCATTAAACGTTCTGATGCCTTAAGCAC--CAATCACGGCCACAAGGTCGTTGAGCTGGTTGCAGAAATGGACGGCATTCAGTACGGTCGTAGCGGTATAACACTGGGAGT-ACTCGTGCCACATGTGGGCGAAACCCCAATTGCATACCGCAATGTTCTTCTTCGTAAGAACGGTAATAAGGGAGCCGGTGGTCATAGCTAT-----------GGCATCGATCTAAAGTCTTATGACTTAGG----TGACGAGCTTGGCACTGATCCCATTGAAGATTATGAACAAAACTGGAACACTAAGCATGGCAGTGGTGCACTCCGTGAACTCACTCGTGAGCTCAATGGAGG------TGCAGTCACTCGCTATGTC------GACAACAATTTCTGTGGCCCAGATGGGTACCCTCTTGATTGCATCAAAGATTTTCTCGCACGCGCGGGCAAGTCAATGTGCACTCTTTCCGAACAACTTGATTACATCGAG----TCGAAGAGAGGTGTCTACT--GCTGCCGTGACCATGAGCATGAAATTGCCTGGTTCACTGAGCGCTCT----------GATAAGAGCTACGAGCAC-CAGACACCCTTCGAAATTAAGAGTGCCAAGAAA-------TTTGACACTTTCAAAGGGGAATGCCCAAAGTTTGTGTTTCCTCTTAACTCAAAAGTCAAAGTCATTCAACCACGTGTTGAAAAGAAAAAGACTGAGGGTTTCATGGGGCGTATACGCTCTGTGTAC--------------------------------------CCTGTTGCATCTCCACAGGAGTGTAACAATATGCACTTGTCTACCTTGATGAAATGTAATCATTGCGATG----AAGTTTCATGGCAGACGTGCGACTTTCTGAAAGCCACTTGTGAACATTGTGGCACTGAAAATTTAGTTATTGA------AGGACCTACTACATGTGGGTACCTACCTACTAATGCTGTAGTGAAAATGCCATGTC------------------CTGCCTG---------TCAAGACCCAGAGATTGGACCTGAGCATAGTGTTGCAGATTATCACAACCACTCAAACATT---------------GAAACTCGACTCCGCAAGGGAGGTAGGACTAGATGTTTTGGAGGCTGTGTGTTTGCCTATGTTGGCTGCTATAATAAGCGTGC-------------------CTACTGGGTTCCTCGTGCTAGTGCTGATATTGGCTCAGGCCATACTGGCATTACTGGTGACAATGTGGAGACCTTGAATGAGGATCTCCTTGAGATACTGAGTCGTGAACGTGTTAACATTAACATTGTTGGCGATTTTCATTTGAATGAAGAGGTTGCCATCATTTTGGCATCTTTCTCTGCTTCTACAAGTGCCTTTATTGACACTATAAAGAGTCTTGATTACAA------GTCTTTCAAAACCATTGTTGAGTCC---TGCGGTAACTA-TAAAGTTACCAAGGGAAAGCCCGTAAAAGGTGCTTGGAACATTGGACAACAGAGATCAGTTTTAACACCACTGTGTGGTTTTCCCTCACAGGCTGCTGGTGTTATCAGATCAATTTTTGCGCGCACACTTGATGCAGCAAACCACTCAATTCCTGATTTGCAAAGAGCAGCTGTCACCATACTTGATGGTATTTCTGAACAGTCATTACGTCTTGTCG------ACGCCATGGTTTATACTT------------CAGACCTGCTCACCAACAGTGTCATTATTATGGCATATGTAACTGGTGGTCTTGTACAACAGACTTCTCAGTGGTTGTCTAATCTTTTGGGCACTACTGTTGAAAAACTCAGGC---------CTATCTTTGAATGGATTGAGG------------CGAAACTTAGTGCAGGAGTTGAATTTCTCAAGGATGC------------TTGGGAGATTCTCAAATTTCTCATTACAGGT---------------GTTTTTGACATCGTCAAGGGTCAAATACAGGTTGCTTCAGATAACATCAAGGATTGTGTAAAATGCTTCATTGATGTTGTTAACAAGGCACTCGAAATGT------------------------------GCATTGATCAAGTCACTATCGCTGGCGCAAAGTTGCGATCACTCAACTT---------------------------AGGTGAAGTCTTCATCGCTCAAAGCAAGGGACTTTACCGTCAGTGTATACGTGGCAAGGAGCAGCTGCAACTACTCATGCCTCTTAAGGCACCAAAAGAAGTAACCTTTCTTGAAGGTGATTCACATGACACAGTACTTACCTCTGAGGAGGTTGTTCTCAAGAACGGT------------------------------GAACTCGAAGCACTCGAGACGCCCGTTGATAGCTTCACAAATGGAGCTATCGTTGGCACACCAGTCTGTGTAAATGGCCTCATGCTCTTAGAGATTAAGGACAAAGAACAATA---------------------------------CTGCGCATTGTCTCCTGGTTTACTGGCTACAAACAATGTCTTTCGCTT-------AAAAGGGGGTGCACCAA------TTAAAGGTGTAACCTTTGGAGAAGATACTGTTTGGGAAGTTCAAGGTTACAAGAATGTGAGAATCACATTTGAGCTTG------------ATGAACGTGTTGACAAAGTGCTTAATGAAAAGTGCTCTGTCTACACTGTTGAATCCGGTACCGAAGTTACTGAGTTTGCATGTGTTGTAGCAGAGGCTGTTGTGAAGACTTTACAACCAGTTTCTGATCTCCTTAC-------------CAACAT------GGGTATTGATCTTGATGAGTGGAGTGTAGCTACATTCTACTTATTTGATGATGCTGGTGAAGAAAACTTTTCATCACGTATGT---------------------------------------------------------------------------------------------------------------------------------------------------------------------------------------------------------------------------------------------------------------------------ATTGTTCCTTTTACCCTCCAGATGAGGAAGAAGAGGACGATGCAGAGTGTG----------AGGAAGAAGAAATTGAT------------------------GAAAC--------------------CTGTGAACATGAGTA-------------------------CGGTACAGAGGATGATTATCAAGGTCTCCCTCTGGA---ATTTGGTGCCTCAGCTGA-----AACAGTTCGAGTTGAGGA----AGAAGAAGAGGAAGACTGGCT------GGATGATACTACTGAGCAATC---------------------------------------------------------------------------AGAGATTGAGCCAGAACC----AGAACCTACACCTGAAGAAC------------------------CAGTTAATCAGTTTACTGGTTATTTAAAACTTA------------CTGACAATGTTG------------CCATTAAATGTG------TTGACATCGTTAAGGAGGCACAAAGTGC------------------------------TAATCCTATGGTGATTGTAAATGCTGC--------------------------TAACATACACCTGAAACATGGTGGTGGT------------GTAGCAGGTGCACTCAACAAGGCAACCAATGGTGCCATGCAAAAGGAGAGTGATGAT----TACATTAAGCTA--------------------AATGGCCCTCTTACAGTAGGAGGGTCTTGTTTGCTTTCTGGACATA------ATCTTGCTAAGAAGTGTCTGCATG------TTGTTGGACCTAACC-TA-AATGCAGGTGAG-------------------------------------------------------------------------------------GA------------------------------------------------------------------------------------------------------------------------------------------------------------------------------------------------------------------------------------------CATCCAGCTTCTTAAGGCAGCATATGAAAATTT---CAATTCACAGGACATCTT------ACTTGCACCATTGTTGTCAGCAGGCATATTTG------------------------GTGCTAAACCACTTCAGTCTTTACAAGTGTGCGTGC---------------------------------------------------------------------------------------------------------------------------------AGACGGTTCGTACACAGGTTTATATTGCAGTCAATGACAAAGCTCTTTATGAGCAGGTTGT------------CATGGATTATCTTGATAACCTGAAGCCTAGAGTGGAAGC---------ACCTAAACAAGAG------------------------------GAGCCACCAAACACAGAAGATT------CCAAAACTGAGGAG-------------------------AAATCTGTCGTACAGAAGCCTGTCGATGTG---AAGCCA------------------------------------------------AAAATTAAGGCCTGCATTGATGAGGTTACCACAACACTGGAAGAAACTAAGTTTCTT--------------ACCAATAAGTTACTCTTGTTTGCTGATATCAATGGTAAGCTTTACCATGATTCTCAGAACATGCTTAGAGGTGAAGATATGTCTTTCCTT------------------------------GAGAAGGATGCACCTTACATGGTAGGTGATGTTATCACTAGTGGTGATATCACTTGTGTTGTAATACCCTCCAAAAA-------------GGCTGGTGG-------CACTACTGAGATGCTCTCAAGAGCTTTGAAG-------------------AAAGTGCCAGTTGATGAGTATATAACCACGTACCCTGGACAAGGATGTGCTGGTTATACACTTGAGGAAGCTAAGACTGCTCTTAAGAAATGCAA------------------------ATCTGCATTTTATGTACTACCT----------TCAGAAGCACCTAATGCTAAGGAAGAGATTCTAGGAACTGTATCCTGGAATTTGAGAGAAATGCTTGCTCATGCTGAAGAGACAAGAAAATTAATGCCTATATGCATGGATGTTAGAGCCAT---AATGGCAACCATCCAACGTAAGTATAAAGGAATTAAAATTCAAGAGGGCATCGTTGACTATGGTGTCCG----ATTCTTCTTTTATA-------CTAGTAAAGAGCCTGTAGCTTCTATTATTACGAAGCTGAACTCTCTAAATGAGCCGCTTGTCACAATGCCAATTGGTTATG------TGACACATGGTTTTAATCTTGAAGAGGCTGCGCGCTGTATGCGTTCTCTTAAAGCT------------------------------------------------------------------------------------------------------------------------------------------------------------------------------------------------------CCTGCCGTAGTGTCAGTATCATCACCAGATGCTGTTACTAC------ATATAATGGATACCTCACTTCGTCATCAAAGACATCTGAGGAGCACTTTGTAGAAACAGTTTCTTTGGCT-GGCTCTTACAGAGATTGGTCCTATTCAGGACAGCG-----TACAGAGTTAGGTGTTGAATTTCTTAAGCGTGGTGACAAAATTGTGTACCACACTCTGGAGAGCCCCGTCGAGTTTCATCTTGACGGTG------------AGGTTCTTTCACTTGACAAACTAAAGAGTCTCTTATCCCTGCGGGAGGTTAAGACTATAA---------AAGTGTTCACAACT--GTGGACAACACTAATCTCCACACACAGCTTGTGGA---TATGTCTATGACATATGGACAGCAGTTTGGTCCAACATACTTGGATGGTGCTGATGTTACAAAAATTAAACCTCATGTAAATCATGAGGGTAA---------GACTTTCTTTGTACTACCTAGTGATGACACACTACGTAGTGAAGCTTTCGAGTACTACCATACTCTTGATGAGAGT------------------------------------------------------------------------------------------------------------------------------------------------------------------------------TTTCTTGGTAGGTA-----------------CA--------------------------------------TGTCTGCTTTAAACCACACAAAGAAATGG-----------------------------------------------------------AAATTTCCTCAAGTTGGTGGTTTAACTTCAATTAAATGGGCTGAT------AACAATTGTTATTTGTCTAGTGTTTTATTAGCACTTCAACAGCTT---GAAGTCAAATTCAATGCACCAGCACTTCAAGAGGCTTATTATAGAGCCCGTGCTGGTGATGCTGCTAACTTTTGTGCACTCATACTCGCTTACAGTAATAAAACTGTTGGCGAGCTTGGTGATGTCAGAGAAACTATGACCCATCTTCTACAGCATGCTAATTTG---------------GAATCTGCAAAGCGAGTTCTTAATGTGGTGTGTAAACATTGTGGTCAGAAAACTACTACCTTAACGGGTGTAGAAGCTGTGATGTATATGGGTACTCTATCTTATGATAATCTTAAGACAGGTGTTTCCATTCCATGTGTGTGTGGTCGTGATG------------------CTACACAATATCTAGTACAACAAGAGTCTTCTTTTGTTATGATGTCTGCACCACCTGCTGAGTATAAATT------------------ACAGCAAGGTACATTCTTATGTGCGAATGAGTACACTGGTAACTA------TCAGTGTGGTCATTACACTCATATAACTGCTAAGGAGACCCTCTATCGTATTGACGGAGCTC---ACCTTACAAAGATGTCAGAGT---------ACAAAGGACCAGTGACTGATGTTTTCTACAAGGAAACATCTTACACTACAACCATCAAGCCTGTGTCGTATAAACTCGATGGAGTTACTTACACAGAGATTGAACCAAAATTGGATGGGTATTATAAAAAGG------ATAATGCTTACTATACAGAGCAGCCTATAGACCTTGTACCAACTCAACCATTACCAAATGCGAGTTTTGAT------AATTTCAAACTCACATGTTCT---------------AACACAAAATTTGCTGATGATTTAAATCAAATGACAGGCTTCACAAAGCCAGCTTCACG------AGAGCTATCTGTCACATTCTTCCCAGACTTGAATGGCGATGTAGTGGCTATTGACTATAGACAC------------TATTCAGCGAGTTTCAAGAAAGGTGCTAA------ATTACTGCATAAGCCAATTGTTTGGCACAT----TAACCAGGCTACAACCAAGACAACGTTCAAA-CCAAACACTTGGTGT---TTACGTTGTCTTTGGAGTACAAAGCCAGTAGATACTTCAAATTC----------------------------ATTTGAAGTTCTGGCAGTAG--------AAGACACACAAGGAATGGACAATCTTGCTTGTGAAA---------------------------------------------------------------GTCAACAACCCACCTCTGAAGAAGTAGTGGAAAATCCTACCATACAGAAGGAAGTCATAGAGTGTGACGTGAAA-ACTACCG---AAGTTGTAGGCAATGTCATACTTAAACCATCAGATGAAGGTGT---------------------------------------------------------------------------TAAAGT---AACACAAGAGTTAGGTCATGAGGATCTTATGGCTGCTTATGTGGAAAACACAAGCATTACCATTAAGAAACCTAATGAGCTTTCACTAGC------------------------------------------------------------------------CTTAGGTTTAAAAACAATTGCCACTCATGGTATTGCTGCAATTAATAGTG---------------------------------TTCCTTGGAGTAAAATTTTGGCTTATGTCAAACCATTCTTAGGACAAGCAGCAATTACAAC----------------------ATCAAATTGCGCTAAGAGATTA--------------------------GCACAACGTGTGTTTAACAATTATATGCCTTATGTGTTTACATTATTGTTCCAATTGTGTACTTTTACTAA------------AAGTACCAATTCTAGAATTAGAGCTTCACTACCTACAACTATTGCTAAAAATAGTGTTAAGAGTGTTGCTAAATT---------------ATGTTTGGATGCC-----GGCATTAATTATGTGAAGTCACCCAAATTTTCTAAAT------------TGTTCACAATCGCTATGTGGCTATTGTTGTTAAGTATTTGCTTAGGTTCTCTAATCTGTGTAACTGCTGCTTTTGGTGTACTCTT-----------------------------------------------ATCTAATTTTGGTGCTCCTTCTTATTGTAATGGCGTTAGAGAAT---TGTATCTTAATTCGTCTAACGTTACTACTATGGATTTCTGTGAAGGTTC---TTTTCCTTGCAGCATTTGTTTAAG--TGGATTAGACTCCCTTGATTCTTATCCAGCTCTTGAAACCATTCAGGTGACGATTTC------ATCGTACAAGCTAGACTTGACAATTTTAGGTCTGGCCGCTGAGTGGGTTTTGGCATATATGTTGTTCACAAAATTCTTTTATTTATTAGGTCTTTCAGCTATAATGCAGGTGTTCTTTGGCTATTTTGCTAG------TCATTTCATCAGCAATTCTTGGCTCATGTGGTTTATCATTAGTATTGTACAAATGGCACCCGTTTCTGCAATGGTTAGGATGTACATCT---TCTTTGCTTCTTTCTACTACATATGGAAGAGCTATGTTCATATCATGGATGGTTGCACCTCTTCGACTTGCATGATGTGCTATAAGCGCAATCGTGCCACACGCGTTGAGTGTACAACTATTGTTAATGGCATGAAGAGATCTTTCTATGTCTATGCAAATGGAGGCCGTGG---CTTCTGCAAGACTCACAATTGGAATTGTCTCAATTGTGACACATTTTGCACTGGTAGTACATTCATTAGTGATGAAGTTGCTCGTGATTTGTCACTCCAGTTTAAAAGACCAATCAACCCTACTGACCAGTCATCGTATATTGTTGATAGTGTTGCTGTGAAAAATGGCGCGCTTCACCTCTACTTTGACAAGG------------CTGGTCAAAAGACCTATGAGAGACATCCGCTCTCCCATTTTGTCAATTTAGACAATTTGAGAGCTAACAACA------------CTAAAGGTTCACTGCCTATTAATG------------------TCATAGTTTTTGATGGCAAGTCCAAATGCGACGAGTCTGCTTCTAAGTCTGCTTCTGTGTACTACAGTCAGCTGATGTGCCAACCTATTCTGTTGCTTGACCAAGCTCTTGTATCAGACGTTGGAGATAGTACTGAAGTTTCCGTTAAGATGTTTGATGCTTATGTCGACACCTTTTCAGCAACTTTTAGTGTTCCTATGGAAAAACTTAAGGCACTTGTTGCTACAGCTCACAGCGAGTTAGCAAAGGGTGTAGCTTTAGATGGTG---TCCTTTCTACATTCGTGTCAGCTGCCCGACAAG---GTGTTGTTGATACCGATGTTG---ACACAAAGGATGTTATTGAATGTCTCAAACTTTCACATCACTCTGACTTAGAAGTGACAGGTGACAGTTGTAACAATTTCATGCTCACCTATAATAAGGTTG------AAAACATGACGCCCAGAGATCTTGGCGCATGTATTGACTGTAATGCAAGGCATATCAATGCCCAAGTAGCAAAAAGTCACAATGTTTCACTCATCTGGAATGTAAAAGACTACATGTCTTTATCTGAACAGCTGCGTAAACAAATTCGTAGTGCTGCCAAGAAGAACAACATACCTTTTAGACTAACTTGTGCTACAACTAGACAGGTTGTCAATGTCATA---------------------------------------ACTACTAAAATCTCACTCAAGGG------TGGTAAGATTG------------TTAGTACTTGTTTTAAACTTATGCTTAAGGCCACATTATTGTGCGTTCTTGCTGCATTGGTTTGT-----------TATAT-CGTTATGCCAGTACATACATTGTCAAT--------------------CCATGATGGTTACACAAATGAAATCATTGGTTACAAAGCCATTCAGGATGGTGTCACTCGTGACATCATTTCTACTGATGATTGTTTTGCAAATAAACATGCTGGTTTTGACGCATGGTTTAGCCAGCGTGGTGGTTCATACAAAA------ATGACAAAAGCTGCCCTGTAGTAGCTGCTATCATTACAAGAGAGATTG------------GTTTCATAGTGCCTGGCTTACCGGGTACTGTGCTGAGAGC------------------AATCAATGGTGACTTCTTGCATTTTCTACCTCGTGTTTTTA---------------------------------------------------------------------GTGCTGTTGGCAACATTTGCTACACACCTTCCAAACTCATTGAGTATA------------------------GTGATTTTGCTACCTCTGCTTGCGTTCTTGCTGCTGAGTGTACAATTTTTAAGGATGCTATGGGCAAACCTGTGCCATATTGTTATGACACTAATTTGCTAGAGGG---------------------------------------------TTCTATTTCTTATAGTGAGCTTCGTCCAGACACTCGTTATGTGCTTATGGATGGTTCCAT------------CATACAGTTTCCTAACACTTAC---CTGGAGGGTTCTGTTAGAGTAGTAACAACTTTTGATGCTGAGTACTGTAGACATGGTACATGCGAAAGGTCAGAAGTAGGTATTTGCCTATCTACCAGTGGTAGATGGGTTCTTAATAATGAGCATTACAGAGCTCTATCAGGAGTTTTCTGTGGTGTTGATGCGATGAATCTCATAGCTAACATCTTTACTCCTCTTGTGCAACCTGTGGGTGCTTTAGATGTGTCTGCTTCAGTAGTGGCTGGTGGTATTATTGCCATATTGGTGACTTGTGCTGCCTACTACTTTATGAAATTCAGACGTGTTTTTGGTGAGTACAACCATGTTGTTGCTGCTAATGCACTTTTGTTTTTGATGTCTTTCACTATACTCTGTCTGGTACCAGCTTACAGCTTTCTGCCGGGAGTCTACTCAGTCTTTTACTTGTACTTGACATTCTATTTCACCAATGATGTTTCATTCTTGGCTCACCTTCAATGGTTTGCCATGTTTTCTCCTATTGTGCCTTTTTGGATAACAGCAATCTAT---------GTATTCTGTATTTCTCTGAAGCACTGCCATTGGTTCTTTAACAACTATCTTAGGAA---------AAGAGTCATGTTTAATGGAGTT---ACATTTAGTACCTTCGAGGAGGCTGCTTTGTGTACCTTTTTGCTCAACAAGGAAATGTACCTAAAATTGCGTAGCGAGACACTGTTGCCACTTACACAGTATAACAGGTATCTTGCTCTATATAACAAGTACAAGTATTTCAGTGGAGCCTTAGATACTACCAGCTATCGTGAAGCAGCTTGCTGCCACTTAGCAAAGGCTCTAAATGACTTTAGCAACTCAGGTGCT------GATGTTCTCTACCAACCACCACAGACATCAATCACTTCTGCTGT---------TCTGCAGAGTGGTTTTAGGAAAATGGCATTCCCGTCAGGCAAAGTTGAAGGGTGCATGGTACAAGTAACCTGTGGAACTACAACTCTTAATGGATTGTGGTTGGATGACACAGTATACTGTCCAAGACATGTCATTTGCACAGCAGAAGACATGCTTAATCCTAACTATGAAGATCTGCTCATTCGCAAATCCAACCATAGCTTTCTTGTTC---------AGGCTGGCAATGTTCAACTTCGTGTTATTGGCCATTCTATGCAAAATTGTCTGCTTAGGCTTAAAGT------TGATACTTCTAACCCTAAGACACC---CAAGTATAAATTTGTCCGTATCCAACCTGGTCAAACATTTTCAGTTCTAGCATGCTACAATGGTTCACCATCTGGTGTTTATCAGTGTGCCATGAGACCTAATCATACCATTAAAGGTTCTTTCCTTAATGGATCATGTGGTAGTGTTGGTTTTAACATTGATTA---TGATTGCGTGTCTTTCTGCTATATGCATCATATGGAGCTTCCAACAGGAGTACACGCTGGTACTGACTTAGAAGGTAAATTCTATGGTCCATTTGTTGACAGACAAACTGCACAGGCTGCAGGTACAGACACAACCATAACATTAAATGTTTTGGCATGGCTGTATGCTGCTGTTATCAATGGT------------------GATAGGTGGTTTCTTAATAGATTCACCACTACTTT---------GAATGACTTTAACCTTGTGGCAATGAAGTACAACTATGAACCTTT------GACACAAGATCATGTTGACATATTGGGACCTCTTTCTGCTCAAACAGGAATTGCCGTCTTAGATATGTGTGCTGCTTTGAAAGAGCTGCTGCAGAATGGTATGAATGGTCGTACTATCCTTGGTAGCACTATTTTAGAAGATGAGTTTACACCATTTGATGTTGTTAGACAATGCTCTGGTGTTACCTTCCAAGGTAAGTTCAAGAAAATTGTTAAGGGCACTCATCATTGGATGCTTTTAACTTTCTTGACATCACTATTGATTCTTGTTCAAAGTACACAGTGGTCACTGTTTTTCTTTGTTTACGAGAATGCTTTCTTGCCATTTACTCTTGGTATTATGGCAATTGCTGCATGTGCTATGCTGCTTGTTAAGCATAAGCACGCATTCTTGTGCTTGTTTCTGTTACCTTC---TCTTGCAACAGTTGCTTACTTTAATATGGTCTACATGCCTGCT-----------------------AGCTGGGTGATGCGTATCATGACATGGCTTGAATTGGCTGACACTAGCTTGTCTGGTTATAGGCT-------TAAGGATTGTGTTATGTATGCTTCAGCTTTAGTTTTGCTTATTCTCAT--------GACAGCTCGCACTGTTTATGATGA---------TGCTGCTAGACGTGTTTGGACACTGATGAATGTCATTACACTTGTTTACAAAGTCTACT---------------------------ATGGTAATGCTTTAGATCAAGCTATTTCCATGTGGGCCTTAGTTATTTCTGTAACCTCTAACTATTCTGGTGTCGTTACGACTATCATGTTTTTAGCTAGAGCTATAGTGTTTGTGT---------------GTGTTGAGTATTACCCATTGTTATTTATTACTGGCAACACCTTAC------AGTGTATCATGCTTGTTTATTGTTTCTTAGGCTATTGTTGCTGCTGCTACTTT-GGCCTTTTCTGTTTACTCAACCGTTAC------------TTCAGGCTTACTCTTGGTGTTTATGACTACTTGGTCTCTACACAAGAA-TTTAGGTATATGAACTCCCAGGGGCTTTTGCCTCCTAAGAGTAGTATTGATGCTTTCAAGCTTAACATTAAGTTGTTGGGTATTGGAGGTAAACCATGTATCAAGGTTGCTACTGTACAGTCTAAAATGTCTGACGTAA-AGTGCACATCTGTGGTACTGCTCTCGGTTCTTCAACAACTTAGAGTAGAGTCATCTTCTAAATTGTGGGCACAATGTGTACAACTCCACAATGATATTCTTCTTGCAAAAGACACAACTGAAGCTTTCGAGAAGATGGTTTCTCTTTTGTCT------------GTTTTGCTATCCATGCAGGGTGCTGTAGACA---------------------------TTAATAGGTTGTGCGAGGAAATGCTCGATAACCGTGCTACTCTTCAGGCTATTGCTTCAGAATTTAGTTCTTTACCATCATATGCCGCTTATGCCACTGCCCAGGAGGCCTATGAGCAGG------------CTGTAGCTAATGGTGATTC---------TGAAGTCGTTCTCAAAAAGTTAAAGAAATCTTTGAATGTGGCTAAATCTGAGTTTGACCGTGATGCTGCCATGCAACGCAAGTTGGAAAAGATGGCAGATCAGGCTATGACCCAAATGTACAAACAGGCAAGATCTGAGGACAAGAGGGCAAAAGTAACTAGTGCTATGCAAACAATGCTCTTCACTATGCTTAGGAAGCTTGATAATGATGCACTTAACAACATTATCAACAATGCGCGTGATGGTTGTGTTCCACTCAACATCATACCATTGACTACAGCAGCCAAACTCATGGTTGTTGTCCCTGATTATGGTACCTACAAGAACACTTGTGATGGTAACACCTTTACATATGCATCTGCACTCTGGGAAATCCAGCAAGTTGTTGATGCGGATAGCAAGATTGTTCAACTTAGTGAAATTAACATGGAC------------------------AATTCACCAAATTTGGCTTGGCCTCTTATTGTTACAGCTCTAAGAGCCAACTCAGCT------GTT------AAACTACAGAATAATGAACTGA---GTCCAGTAGCACTACGACAGATGTCCTGTGCGGCTGGTACCACACAAACAGCTTGTACTGATGACAATGCACTTGCCTACTATAACAATTCGAAGGGAGGTAGGTTTGTGCTGGCATTACTATCAGACCACCAAGATCTCAAATGGGCTAGATTCCCTAAGAGTGATGGTACAGG---TACAATTTACACAGAACTGGAACCACCTTGTAGGTTTGTTACAGACACACCAAAAGGGCCT---AAAGTGAAATACTTGTACTTCATCAAAGGCTTAAACAACCTAAATAGAGGTATGGTGCTGGGCAGTTTAGCTGCTACAGTACGTCTTCAGGCT---GGAAATGCTACAGAAGTACCTGCCAATTCA-ACTGTGCTTTCCTTCTGTGCTTTTGCAGTAGACCCTGCTAAAGCATATAAGGATTACCTAGCAAGTGGAGGACAACCAATCACCAA-CTGTGTGAAGATGTTGTGTACACACACTGGTACAGGACAGGCAATTACTGTAACACCAGAAGCTAACATGGACCAAGAGTCCTTTGGTGGTGCTTCATGTTGTCTGTATTGTAGATGCCACATTGACCATCCA------------AATCCTAAAGGATTCTGTGACTTGAAAGGTAAGTACGTCCAAATACCTACCACTTGTGCTAATGACCCAGTGGGTTTTACACTTAGAAACACAGTCTGTACCGTCTGCGGAATGTGGAAAGGTTATGGCTGTAGTTGTGACCAACTCCGCGAACCCT------------------------------------------------------------------------------------------------------------------------------------------------------------TGATGCAGTCTGCGGATGCATC---AACGTTTTTAAACGGGTTTGCGGTGTAAGTGCA---GCCCGTCTTACACC-------GTGCGGCACAGGCACTAGTACTGATGTC-GTCTACAGGGC-TTTTGATATTTACAACGAAAA------AGTTGCTGGTTTTGCAAAGTTCCTAAAAACTAATTGCTGTCGCTTCCAGGAGAAG--------------GATGAG---------GAAGGCAATTTATTAGACTCTTACTTTGTAGTTAAGAGGCATACTATGTCTAACTACCAACATGAAGAGACTATTTATAACTTGGTTA------------------------AAGATTGTCCAGCGGTTGCTGTCCATGACTTTTTCAAGTTTAGAGTAGATGGTGACATGGTACCACATATATCACGTCAGCGTCTAACTAAATACACAATGGCTGATTTAGTCTATGCTCTACGTCATTTTGATGAGGGTAATTGTGATACATTAAAAGAAATACTCGTCACATACAATTGCTGTGATGATGATTATTTC------------------------------------------AATAAGAAGGATTGGTATGACTTCGTAGAGAATCCTGACATCTTACGCGTATATGCTAACTTAGGTGAGCGTGTACGCCAATCATTATTAAAGACTGTACAATTCTGCGATGCTATGCGTGATGCAGGCATTGTAGGCGTACTGACATTAGATAATCAGGATCTTAATGGGAACTGGTACGATTTCGGTGATTTCGTACAAGTAGCACCAGGCTGCGGAGTTCCTATTGTGGATTCATATTACTCATTGCTGATGCCCATCCTCACTTTGACTAGGGCATTGGCTGCTGAGTCCCATATGGATGCTGATCTCGCA---AAACCACTTATTAAGTGGGATTTGCTGAAATATGATTTTACGGAAGAGAGACTTTGTCTCTTCGACCGTTATTTTAAATATTGGGACCAGACATACCATCCCAATTGTATTAACTGTTTGGATGATAGGTGTATCCTTCATTGTGCAAACTTTAATGTGTTATTTTCTACTGTGTTTCCACCTACAAGTTTTGGACCACTAGTAAGAAAAATATTTGTAGATGGTGTTCCTTTTGTTGTTTCAACTGGATACCATTTTCGTGAGTTAGGAGTCGTACATAATCAGGATGTAAACTTACATAGCTCGCGTCTCAGTTTCAAGGAACTTTTAGTGTATGCTGCTGATCCAGCTATGCATGCAGCTTCTGGCAATTTATTGCTAGATAAACGCACTACATGCTTTTCAGTAGCTGCACTAACAAACAATGTTGCTTTTCAAACTGTCAAACCCGGTAATTTTAATAAAGACTTTTATGACTTTGCTGTGTCTAAAGGTTTCTTTAAGGAAGGAAGTTCTGTTGAACTAAAACACTTCTTCTTTGCTCAGGATGGCAACGCTGCTATCAGTGATTATGACTATTATCGTTATAATCTGCCAACAATGTGTGATATCAGACAACTCCTATTCGTAGTTGAAGTTGTTGATAAATACTTTGATTGTTACGATGGTGGCTGTATTAATGCCAACCAAGTAATCGTTAACAATCTGGATAAATCAGCTGGTTTCCCATTTAATAAATGGGGTAAGGCTAGACTTTATTATGACTCAATGAGTTATGAGGATCAAGATGCACTTTTCGCGTATACTAAGCGTAATGTCATCCCTACTATAACTCAAATGAATCTTAAGTATGCCATTAGTGCAAAGAATAGAGCTCGCACCGTAGCTGGTGTCTCTATCTGTAGTACTATGACAAATAGACAGTTTCATCAGAAATTATTGAAGTCAATAGCCGCCACTAGAGGAGCTACTGTGGTAATTGGAACAAGCAAGTTTTACGGTGGCTGGCATAATATGTTAAAAACTGTTTACAGTGATGTAGAAACTCCACACCTTATGGGTTGGGATTATCCAAAATGTGACAGAGCCATGCCTAACATGCTTAGGATAATGGCCTCTCTTGTTCTTGCTCGCAAACATAACACTTGCTGTAACTTATCACACCGTTTCTACAGGTTAGCTAACGAGTGTGCGCAAGTATTAAGTGAGATGGTCATGTGTGGCGGCTCACTATATGTTAAACCAGGTGGAACATCATCCGGTGATGCTACAACTGCTTATGCTAATAGTGTCTTTAACATTTGTCAAGCTGTTACAGCCAATGTAAATGCACTTCTTTCAACTGATGGTAATAAGATAGCTGACAAGTATGTCCGCA-ATCTACAACACAGGCTCTATGAGTGTCTCTATAGAAATAGGGATGTTGATCATGAATTCGTGGATGAGTTTTACGCTTACCTGCGTAAACATTTCTCCATGATGATTCTTTCTGATGATGCCGTTGTGTGCTATAACAGTAACTATGCGGCTCAAGGTTTAGTAGCTAGCATTAAGAACTTTAAGGCAGTTCTTTATTATCAAAATAATGTGTTCATGTCTGAGGCAAAATGTTGGACTGAGACTGACCTTACTAAAGGACCTCACGAATTTTGCTCACAGCATACAATGCTAGTTAAACAAGGAGATGATTACGTGTACCTGCCTTACCCAGATCCATCAAGAATATTAGGCGCAGGCTGTTTTGTCGATGATATTGTCAAAACAGATGGTACACTTATGATTGAAAGGTTCGTGTCACTGGCTATTGATGCTTACCCACTTACAAAACATCCTAATCAGGAGTATGCTGATGTCTTTCACTTGTATTTACAATACATTAGAAAGTTACATGATGAGCTTACTGGCCACATGTTGGACATGTATTCCGTAATGCTAACTAATGATAACACCTCACGGTACTGGGAACCTGAGTTTTATGAGGCTATGTACACACCACATACAGTCTTGCAGGCTGTAGGTGCTTGTGTATTGTGCAATTCACAGACTTCACTTCGTTGCGGTGCCTGTATTAGGAGACCATTCCTATGTTGCAAGTGCTGCTATGACCATGTCATTTCAACATCACACAAATTAGTGTTGTCTGTTAATCCCTATGTTTGCAATGCCCCAGGTTGTGATGTCACTGATGTGACACAACTGTATCTAGGAGGTATGAGCTATTATTGCAAGTCACATAAGCCTCCCATTAGTTTTCCATTATGTGCTAATGGTCAGGTTTTTGGTTTATACAAAAACACATGTGTAGGCAGTGACAATGTCACTGACTTCAATGCGATAGCAACATGTGATTGGACTAATGCTGGCGATTACATACTTGCCAACACTTGTACTGAGAGACTCAAGCTTTTCGCAGCAGAAACGCTCAAAGCCACTGAGGAAACATTTAAGCTGTCATATGGTATTGCCACTGTACGCGAAGTACTCTCTGACAGAGAATTGCATCTTTCATGGGAGGTTGGAAAACCTAGACCACCATTGAACAGAAACTATGTCTTTACTGGTTACCGTGTAACTAAAAATAGTAAAGTACAGATTGGAGAGTACACCTTTGAAAAAGGTGACTA---TGGTGATGCTGTTGTGTACAGAGGTACTACGACATACAAGTTGAATGTTGGTGATTACTTTGTGTTGACATCTCACACTGTAATGCCACTTAGTGCACCTACTCTAGTGCCACAAGAGCACTATGTGAGAATTACTGGCTTGTACCCAACACTCAACATCTCAGATGAGTTTTCTAGCAATGTTGCAAATTATCAAAAGGTCGGCATGCAAAAGTACTCTACACTCCAAGGACCACCTGGTACTGGTAAGAGTCATTTTGCCATCGGACTTGCTCTCTATTACCCATCTGCTCGCATAGTGTATACGGCATGCTCTCATGCAGCTGTTGATGCCCTATGTGAAAAGGCATTAAAATATTTGCCCATAGATAAATGTAGTAGAATCATACCTGCGCGTGCGCGCGTAGAGTGTTTTGATAAATTCAAAGTGAATTCAACACTAGAACAGTATGTTTTCTGCACTGTAAATGCATTGCCAGAAACAACTGCTGACATTGTAGTCTTTGATGAAATCTCTATGGCTACTAATTATGACTTGAGTGTTGTCAATGCTAGACTTCGTGCAAAACACTACGTCTATATTGGCGATCCTGCTCAATTACCAGCCCCCCGCACATTGCTGACTAAAGGCACACTAGAACCAGAATATTTTAATTCAGTGTGCAGACTTATGAAAACAATAGGTCCAGACATGTTCCTTGGAACTTGTCGCCGTTGTCCTGCTGAAATTGTTGACACTGTGAGTGCTTTAGTTTATGACAATAAGCTAAAAGCACACAAGGATAAGTCAGCTCAATGCTTCAAAATGTTCTACAA---------AGGTGTTATTACACATGATGTTTCATCTGCAATCAACAGACCTCAAATAGGCGTTGTAAGAGAATTTCTTACACGCAATCCTGCTTGGAGAAAAGCTGTTTTTATCTCACCTTATAATTCACAGAACGCTGTAGCTTCAAAAATCTTAGGATTGCCTACGCAGACTGTTGATTCATCACAGGGTTCTGAATATGACTATGTCATATTCACACAAACTACTGAAACAGCACACTCTTGTAATGTCAACCGCTTCAATGTGGC--TATCACAAGGGCAAAAATTGGCATTTTGTGCATAATGTCT---GATAGAGATCTTTATGACAAACTGCAATTTACAAGTCTAGAAATACCACGTCGC---------------------------------------------------------------AATGTGGCTACATTACA---AGCA------------------------------------------------GAAAATGTAACTGGACTTTTT---------AAGGACTGTAGTAAGATCATTACTGGT---CTTCATCCTACACAGGCACCTACACACCTCAGCGTTGATATAAAGTTCAAGACTGAAGGATTATGTGTTGACATACCAGGCATACCAAAGGACATG---------ACCTACCGTAGACTCATCTCTATGATGGGTTTCAAAATGAATTACCAAGTCAATGGTTACCCTAATATGT---------------TTATCACCCGCGAAGAAGCTATTCGTCACGTTCGTGCGTGGATTGGCTTTGATGTAGAGGGCTGTCATGCAACTAGAGATGCTGTGGGTACTAACCTACCTCTCCAGCTAGGATTTTCTACAGGTGTTAACTTAGTAGCTGTACCGACTGGTTATGTTGACACTGAAAATAACACAGAATTCACCAGAGTTAATGCAAAACCTCCACCAGGTGACCAGTTTAAACATCTTATACCACTCATGTATAAAGGCTTGCCCTGGAATGTAGTGCGTATTAAGATAGTACAAATGCTCAGTGATACACTGAAAGGATTGTCAGACAGAGTCGTGTTCGTCCTTTGGGCGCATGGCTTTGAGCTTACATCAATGAAGTACTTTGTCAAGATTGGACCTGAAAGAACGTGTTGTCTGTGTGACAAACGTGCAACTTGCTTTTCTACTTCATCAGATACTTATGCCTGCTGGAATCATT---------CTGTGGGTTTTGACTATGTCTATAACCCATTTATGATTGATGTTCAGCAGTGGGGCTTTACGGGTAACCTTCAGAGTAACCATGACCAACATTGCCAGGTACATGGAAATGCACATGTGGCTAGTTGTGATGCTATCATGACTAGATGTTTAGCAGTCCATGAGTGCTTTGTTAAGCGCGTTGATTGGTCTGTTGAATACCCTATTATAGGAGATGAACTGAGGGTTAATTCTGCTTGCAGAAAAGTACAACACATGGTTGTGAAGTCTGCATTGCTTGCTGATAAGTTTCCAGTTCTTCATGACATTGGAAATCCAAAGGCTATCAAGTGTGTGCCTCAGGCTGAAGTAGAATGGAAGTTCTACGATGCTCAGCCATGTAGTGACAAAGCTTACAAAATAGAGGAACTCTTCTATTCTTATGCTACACATCACGATAAATTCACTGATGGTGTTTG--TTTGTTTTGGAATTG--TAACGTTGATCGTTACCCAGCCAATGCAATTGTGTGTAGGTTTGACACAAGAGTCTTGTCAAACTTGAACTTACCAGGCTGTGATGGTGGTAGTTTGTATGTGAATAAGCATGCATTCCACACTCCAGCTTTCGATAAAAGTGCATTTACTAATTTAAAGCAATT-GCCTTTCTTTTACTATTCTGATAGTCCTTGTGAGTCTCATG-----GCAAACAAGTA------GTGTCGGATATTGATTATGTTCCACTCAAATCTGCTACGTGTATTACACGATGCAATTTAGGTGGTGCTGTTTGCAGACACCATGCAAATGAGTACCGACAGTACTTGGATGCATATAATATGATGATTTCTGCTGGATTTAGCCTATGGATTTACAAACAA--TTTGATACTTATAACCTGTGGAATACATTTACCAG-------------GTTACAGAGTTTAGAAAATGTGGCTTATAATGTTGTTAATA--AAGGACACTTTGATGGACACGCCGGCGAAGCACCTGTTT-CCATCATTAATAATGCTGTTTACACAAAGGTAGATGGTATTGATGTGGAGATCTTTGAAAATAAGACAACACTTCCTGTTAATGTTGCATTTGAGCTTTGGGCTAAGCGTAACATTAAACCAGTGCCAGAGATTAAGATACTCAATAATTTGGGTGTTGATATCGCTGCTAATACTGTAATCTGGGACTACAAAAGAGAAGCCCCAGCACATGTATCTACAATAGGTGTCTGCACAATGACTGACATTGCCAAGAAACCTACTGAGAGTGCTTGTTCTTCACTTACTGTCTTGTTTGATGGTAGAGTGGAAGGAC----AGGTAGACCTTTTTAGAAACGCCCGTAATGGTGTTTTAATAACAGAAGGTTCAGTCAAAG---------GTCTAACACCTTCAAAGG-----GACCAGCACAAGCTAGCGTCAA--TGGA----GTCACATTAATTGGAG------------------------------------------------------------------------------------------------------------AATCAGTAAAAACACAGTTTAACTACTTTAAGAAAGTAGACGGCATTATTCAACAGTTGCCTGAAACCTACTTTACTCAGAGCAGAGACTTAGAGGATTTTA-AGCCCAGATCACAAATGGAAACTGACTTTCTCGAGCTCGCTATGGATGAATTCATACAGCGATATAAGCTCGAGGGCTATGCCTTCGAACACATCGTTTATGGAGATTTCAGTCATGGACAACTTGGCGGTCTTCATTTAATGATAGGCTTAGCCAAGCGCTCACAAGATTCACCACTTAAATTAGAGGATTTTATCCC---TATGGACAGCACAGTGAAAAATTACTTCATAACAGATGCGCAAACAGGTTCATCAAAATGTGTGTGTTCTGTGATTGATCTTTTACTTGATGACTTTGTCGAGATAATAA---------AGTCACAAGATTTGTCAGTGATTTCAAAAGTGGTCAAGGTTACAAT---TGACTATGCTGAAATTTCATTCATGC--TTTGGTGTAAGGATGGACATGTTGAAACCTTCTACCCAAAACTACAAGCAAGTCA------------------------------AGCGTGGCAACCAGGTGTTGCGATGCCTAACTTGTACAAGATGCAAAGAATGCTTCTTGAAAAGTGTGACCTTCAGAATTATGGTGAAAATGCTGTTATACCAAAAGGAATAATGATGAATGTCGCAAAGTATACTCAACTGTGTCAATACTT---AAATACACTTACTTTAGCTGTACCCTACAACATGAGAGTTATTCACTTTGGTGCTGGCTCTGATAAAGGAGTTGCACCAGGTACAGCTGTGCTCAGACAATGGTTGCCAACTGGCACACTACTTGTCGATTCAGATCTTAATGACTTCGTCTCCGACGCAGATTCTACTTTAATTGGAGACTGTGCAACAGTACATACGGCTAATAAATGGGACCTTATTATTAGCGATATGTATGACCCT------------AGGACCAAACATGTGACAA---------AAGAGAATGACTCTAAAGAAGGGTTTTTCACTTATCTGTGTGGATTTATAAAGCAAAAACTAGCCCTGGGTGGTTCTATAGCTGTAAAGATAACAGAGCATTCTTGGAATGCTGACCTTTACAAGCTTATGGGCCATTTCTCATGGTGGACAGCTTTTGTTACA-AATGTAAATGCATCATCATCGGAAGCATTTTTAATTGGGGCTAACTATCTTGGCAAG------CCGAAGGAACAAATTGATGGCTATACCATGCATGCTAACTACATTTTCTGGAGGAACACAAATCCTATCCAGTTGTCTTCCTATTCACTCTTTGACATGAGCAAATTTCCTCTTAAATTAAGAGGAACTGCTGTAATGTCTCTTAAGGAGAATCAAATCAATGATATGATTTATTCTCTTCTGGAAAAAGGTAGGCTTATCAT--TAGAGAAAAC---------------------------AACAGAGTTGTGGTT------------TCAAGTGATATTCTTGTTAACAACT---AAAC-------------------------------------------GAAC-ATGTT--------------------------------------------------------------------------------------------------------------------------------------------------------------------------------------------------------------------------------------------------TATTTTCTTATTATTTCTTACT------------------------------------------------------------------------------------------------------------------------------------------------------------------------------------------------------------------------------------------------------------------------------------------------------------------------------------------------------------------------------------------------------------------------------------------------------------------------------------------------------------------------------------------------------------------------------------------------------------------------------------------------------------------------------------------------CTCACTAGTGGTAGTGA--------CCTTGACCGGTGCAC--CACTTTTGATGA--------------------------TGTTCAA-----------------------GCTCCTAATTACACTC------------------------------------------------------------------------------------------AACATACTTCATCTATGAGGGGGGTTTACTATCCTGATGAAATTTTTAGATC---AGACACTCT-------TTATTTAACTCAGGATTTATTTCTTC--------------------CATTTTATTCTAATGTTACAGGGTTTCATACTATTAATCATACG-------------------------------------------------------------------------------------------------------------TTTGGCAACCCTGTCAT-------------------------------------------------------------------------------------------------------------------------------------------ACCTTTTAAGGATGGTATTTAT---------------------------------TTTGCTGCCACAGAGAAATCAAATGTTGTCCGTGGTTGGGTTTT-----TGGTTCTACCATGAACAACAAGTCACAGTCGG------------TGATTATTATTAACAATTCTACTAATGTTGTTATACGAGCATGTAACTTTGAATTGTGTGACAACCCTTTCTTTGCTGTTTCTAAACCCAT------------GGGTACACAGACACATA---------------------------------------------------CTATGATATTCGATAATGCATTTAATTGCACTTTCGAGTACATATCTGATG---------------------------------------------------------------------------------------------------------------------------------------------------------------------------------------------------------------------------------------------------------------------------------------------------------------------------------------------------------------------------------------------------------------------------------------------------------------------------------------------------------CCTTTTCGCT---------TGATGTTTCAGAAAAGTCAGGTAATTTTAAACACTTACGAGAGTTTGTGTTTAAAAATAA---------AGATGGGTTTCT---------CTATGTTTATA------------AGGGCTATCAACCTATAGATGTAGTTCGTGATCTACCTTCTGGTTT------------------TAACAC-----TTTGAAACCTATTTTTAAGTT----------GCCTCTTGGTATTAACATTACAAATTTTAGAGCCATT-----------------------------------------CTTACAGCCTTTTCA---CCTGCTCAAGACATTTGGGG----------------------------------------C------------------ACGTCAGCTGCAGCCTATTTTGTTGGCTATTTAAAGCCAA---------------CTACATTTATGCTCAAGTATGATG-------------AAAATGGTACAATCACAGATGCTGTTGATTGTTC----------------------------------TCAAAATCCACTTGCTGAACTCAAATGC------------------------------TCTG-----------TTAAGAGCTTTGAGATTGAC----------------AAAGGAATTTACCAGACCTCTAATTTCAGGGT------------------------------------------------------TGTTCCCTCAGGAGATGTTGTGAGATT---------------------------------------------------CCCTAATAT------------------TACAAACTTGTGTCCTTTTGGAGAGGTTTTTAATGCTACTAA--------------------------------------------------------------------------------ATTCCCTTCTGTCTATGCATGG---GAG----------------------------------------------------AGAAAAA---------------------------------------AAATTTCTAATTGTGTTGCTGAT-------TAC---TCTGTGCTCTACA---------ACTCAACATTTTTTTCAACC------------------------------------------------------------TTTAAGTGCTA------------------TGGCGTTTCT---------GCCACTAAGTTGAA----------------------------------TGATCTTTGCTT----------------------------------CTCCAATGTCTATGCAGATTCTTTTGTAGTCAAGGGAGATGAT-----------------------------------------------------------------------------------------------------------------------GTAAGACAAATAGCGCCAGGACA------------------------------------------------------------------------AACTGGTGTTATTGCTGATTATAATTATAAATTGCCAGATGATT------TCATGGGTTGTGTCCTTGCTTGGA---------------------------------------ATACTAGGAACAT------TGATGCTA-------------------------------------CTTCAACT-----------------------------------GGTAATTATAATTATAAATATAGGTATCTTAGACATG----------------GCAAGCTTAGGCCCTTTGAGAGA------------------------------GACATATCTAATGTGCCTTTC------------------------TCCCCTGATGGCAAACCT------------------------------------------------------------------------------------TGCACCCC---ACCTGCTCTTAATTGTTATTGGCCATTAAATGATTATGGTT---------------------------TTTACACCACTAC-------------------------------------------------------------------------------------------------------TGGCATTGGCTACCAACCTTAC--------------------------AGAGTTGTAGTACT--------------------------------------------------------------------------TTCTTTTGAACTTTTAAATGCACCGGCCACGGTTTGTG------------------------------GACCAAA---------------------------------------------------------------ATTATCCACTGACCTTATTAAGAACCAGTG---------TGTCAATTTTAAT-------------------TTTAA------TGGACT-------------CACTGGTACTGGTGTGTTAACTCCT-----------TCTTCAAAGAGATTTCAACCATTTCAACAATT-----TGGCCGTGATGTTTCTGATTTCACTG------------------------ATTCCGTTCGAGATCCTAAAAC-----------ATCTGAAATATTAGA---CATTTCACCTTGCTCTTTTGGGGGTGTAAGTGTAATTACACCTGGAACAAATGCTTCATCTG------------------AAGTTGCTGTTCTATAT------CAAGATGTTAACTGCACTGATGTTTCTACAGCAATTCATGCAGATCAACTCACACCAGCTTGG---------------------CGCATATATTCTACTGGA---------------------AACAATGTATTCCAGACTCAAGCAGGCTGTCTT-----------------ATA--GGAGCTGAGCA----------TGTCGACACTTCT-------------------------TATGAGTG------CGACATTCCTATTGGAGCTGGCATTTGTGCTAGTTACCATACAGTTTCTTTA-----------------------------------------------------------TTACGTAGT-----------ACTAGCCAAAAA---------TCTATTGTGGCTTATACTATGTCTTTAGGTGC-------------------------------------------------TGATAGTTCAATTGCTTACTCTAATAACACCATTGCTATACCTACTAACTTTTCAA--TTAGCATTACTACAGAA-GTAATGCCTGTTTCTATGGCTAAAACCTCCGTAGATTGTAATATGTAC------ATCTGCGGAGATTCTACTGAATGTGCTAATTTGCTTCTCCAATATGGTAGCTTTTGCACACAACTAAATCGTGCACTCTCAGGTATTGCTGCTGAACAGGATCGCAACACACGTGAAGTGTTCGCTCAAGTC------AAACAAATGTAC------------AAAACCCCAACTTTGAAATATTTT----------------------GGTGGTTTTAATTTTTCACAAATATTACCTGACCC----------------------------------------------------------------TCTAAAGCCAACTAA---------------------GAGGTCTTTTATTGAGGACTTGCTCTTTAATAAGGTGACACTCGCTGATGCTGGC------------TTCATGAAGCAATATGGCGAATGCCTAGGTGATATTAATGCTAGAGATCT------------------CATTTGTGCGCAGAAGTTCAATGGACTTACAGTGTTGCCACCTCTGCTCACTGATGATATGATTGCTGCCTACACTGCTGCTCTAGTTAGTGGTACTGCCACTGCTGGATGGACATT---------TGGTGCTGGCGCTGCTCTTCAAATACCTTTTGCTATGCAAATGGCATATAGGTTCAATGGCATTGGAGTTACCCAAAATGTTCTCTATGAGAACCAAAAACAAATCGCCAACCAATTTAACAAGGCGATTAGTCAAATTCA------------------------------------------AGAATCACTTACAACAACATCAACTGCATTGGGCAAGCTGCAAGACGTTGTTAACCAGAATGCTCAAGCATTAAACACACTTGTTAAACAACTTAGCTCTAATTTTGGTGCAATTTCAAGTGTGCTAAATGATATCCTTTCGCGACTTGATAAAGTCGAGGCGGAGGTACAAATTGACAGGTTAATTACAGGCAGACTTCAAAGCCTTCAAACCTATGTAACACAACAACTAATCAGGGCTGCTGAAATCAGGGCTTCTGCTAATCTTGCTGCTACTAAAATGTCTGAGTGTGTTCTTGGAC--AATCAAAAAGAGTTGACTTTTGTGGA---AA---GGGCTACCACCTTATGTCCTTCCCACAAGCAGCCCCGCATGGTGTTGTCTTCCTACATGTCACGTATGTGCCATCCCAGGAGAGGAACTTCACCACAGCGCCAGCAATTTGTCATGAA---------------------------GGCAAAGCATACTTCCCTC---------------GTGAAGGTG------------------TTTTTGTGTT---------------------TAATGGCACTT-----------------------------CTTGGT-------TTATTACACAGAGGAACTTCTTTTCTCCACAAATAATTACTACAGACAATACATTTGTCTCAGGAAATTGTGATGTCGTTATTGGCATCATTAACAACACAGTTTATGATCCTCTG------CAACCTGAGCTTGACTCATTCAAAGAAGAGCTGGACAAGTACTTCAAA------AATCATAC-----ATCACCAGA--------TGTTGATCT--------------------------------------------------TGGCGACATTTCAGGCATTAACGCTTCTGTCGTCAACATTCAAAAAGAAATTGACCGCCTCAATGAGGTCGCTAAAAATTTAAATGAATCACTCATTGACCTTCAAGAATTGGGAAAATATGAGCAATATATTAAATGGCCTTGGTATGTTTGGCTCGGCTTCATTGCTGGACTAATTGCCATCGTCATGGTTACAA-TCTTGCTTTGTTGCATGACTAGTTGTTGCAGTTGCCTCAAGGGTGC------ATGCTCTTGTGGTTCTTGCTGCA--------AGTTTGA-------------------TG---AGGATGACTCTGAGCCAGTTCTCAAGGGTGTCAAATTACATTACACATAAA--------CGAA-----CTT--ATGGATTTGTTTATGAGAT--------------TTTTTACTC-TTGGATCAATTACTGCACAGCCAGTAAAAATTGACAATGCTTCTCCTGCAAG---TACTGTTCATG-------CTACAGCAACG------ATACCGCTACAAGCCTCACTCCCTTTCGGATGGCTTGTTATTGGCGTTGCATTTCTTGCTGTTTTTCAGAGCGCTACCAAAATAATTGCGCTCAATAAAAGATGGCAGCTAGCCCTTTATAAGGGCTTCCAGTTCATTTGCAATTTACTGCTGCTATTTGTT--ACCATCTATTCACATCTTTTGCTTGTCGCTGCAGGTATGGAGGCGCAATTTT------------TGTACCTCTATGCCTTGATATATTTTCTACAATGCATCAACGC-ATGTAGAATTATTATGAGATGTTGGCTTTGT-----------TGGAAGTGCAAATCCAAGAACCCATTACTTTATGATGCCAACTACTTTGTTTGCTGGCACACACATAACTATGACTACTGTATACCAT---ATAACAGTGTCACAGATACAATTGTCGTTACTGAAGGTGACGGC-------------------ATTTCAACACCAAAACTCAAAGAAGACTACCAAATTGGTGG------TTATTCTGAGGATAGGCACTCAGGTGTTAAAGACTATGTCGTTGTACATGGCTATTT---CACCGAAGTTTACTACCAGCTTGA-------------------------------GTCTACACAAATTACTACAGACACTGGTATTGAAAATGCTACATTCTTCATCTTTAACAAGCTTGTTAAAGACCCA------------------------------------------------------------------------------------------------------------CCGAATGTGCAAATACACACAATCGACGGCTCTTCAGGAGTTGCTAATCCAGCAATGGATCCAATTTATGATGAGCCGACGACGACTACTAGCGTGCCTTTGTAAGCACA----AGAAAGTGAGTACGAACTTA------------TGTACTCATTCGTTTCGGAAGAAACAGGTAC------GTTAAT-------------------------------------------------------------------------------AGTTAATAGCGTACTTCTTTTTCTTGCTTTCGTGGTATTCTTGCTAGTCACACTAGCCATCCTTA------------------CTGCGCTTCGATTGTGTGCGTACTGCTGCAATATTGTT-------------------------------------------------------------------AACGTGAGTTTAGTAAAA-----CCAACGGTTTACGTCTACTCGCGTGTTAAAAATCTGAACTCTTCTGAAGG--------------------------------------------------------------AGTTCCTGATCTTCTGGTCTAAACGAA-------------------------------------------------CTAACTATTATTAT-----------------------------------------------------------------TATTCTGTTTGGAACTTTAACATTGCTTATCAT----------------------------------GGCAGACAACGGTACTATTACCGTTGAGGAGCTTAAACAACTCCTGGAACAATGGAAC---CTAGTAATAGGTTTCCTAT------------GCCTAGCCTGGATTATGTTACTACAATTTGCCTATTCTAATCGGAACAGGTTTTTGTACATAATAAAGC---------------TTGTTTTCCTCTGGCTCTTGTGGCCAGTAACACTTGCTTGTTTTGTGCTTGCTGCTGTCTAC---------------------------------------------------------------------------------------------AGAATTAATTGGGTGACTGGCGGGATTGCGATTGCAATGGCTTGTATTGTAGGCTTGATGTGGCTTAGCTACTTCGTTGCTTCCTTCAGGCTGTTTGCTCGTACCCGCTC---------------------AATGTGGTCATTCAACCCAG------------------------AAACAAACATTCTTCTCAATGTGCCTCTCCGGGGGACAATTGTGACCAGACCGCTCATGGAAAGTGAACTTGTCATTGGTGCTGTGATCATTCGTGGTCACTTGCGAATGGCCGGACACTCCCTAGG------------------------------------------------------------------------------------------GCGCTGTGACATTAAGGACCTGCCAAAAGAGAT----CACTGTGGCTACATCACGAACGCTTTCTT-ATTACAAATTAGGAGCGTCGCAGCGTGTAGGCAC--------TGATTCAGG--------------------------------------------------------------------------------------------------------------------------------------------------------------------------------------------------------------------------------------------------------------------------------------------------------------------------------------------------------------------------------------------------------------------------------------------------------------------------------------------------------------------------------------------------------------------------------------------------------------------------------------------------------------------------------------------TTTTGCTGCATACAACCGCTACCGTATTGGAAACTATAAATTAAATACAGACCACGCCGGTAGCAACGACAA------TATTGCTTTGCTAGTA---------CAGTAA------------------GTGACAACAGA--------TGTTTCATCTTGTTGACTTCCAGGTTACAATAGCAGAGATATTGATTATCATTATGAGGACTTTCAGGATTGCTATTTGGAATCTTGAC----------------GTTATAATAAGTTCAATAGTGAGACAATTATTTAAGCCTCTAACTAAGAAGAATTATTCGGAGTTAGATGATGAAGAA-----CCTATGGAGTTAGATTATCCATAA--AACGAA------------------------------------------------------------------------------------------------------------------------------------------------------------------------------------------------------------------------------------------------------------------------------------------------------------------------------------------------------------------------------------------------------------------------------------------------------------------------------------------------------------------------------------------CATGAAAATTATTCTCTTCC-----------------TGACATTGATTGTATTTAC----------------ATCTTGCGAGCT------ATATCACTATCAGGAGTGTGTTAGAGGTACGACTGTACTACTAAAAGAACCTTGCCCATCAGGAACATACGAGGGCAATTCACCA------------------------------TTTCACCCTCTTGCTGACAATAAATTTGCACTAACTTGCACTAGCACACACTTTGCTTTTGCTTGTGCTGACGGTACTCGACATACCTATC------------------AGCTGCGTG-----------CAAGATCAGTTTCACCAAAACTTTTCATCAGACAAGAGGAGGTTCAACAAGAGCTCTACTCGCCACTTTTTCTCATTGTTGCTGCTCTAGTATTTTTAATACTTTGCTTCACCATTAAGAGAAAGACAGAA--------------------------------------------------------------------------------------------------------------------------TGAATGA-------------------------GCTCACTTTAATTG---------ACTTCTATTTGTGCTTTTTAGCCTTTCTGCTATTCCTTGTTTTAAT-------AATGCTTATTATATTTTGGTTTTCACTCGAAATCCAGGATCTAGAA---------GAACCT------------------------TGTACCA--------AAGTCT----------AAACGAAC-ATGAAAC--------------TTCTCATTGTTT---------------TGACTTGTATTTCTCTATGCAGTTG---------------------------------CATATGCACTGTA------GTACA------------------------GCGCTGTGCATCTAATAAACCTCATGTGCTTGAAGATCCTTGT-----------------------------AAGGTACAACACTAGGGGTAATACTTATAGCACTGCTTGGCTTTGTGCTCTAGGAAAGGTTTTACCTTTTCATAGATGGCACACTATGGTTCAAACATGCAC-ACCTAATGTTACTA--------TCAACTGTCAAGATCCAGCTGGTGGTGCGCTTATAGCTAGGTGT----------------------------------------------------------------------------TGGTACCTTCATGAAGGTCACC-----------------AAACTGCTG-------------------------CATTTAGAGACG------------------------------------TACTTGTTGTTT----------------------------------------------------------TAAATAAACGAA-----------------CAAATTAAAATGTCTGA----------------------------------------------------------------------------------------------------------------------------------------------------------------------------------------------------------------------------------------------------------------TAATGGACCCCAATCAAACCA----ACGTAGTGCCCCCCGCATTACATTTGGTGGACCCACAGATTC------------------------------------------------------------------------------------------------------------------------------------------------------------------------------------------------------------------------------------------------------AACTGACAATAACCAGAATGGAGGACGCAATGGGGCAAGGCCAAAAC-------AGCGCCGACCCCA-------------AGGTTTACCCAATAATACTGCGTCT---TGGTTCAC-AGCTCTCACTCAGCATGGCAAGGAGGAACT---TAGATTCCCTCGAGGCCAGGGCGTTCCA-----------ATCAACAC---CAATAGTGGTCCAGATGA---------------------CCAAATTGGCTACTACCGAAG-------------------------------AGCTACCCGACGAGTTCGTGGTGGTGACGGCAAAATGAAA---------GAGCTCAGC----CCCAGATGGTACTT------------------------------CTATTACC--------------------------------------------------TAGGA--------------------ACTGGCC---CAGAAGCTTCACTTCCCTACGGCGCT------------AACAAAGAAGGCA------------------TCGTATGGGTTGC---------------AACTGAGGGAGCCTT--------------------GAATACACCCAA-------------AGACCACATTGGCACCCGCAATCCTAA-TAACAATGCTGCCACCGTGCTA---------CAACTTCCTCAAGGAACAACATTGCCAAAAGGCTTCTAC-GCAGAGGGAAGCAGAGGCG------------GCAGTCAAGCCTCTTCTCGCTCCTCATCACGTAGTCGCTGTA------------------ATTCAAGAAATTCAACTCCTGGCAGCAGTAG---------------------GGGAAATTCTCCTGCTC----------------------------------------------------------------------------------------------------------------------------------------------------------------------GAA--------------TGGCTAGCGGAGGTGGTGAAACTGCCCT---------------------------CGCGCTATTGCTGCTAGACAGATTGAACC---------------------------------------AGCTTGAGAGCAAAGTTTCTGGTAAAGGCCAACAAC-------------AAC-----------------------------------------------------------------------------------------------------------------------------------------------------------------------------------------------------------------------------------------------------AAGGCCAAACTGTCACTAAGA------------------AATCTGCTGCTGAGGCATCTAAAAAGCCTCGCCAAAAACGTACTGCCACAAAACAGTACA---------------ACGTCACTCAAGCATTTGGGA---GACGTGGTCCAGAACAAACCCAAGGAAATTTCGGGGACCAAGACCTAATCAGACAAGGAACTGATTACAAACATTGGCCGCAAATTGCACAATTTGCTCCAAGTGCCTCTGCA------TTCTTTGGAATGTCACGCATTGGCATGG---------------------------------AAGTCACACCTTCGGGAACATGGCTGACTTATCATGGAGCCATTAAATTGGATGACAAAGATCCACAATTCAAAGACAACGTCATACTGCTGAACAAGCAC-------------------ATTGACGCATACAAAACATTCCCACCAAC---------------------------------------------------------------------------------------------------------------AGAGCCTAAAAAGGACAAAAAGAAAAAGA---------------------------CTGATGAAGC------------------TCAGCCTTTGCCGCAGAGACAAAAGAAGCA--------------------------------------------------------------GCCCACTGTGACTCTTC----------------------------TTCCTGCGGCTGACA--------------------------------------------------------------------------------------------------------------------------------------------------------------------------------------------------------------------------------------------------------------------------------------------------------------------------------------------------------------------------------------------------------------------------------------------------------------------------------------------------------------------------------------------------------------------------------------------------------------------------------------------------------------------------------------------------------------------------------------------------------------------------------------------------------------------------------------------------------------------------------------------------------------------------------------------------------------------------------------------------------------------------------------------------------------------------------TGGATGATTTCTCCAGACAACTTCAAAATTCCAT---GAGTGGAGCTTCTGCTGAT-------------------TCAACTCAGGCATAAACACTC---------------------------------------------------------------------------------------------------------------------------------------------------------------------------------------------------------------------------------------------------------------------------------------------------------------------------------------------------------------------------------------------------------------------------------------------------------------------------------------------------------------------------------------------------------------------------------------------------------------------------------------------------------------------------------------------------------------------ATGATGACCACACA---AGGCAGATGGGCTATGTA--------------------------------------------------------------------------------------AACG---------TTTTCGCAATTCCG----------------------------------------TTTACGATACATAGTCTACTCTTGTGCAGA--------------------------------ATGAA------------------------------TTCTCGTAACTAAAC-----AGCACAA--------------------GTAGGTTTAGTTAACTT-------------------------------TAATCTCACATAGCAATC-------------------------------------------------------TTTAATCAATGTGTAACATTAGG---------------GAGGAC--------------------TTGAAAGAGCC-------------ACCACATTTTCATCGAGGCCACGC----GGAGTACGATCGAGGGTACAGTGAATAATGCTAGGGAGAGC---------------------------TGCCT-------------------ATATGGAAGAGCCCTAAT-----------GTGTAAAATTAATTTTAGTA----------GTGCTATCCCC---ATG---TGATTTTAATAGCTTCTTAG-------GAGAATGACAAAAAAAAAAAAAAAAAAAAAAAA----------------------------------------------------------------------------------------------------------------------
>AY291451_SARS_coronavirus_TW1
[truncated: 11,807,251 more chars]
